# Supplementary material for: Playing the mirror game in virtual reality with an autonomous character
Source: Sci Rep. 2022 Dec 9;12:21329. doi: 10.1038/s41598-022-25197-z (PMC9734752; doi:10.1038/s41598-022-25197-z)
Supplement: Supplementary file 2 — Supplementary Information 1. [file 41598_2022_25197_MOESM2_ESM.zip › Data/Couple4/baseline_player1.json]

{
    "isFemale": false,
    "eyesLevel": 1.6661463975906373,
    "timestamps": [
        0.0,
        0.0200042724609375,
        0.0399932861328125,
        0.05999755859375,
        0.0800018310546875,
        0.100006103515625,
        0.1199951171875,
        0.1399993896484375,
        0.160003662109375,
        0.1800079345703125,
        0.1999969482421875,
        0.220001220703125,
        0.2400054931640625,
        0.2599945068359375,
        0.279998779296875,
        0.3000030517578125,
        0.32000732421875,
        0.339996337890625,
        0.3600006103515625,
        0.3800048828125,
        0.399993896484375,
        0.4199981689453125,
        0.44000244140625,
        0.4600067138671875,
        0.4799957275390625,
        0.5,
        0.5200042724609375,
        0.5399932861328125,
        0.55999755859375,
        0.5800018310546875,
        0.600006103515625,
        0.6199951171875,
        0.6399993896484375,
        0.660003662109375,
        0.6800079345703125,
        0.6999969482421875,
        0.720001220703125,
        0.7400054931640625,
        0.7599945068359375,
        0.779998779296875,
        0.8000030517578125,
        0.82000732421875,
        0.839996337890625,
        0.8600006103515625,
        0.8800048828125,
        0.899993896484375,
        0.9199981689453125,
        0.94000244140625,
        0.9600067138671875,
        0.9799957275390625,
        1.0,
        1.0200042724609376,
        1.0399932861328126,
        1.05999755859375,
        1.0800018310546876,
        1.100006103515625,
        1.1199951171875,
        1.1399993896484376,
        1.160003662109375,
        1.1800079345703126,
        1.1999969482421876,
        1.220001220703125,
        1.2400054931640626,
        1.2599945068359376,
        1.279998779296875,
        1.3000030517578126,
        1.32000732421875,
        1.339996337890625,
        1.3600006103515626,
        1.3800048828125,
        1.399993896484375,
        1.4199981689453126,
        1.44000244140625,
        1.4600067138671876,
        1.4799957275390626,
        1.5,
        1.5200042724609376,
        1.5399932861328126,
        1.55999755859375,
        1.5800018310546876,
        1.600006103515625,
        1.6199951171875,
        1.6399993896484376,
        1.660003662109375,
        1.6800079345703126,
        1.6999969482421876,
        1.720001220703125,
        1.7400054931640626,
        1.7599945068359376,
        1.779998779296875,
        1.8000030517578126,
        1.82000732421875,
        1.839996337890625,
        1.8600006103515626,
        1.8800048828125,
        1.899993896484375,
        1.9199981689453126,
        1.94000244140625,
        1.9600067138671876,
        1.9799957275390626,
        2.0,
        2.0200042724609377,
        2.0399932861328127,
        2.05999755859375,
        2.0800018310546877,
        2.100006103515625,
        2.1199951171875,
        2.1399993896484377,
        2.160003662109375,
        2.1800079345703127,
        2.1999969482421877,
        2.220001220703125,
        2.2400054931640627,
        2.2599945068359377,
        2.279998779296875,
        2.3000030517578127,
        2.32000732421875,
        2.339996337890625,
        2.3600006103515627,
        2.3800048828125,
        2.399993896484375,
        2.4199981689453127,
        2.44000244140625,
        2.4600067138671877,
        2.4799957275390627,
        2.5,
        2.5200042724609377,
        2.5399932861328127,
        2.55999755859375,
        2.5800018310546877,
        2.600006103515625,
        2.6199951171875,
        2.6399993896484377,
        2.660003662109375,
        2.6800079345703127,
        2.6999969482421877,
        2.720001220703125,
        2.7400054931640627,
        2.7599945068359377,
        2.779998779296875,
        2.8000030517578127,
        2.82000732421875,
        2.839996337890625,
        2.8600006103515627,
        2.8800048828125,
        2.899993896484375,
        2.9199981689453127,
        2.94000244140625,
        2.9600067138671877,
        2.9799957275390627,
        3.0,
        3.0200042724609377,
        3.0399932861328127,
        3.05999755859375,
        3.0800018310546877,
        3.100006103515625,
        3.1199951171875,
        3.1399993896484377,
        3.160003662109375,
        3.1800079345703127,
        3.1999969482421877,
        3.220001220703125,
        3.2400054931640627,
        3.2599945068359377,
        3.279998779296875,
        3.3000030517578127,
        3.32000732421875,
        3.339996337890625,
        3.3600006103515627,
        3.3800048828125,
        3.399993896484375,
        3.4199981689453127,
        3.44000244140625,
        3.4600067138671877,
        3.4799957275390627,
        3.5,
        3.5200042724609377,
        3.5399932861328127,
        3.55999755859375,
        3.5800018310546877,
        3.600006103515625,
        3.6199951171875,
        3.6399993896484377,
        3.660003662109375,
        3.6800079345703127,
        3.6999969482421877,
        3.720001220703125,
        3.7400054931640627,
        3.7599945068359377,
        3.779998779296875,
        3.8000030517578127,
        3.82000732421875,
        3.839996337890625,
        3.8600006103515627,
        3.8800048828125,
        3.899993896484375,
        3.9199981689453127,
        3.94000244140625,
        3.9600067138671877,
        3.9799957275390627,
        4.0,
        4.0200042724609379,
        4.0399932861328129,
        4.05999755859375,
        4.0800018310546879,
        4.100006103515625,
        4.1199951171875,
        4.1399993896484379,
        4.160003662109375,
        4.1800079345703129,
        4.1999969482421879,
        4.220001220703125,
        4.2400054931640629,
        4.2599945068359379,
        4.279998779296875,
        4.3000030517578129,
        4.32000732421875,
        4.339996337890625,
        4.3600006103515629,
        4.3800048828125,
        4.399993896484375,
        4.4199981689453129,
        4.44000244140625,
        4.4600067138671879,
        4.4799957275390629,
        4.5,
        4.5200042724609379,
        4.5399932861328129,
        4.55999755859375,
        4.5800018310546879,
        4.600006103515625,
        4.6199951171875,
        4.6399993896484379,
        4.660003662109375,
        4.6800079345703129,
        4.6999969482421879,
        4.720001220703125,
        4.7400054931640629,
        4.7599945068359379,
        4.779998779296875,
        4.8000030517578129,
        4.82000732421875,
        4.839996337890625,
        4.8600006103515629,
        4.8800048828125,
        4.899993896484375,
        4.9199981689453129,
        4.94000244140625,
        4.9600067138671879,
        4.9799957275390629,
        5.0,
        5.0200042724609379,
        5.0399932861328129,
        5.05999755859375,
        5.0800018310546879,
        5.100006103515625,
        5.1199951171875,
        5.1399993896484379,
        5.160003662109375,
        5.1800079345703129,
        5.1999969482421879,
        5.220001220703125,
        5.2400054931640629,
        5.2599945068359379,
        5.279998779296875,
        5.3000030517578129,
        5.32000732421875,
        5.339996337890625,
        5.3600006103515629,
        5.3800048828125,
        5.399993896484375,
        5.4199981689453129,
        5.44000244140625,
        5.4600067138671879,
        5.4799957275390629,
        5.5,
        5.5200042724609379,
        5.5399932861328129,
        5.55999755859375,
        5.5800018310546879,
        5.600006103515625,
        5.6199951171875,
        5.6399993896484379,
        5.660003662109375,
        5.6800079345703129,
        5.6999969482421879,
        5.720001220703125,
        5.7400054931640629,
        5.7599945068359379,
        5.779998779296875,
        5.8000030517578129,
        5.82000732421875,
        5.839996337890625,
        5.8600006103515629,
        5.8800048828125,
        5.899993896484375,
        5.9199981689453129,
        5.94000244140625,
        5.9600067138671879,
        5.9799957275390629,
        6.0,
        6.0200042724609379,
        6.0399932861328129,
        6.05999755859375,
        6.0800018310546879,
        6.100006103515625,
        6.1199951171875,
        6.1399993896484379,
        6.160003662109375,
        6.1800079345703129,
        6.1999969482421879,
        6.220001220703125,
        6.2400054931640629,
        6.2599945068359379,
        6.279998779296875,
        6.3000030517578129,
        6.32000732421875,
        6.339996337890625,
        6.3600006103515629,
        6.3800048828125,
        6.399993896484375,
        6.4199981689453129,
        6.44000244140625,
        6.4600067138671879,
        6.4799957275390629,
        6.5,
        6.5200042724609379,
        6.5399932861328129,
        6.55999755859375,
        6.5800018310546879,
        6.600006103515625,
        6.6199951171875,
        6.6399993896484379,
        6.660003662109375,
        6.6800079345703129,
        6.6999969482421879,
        6.720001220703125,
        6.7400054931640629,
        6.7599945068359379,
        6.779998779296875,
        6.8000030517578129,
        6.82000732421875,
        6.839996337890625,
        6.8600006103515629,
        6.8800048828125,
        6.899993896484375,
        6.9199981689453129,
        6.94000244140625,
        6.9600067138671879,
        6.9799957275390629,
        7.0,
        7.0200042724609379,
        7.0399932861328129,
        7.05999755859375,
        7.0800018310546879,
        7.100006103515625,
        7.1199951171875,
        7.1399993896484379,
        7.160003662109375,
        7.1800079345703129,
        7.1999969482421879,
        7.220001220703125,
        7.2400054931640629,
        7.2599945068359379,
        7.279998779296875,
        7.3000030517578129,
        7.32000732421875,
        7.339996337890625,
        7.3600006103515629,
        7.3800048828125,
        7.399993896484375,
        7.4199981689453129,
        7.44000244140625,
        7.4600067138671879,
        7.4799957275390629,
        7.5,
        7.5200042724609379,
        7.5399932861328129,
        7.55999755859375,
        7.5800018310546879,
        7.600006103515625,
        7.6199951171875,
        7.6399993896484379,
        7.660003662109375,
        7.6800079345703129,
        7.6999969482421879,
        7.720001220703125,
        7.7400054931640629,
        7.7599945068359379,
        7.779998779296875,
        7.8000030517578129,
        7.82000732421875,
        7.839996337890625,
        7.8600006103515629,
        7.8800048828125,
        7.899993896484375,
        7.9199981689453129,
        7.94000244140625,
        7.9600067138671879,
        7.9799957275390629,
        8.0,
        8.020004272460938,
        8.039993286132813,
        8.05999755859375,
        8.080001831054688,
        8.100006103515625,
        8.1199951171875,
        8.139999389648438,
        8.160003662109375,
        8.180007934570313,
        8.199996948242188,
        8.220001220703125,
        8.240005493164063,
        8.259994506835938,
        8.279998779296875,
        8.300003051757813,
        8.32000732421875,
        8.339996337890625,
        8.360000610351563,
        8.3800048828125,
        8.399993896484375,
        8.419998168945313,
        8.44000244140625,
        8.460006713867188,
        8.479995727539063,
        8.5,
        8.520004272460938,
        8.539993286132813,
        8.55999755859375,
        8.580001831054688,
        8.600006103515625,
        8.6199951171875,
        8.639999389648438,
        8.660003662109375,
        8.680007934570313,
        8.699996948242188,
        8.720001220703125,
        8.740005493164063,
        8.759994506835938,
        8.779998779296875,
        8.800003051757813,
        8.82000732421875,
        8.839996337890625,
        8.860000610351563,
        8.8800048828125,
        8.899993896484375,
        8.919998168945313,
        8.94000244140625,
        8.960006713867188,
        8.979995727539063,
        9.0,
        9.020004272460938,
        9.039993286132813,
        9.05999755859375,
        9.080001831054688,
        9.100006103515625,
        9.1199951171875,
        9.139999389648438,
        9.160003662109375,
        9.180007934570313,
        9.199996948242188,
        9.220001220703125,
        9.240005493164063,
        9.259994506835938,
        9.279998779296875,
        9.300003051757813,
        9.32000732421875,
        9.339996337890625,
        9.360000610351563,
        9.3800048828125,
        9.399993896484375,
        9.419998168945313,
        9.44000244140625,
        9.460006713867188,
        9.479995727539063,
        9.5,
        9.520004272460938,
        9.539993286132813,
        9.55999755859375,
        9.580001831054688,
        9.600006103515625,
        9.6199951171875,
        9.639999389648438,
        9.660003662109375,
        9.680007934570313,
        9.699996948242188,
        9.720001220703125,
        9.740005493164063,
        9.759994506835938,
        9.779998779296875,
        9.800003051757813,
        9.82000732421875,
        9.839996337890625,
        9.860000610351563,
        9.8800048828125,
        9.899993896484375,
        9.919998168945313,
        9.94000244140625,
        9.960006713867188,
        9.979995727539063,
        10.0,
        10.020004272460938,
        10.039993286132813,
        10.05999755859375,
        10.080001831054688,
        10.100006103515625,
        10.1199951171875,
        10.139999389648438,
        10.160003662109375,
        10.180007934570313,
        10.199996948242188,
        10.220001220703125,
        10.240005493164063,
        10.259994506835938,
        10.279998779296875,
        10.300003051757813,
        10.32000732421875,
        10.339996337890625,
        10.360000610351563,
        10.3800048828125,
        10.399993896484375,
        10.419998168945313,
        10.44000244140625,
        10.460006713867188,
        10.479995727539063,
        10.5,
        10.520004272460938,
        10.539993286132813,
        10.55999755859375,
        10.580001831054688,
        10.600006103515625,
        10.6199951171875,
        10.639999389648438,
        10.660003662109375,
        10.67999267578125,
        10.699996948242188,
        10.720001220703125,
        10.740005493164063,
        10.759994506835938,
        10.779998779296875,
        10.800003051757813,
        10.82000732421875,
        10.839996337890625,
        10.860000610351563,
        10.8800048828125,
        10.899993896484375,
        10.919998168945313,
        10.94000244140625,
        10.960006713867188,
        10.979995727539063,
        11.0,
        11.020004272460938,
        11.039993286132813,
        11.05999755859375,
        11.080001831054688,
        11.100006103515625,
        11.1199951171875,
        11.139999389648438,
        11.160003662109375,
        11.17999267578125,
        11.199996948242188,
        11.220001220703125,
        11.240005493164063,
        11.259994506835938,
        11.279998779296875,
        11.300003051757813,
        11.32000732421875,
        11.339996337890625,
        11.360000610351563,
        11.3800048828125,
        11.399993896484375,
        11.419998168945313,
        11.44000244140625,
        11.460006713867188,
        11.479995727539063,
        11.5,
        11.520004272460938,
        11.539993286132813,
        11.55999755859375,
        11.580001831054688,
        11.600006103515625,
        11.6199951171875,
        11.639999389648438,
        11.660003662109375,
        11.67999267578125,
        11.699996948242188,
        11.720001220703125,
        11.740005493164063,
        11.759994506835938,
        11.779998779296875,
        11.800003051757813,
        11.82000732421875,
        11.839996337890625,
        11.860000610351563,
        11.8800048828125,
        11.899993896484375,
        11.919998168945313,
        11.94000244140625,
        11.960006713867188,
        11.979995727539063,
        12.0,
        12.020004272460938,
        12.039993286132813,
        12.05999755859375,
        12.080001831054688,
        12.100006103515625,
        12.1199951171875,
        12.139999389648438,
        12.160003662109375,
        12.17999267578125,
        12.199996948242188,
        12.220001220703125,
        12.240005493164063,
        12.259994506835938,
        12.279998779296875,
        12.300003051757813,
        12.32000732421875,
        12.339996337890625,
        12.360000610351563,
        12.3800048828125,
        12.399993896484375,
        12.419998168945313,
        12.44000244140625,
        12.460006713867188,
        12.479995727539063,
        12.5,
        12.520004272460938,
        12.539993286132813,
        12.55999755859375,
        12.580001831054688,
        12.600006103515625,
        12.6199951171875,
        12.639999389648438,
        12.660003662109375,
        12.67999267578125,
        12.699996948242188,
        12.720001220703125,
        12.740005493164063,
        12.759994506835938,
        12.779998779296875,
        12.800003051757813,
        12.82000732421875,
        12.839996337890625,
        12.860000610351563,
        12.8800048828125,
        12.899993896484375,
        12.919998168945313,
        12.94000244140625,
        12.960006713867188,
        12.979995727539063,
        13.0,
        13.020004272460938,
        13.039993286132813,
        13.05999755859375,
        13.080001831054688,
        13.100006103515625,
        13.1199951171875,
        13.139999389648438,
        13.160003662109375,
        13.17999267578125,
        13.199996948242188,
        13.220001220703125,
        13.240005493164063,
        13.259994506835938,
        13.279998779296875,
        13.300003051757813,
        13.32000732421875,
        13.339996337890625,
        13.360000610351563,
        13.3800048828125,
        13.399993896484375,
        13.419998168945313,
        13.44000244140625,
        13.460006713867188,
        13.479995727539063,
        13.5,
        13.520004272460938,
        13.539993286132813,
        13.55999755859375,
        13.580001831054688,
        13.600006103515625,
        13.6199951171875,
        13.639999389648438,
        13.660003662109375,
        13.67999267578125,
        13.699996948242188,
        13.720001220703125,
        13.740005493164063,
        13.759994506835938,
        13.779998779296875,
        13.800003051757813,
        13.82000732421875,
        13.839996337890625,
        13.860000610351563,
        13.8800048828125,
        13.899993896484375,
        13.919998168945313,
        13.94000244140625,
        13.960006713867188,
        13.979995727539063,
        14.0,
        14.020004272460938,
        14.039993286132813,
        14.05999755859375,
        14.080001831054688,
        14.100006103515625,
        14.1199951171875,
        14.139999389648438,
        14.160003662109375,
        14.17999267578125,
        14.199996948242188,
        14.220001220703125,
        14.240005493164063,
        14.259994506835938,
        14.279998779296875,
        14.300003051757813,
        14.32000732421875,
        14.339996337890625,
        14.360000610351563,
        14.3800048828125,
        14.399993896484375,
        14.419998168945313,
        14.44000244140625,
        14.460006713867188,
        14.479995727539063,
        14.5,
        14.520004272460938,
        14.539993286132813,
        14.55999755859375,
        14.580001831054688,
        14.600006103515625,
        14.6199951171875,
        14.639999389648438,
        14.660003662109375,
        14.67999267578125,
        14.699996948242188,
        14.720001220703125,
        14.740005493164063,
        14.759994506835938,
        14.779998779296875,
        14.800003051757813,
        14.82000732421875,
        14.839996337890625,
        14.860000610351563,
        14.8800048828125,
        14.899993896484375,
        14.919998168945313,
        14.94000244140625,
        14.960006713867188,
        14.979995727539063,
        15.0,
        15.020004272460938,
        15.039993286132813,
        15.05999755859375,
        15.080001831054688,
        15.100006103515625,
        15.1199951171875,
        15.139999389648438,
        15.160003662109375,
        15.17999267578125,
        15.199996948242188,
        15.220001220703125,
        15.240005493164063,
        15.259994506835938,
        15.279998779296875,
        15.300003051757813,
        15.32000732421875,
        15.339996337890625,
        15.360000610351563,
        15.3800048828125,
        15.399993896484375,
        15.419998168945313,
        15.44000244140625,
        15.460006713867188,
        15.479995727539063,
        15.5,
        15.520004272460938,
        15.539993286132813,
        15.55999755859375,
        15.580001831054688,
        15.600006103515625,
        15.6199951171875,
        15.639999389648438,
        15.660003662109375,
        15.67999267578125,
        15.699996948242188,
        15.720001220703125,
        15.740005493164063,
        15.759994506835938,
        15.779998779296875,
        15.800003051757813,
        15.82000732421875,
        15.839996337890625,
        15.860000610351563,
        15.8800048828125,
        15.899993896484375,
        15.919998168945313,
        15.94000244140625,
        15.960006713867188,
        15.979995727539063,
        16.0,
        16.020004272460939,
        16.039993286132814,
        16.05999755859375,
        16.080001831054689,
        16.100006103515626,
        16.1199951171875,
        16.139999389648439,
        16.160003662109376,
        16.17999267578125,
        16.199996948242189,
        16.220001220703126,
        16.240005493164064,
        16.259994506835939,
        16.279998779296876,
        16.300003051757814,
        16.32000732421875,
        16.339996337890626,
        16.360000610351564,
        16.3800048828125,
        16.399993896484376,
        16.419998168945314,
        16.44000244140625,
        16.460006713867189,
        16.479995727539064,
        16.5,
        16.520004272460939,
        16.539993286132814,
        16.55999755859375,
        16.580001831054689,
        16.600006103515626,
        16.6199951171875,
        16.639999389648439,
        16.660003662109376,
        16.67999267578125,
        16.699996948242189,
        16.720001220703126,
        16.740005493164064,
        16.759994506835939,
        16.779998779296876,
        16.800003051757814,
        16.82000732421875,
        16.839996337890626,
        16.860000610351564,
        16.8800048828125,
        16.899993896484376,
        16.919998168945314,
        16.94000244140625,
        16.960006713867189,
        16.979995727539064,
        17.0,
        17.020004272460939,
        17.039993286132814,
        17.05999755859375,
        17.080001831054689,
        17.100006103515626,
        17.1199951171875,
        17.139999389648439,
        17.160003662109376,
        17.17999267578125,
        17.199996948242189,
        17.220001220703126,
        17.240005493164064,
        17.259994506835939,
        17.279998779296876,
        17.300003051757814,
        17.32000732421875,
        17.339996337890626,
        17.360000610351564,
        17.3800048828125,
        17.399993896484376,
        17.419998168945314,
        17.44000244140625,
        17.460006713867189,
        17.479995727539064,
        17.5,
        17.520004272460939,
        17.539993286132814,
        17.55999755859375,
        17.580001831054689,
        17.600006103515626,
        17.6199951171875,
        17.639999389648439,
        17.660003662109376,
        17.67999267578125,
        17.699996948242189,
        17.720001220703126,
        17.740005493164064,
        17.759994506835939,
        17.779998779296876,
        17.800003051757814,
        17.82000732421875,
        17.839996337890626,
        17.860000610351564,
        17.8800048828125,
        17.899993896484376,
        17.919998168945314,
        17.94000244140625,
        17.960006713867189,
        17.979995727539064,
        18.0,
        18.020004272460939,
        18.039993286132814,
        18.05999755859375,
        18.080001831054689,
        18.100006103515626,
        18.1199951171875,
        18.139999389648439,
        18.160003662109376,
        18.17999267578125,
        18.199996948242189,
        18.220001220703126,
        18.240005493164064,
        18.259994506835939,
        18.279998779296876,
        18.300003051757814,
        18.32000732421875,
        18.339996337890626,
        18.360000610351564,
        18.3800048828125,
        18.399993896484376,
        18.419998168945314,
        18.44000244140625,
        18.460006713867189,
        18.479995727539064,
        18.5,
        18.520004272460939,
        18.539993286132814,
        18.55999755859375,
        18.580001831054689,
        18.600006103515626,
        18.6199951171875,
        18.639999389648439,
        18.660003662109376,
        18.67999267578125,
        18.699996948242189,
        18.720001220703126,
        18.740005493164064,
        18.759994506835939,
        18.779998779296876,
        18.800003051757814,
        18.82000732421875,
        18.839996337890626,
        18.860000610351564,
        18.8800048828125,
        18.899993896484376,
        18.919998168945314,
        18.94000244140625,
        18.960006713867189,
        18.979995727539064,
        19.0,
        19.020004272460939,
        19.039993286132814,
        19.05999755859375,
        19.080001831054689,
        19.100006103515626,
        19.1199951171875,
        19.139999389648439,
        19.160003662109376,
        19.17999267578125,
        19.199996948242189,
        19.220001220703126,
        19.240005493164064,
        19.259994506835939,
        19.279998779296876,
        19.300003051757814,
        19.32000732421875,
        19.339996337890626,
        19.360000610351564,
        19.3800048828125,
        19.399993896484376,
        19.419998168945314,
        19.44000244140625,
        19.460006713867189,
        19.479995727539064,
        19.5,
        19.520004272460939,
        19.539993286132814,
        19.55999755859375,
        19.580001831054689,
        19.600006103515626,
        19.6199951171875,
        19.639999389648439,
        19.660003662109376,
        19.67999267578125,
        19.699996948242189,
        19.720001220703126,
        19.740005493164064,
        19.759994506835939,
        19.779998779296876,
        19.800003051757814,
        19.82000732421875,
        19.839996337890626,
        19.860000610351564,
        19.8800048828125,
        19.899993896484376,
        19.919998168945314,
        19.94000244140625,
        19.960006713867189,
        19.979995727539064,
        20.0,
        20.020004272460939,
        20.039993286132814,
        20.05999755859375,
        20.080001831054689,
        20.100006103515626,
        20.1199951171875,
        20.139999389648439,
        20.160003662109376,
        20.17999267578125,
        20.199996948242189,
        20.220001220703126,
        20.240005493164064,
        20.259994506835939,
        20.279998779296876,
        20.300003051757814,
        20.32000732421875,
        20.339996337890626,
        20.360000610351564,
        20.3800048828125,
        20.399993896484376,
        20.419998168945314,
        20.44000244140625,
        20.460006713867189,
        20.479995727539064,
        20.5,
        20.520004272460939,
        20.539993286132814,
        20.55999755859375,
        20.580001831054689,
        20.600006103515626,
        20.6199951171875,
        20.639999389648439,
        20.660003662109376,
        20.67999267578125,
        20.699996948242189,
        20.720001220703126,
        20.740005493164064,
        20.759994506835939,
        20.779998779296876,
        20.800003051757814,
        20.82000732421875,
        20.839996337890626,
        20.860000610351564,
        20.8800048828125,
        20.899993896484376,
        20.919998168945314,
        20.94000244140625,
        20.960006713867189,
        20.979995727539064,
        21.0,
        21.020004272460939,
        21.039993286132814,
        21.05999755859375,
        21.080001831054689,
        21.100006103515626,
        21.1199951171875,
        21.139999389648439,
        21.160003662109376,
        21.17999267578125,
        21.199996948242189,
        21.220001220703126,
        21.240005493164064,
        21.259994506835939,
        21.279998779296876,
        21.300003051757814,
        21.32000732421875,
        21.339996337890626,
        21.360000610351564,
        21.3800048828125,
        21.399993896484376,
        21.419998168945314,
        21.44000244140625,
        21.460006713867189,
        21.479995727539064,
        21.5,
        21.520004272460939,
        21.539993286132814,
        21.55999755859375,
        21.580001831054689,
        21.600006103515626,
        21.6199951171875,
        21.639999389648439,
        21.660003662109376,
        21.67999267578125,
        21.699996948242189,
        21.720001220703126,
        21.740005493164064,
        21.759994506835939,
        21.779998779296876,
        21.800003051757814,
        21.82000732421875,
        21.839996337890626,
        21.860000610351564,
        21.8800048828125,
        21.899993896484376,
        21.919998168945314,
        21.94000244140625,
        21.960006713867189,
        21.979995727539064,
        22.0,
        22.020004272460939,
        22.039993286132814,
        22.05999755859375,
        22.080001831054689,
        22.100006103515626,
        22.1199951171875,
        22.139999389648439,
        22.160003662109376,
        22.17999267578125,
        22.199996948242189,
        22.220001220703126,
        22.240005493164064,
        22.259994506835939,
        22.279998779296876,
        22.300003051757814,
        22.32000732421875,
        22.339996337890626,
        22.360000610351564,
        22.3800048828125,
        22.399993896484376,
        22.419998168945314,
        22.44000244140625,
        22.460006713867189,
        22.479995727539064,
        22.5,
        22.520004272460939,
        22.539993286132814,
        22.55999755859375,
        22.580001831054689,
        22.600006103515626,
        22.6199951171875,
        22.639999389648439,
        22.660003662109376,
        22.67999267578125,
        22.699996948242189,
        22.720001220703126,
        22.740005493164064,
        22.759994506835939,
        22.779998779296876,
        22.800003051757814,
        22.82000732421875,
        22.839996337890626,
        22.860000610351564,
        22.8800048828125,
        22.899993896484376,
        22.919998168945314,
        22.94000244140625,
        22.960006713867189,
        22.979995727539064,
        23.0,
        23.020004272460939,
        23.039993286132814,
        23.05999755859375,
        23.080001831054689,
        23.100006103515626,
        23.1199951171875,
        23.139999389648439,
        23.160003662109376,
        23.17999267578125,
        23.199996948242189,
        23.220001220703126,
        23.240005493164064,
        23.259994506835939,
        23.279998779296876,
        23.300003051757814,
        23.32000732421875,
        23.339996337890626,
        23.360000610351564,
        23.3800048828125,
        23.399993896484376,
        23.419998168945314,
        23.44000244140625,
        23.460006713867189,
        23.479995727539064,
        23.5,
        23.520004272460939,
        23.539993286132814,
        23.55999755859375,
        23.580001831054689,
        23.600006103515626,
        23.6199951171875,
        23.639999389648439,
        23.660003662109376,
        23.67999267578125,
        23.699996948242189,
        23.720001220703126,
        23.740005493164064,
        23.759994506835939,
        23.779998779296876,
        23.800003051757814,
        23.82000732421875,
        23.839996337890626,
        23.860000610351564,
        23.8800048828125,
        23.899993896484376,
        23.919998168945314,
        23.94000244140625,
        23.960006713867189,
        23.979995727539064,
        24.0,
        24.020004272460939,
        24.039993286132814,
        24.05999755859375,
        24.080001831054689,
        24.100006103515626,
        24.1199951171875,
        24.139999389648439,
        24.160003662109376,
        24.17999267578125,
        24.199996948242189,
        24.220001220703126,
        24.240005493164064,
        24.259994506835939,
        24.279998779296876,
        24.300003051757814,
        24.32000732421875,
        24.339996337890626,
        24.360000610351564,
        24.3800048828125,
        24.399993896484376,
        24.419998168945314,
        24.44000244140625,
        24.460006713867189,
        24.479995727539064,
        24.5,
        24.520004272460939,
        24.539993286132814,
        24.55999755859375,
        24.580001831054689,
        24.600006103515626,
        24.6199951171875,
        24.639999389648439,
        24.660003662109376,
        24.67999267578125,
        24.699996948242189,
        24.720001220703126,
        24.740005493164064,
        24.759994506835939,
        24.779998779296876,
        24.800003051757814,
        24.82000732421875,
        24.839996337890626,
        24.860000610351564,
        24.8800048828125,
        24.899993896484376,
        24.919998168945314,
        24.94000244140625,
        24.960006713867189,
        24.979995727539064,
        25.0,
        25.020004272460939,
        25.039993286132814,
        25.05999755859375,
        25.080001831054689,
        25.100006103515626,
        25.1199951171875,
        25.139999389648439,
        25.160003662109376,
        25.17999267578125,
        25.199996948242189,
        25.220001220703126,
        25.240005493164064,
        25.259994506835939,
        25.279998779296876,
        25.300003051757814,
        25.32000732421875,
        25.339996337890626,
        25.360000610351564,
        25.3800048828125,
        25.399993896484376,
        25.419998168945314,
        25.44000244140625,
        25.460006713867189,
        25.479995727539064,
        25.5,
        25.520004272460939,
        25.539993286132814,
        25.55999755859375,
        25.580001831054689,
        25.600006103515626,
        25.6199951171875,
        25.639999389648439,
        25.660003662109376,
        25.67999267578125,
        25.699996948242189,
        25.720001220703126,
        25.740005493164064,
        25.759994506835939,
        25.779998779296876,
        25.800003051757814,
        25.82000732421875,
        25.839996337890626,
        25.860000610351564,
        25.8800048828125,
        25.899993896484376,
        25.919998168945314,
        25.94000244140625,
        25.960006713867189,
        25.979995727539064,
        26.0,
        26.020004272460939,
        26.039993286132814,
        26.05999755859375,
        26.080001831054689,
        26.100006103515626,
        26.1199951171875,
        26.139999389648439,
        26.160003662109376,
        26.17999267578125,
        26.199996948242189,
        26.220001220703126,
        26.240005493164064,
        26.259994506835939,
        26.279998779296876,
        26.300003051757814,
        26.32000732421875,
        26.339996337890626,
        26.360000610351564,
        26.3800048828125,
        26.399993896484376,
        26.419998168945314,
        26.44000244140625,
        26.460006713867189,
        26.479995727539064,
        26.5,
        26.520004272460939,
        26.539993286132814,
        26.55999755859375,
        26.580001831054689,
        26.600006103515626,
        26.6199951171875,
        26.639999389648439,
        26.660003662109376,
        26.67999267578125,
        26.699996948242189,
        26.720001220703126,
        26.740005493164064,
        26.759994506835939,
        26.779998779296876,
        26.800003051757814,
        26.82000732421875,
        26.839996337890626,
        26.860000610351564,
        26.8800048828125,
        26.899993896484376,
        26.919998168945314,
        26.94000244140625,
        26.960006713867189,
        26.979995727539064,
        27.0,
        27.020004272460939,
        27.039993286132814,
        27.05999755859375,
        27.080001831054689,
        27.100006103515626,
        27.1199951171875,
        27.139999389648439,
        27.160003662109376,
        27.17999267578125,
        27.199996948242189,
        27.220001220703126,
        27.240005493164064,
        27.259994506835939,
        27.279998779296876,
        27.300003051757814,
        27.32000732421875,
        27.339996337890626,
        27.360000610351564,
        27.3800048828125,
        27.399993896484376,
        27.419998168945314,
        27.44000244140625,
        27.460006713867189,
        27.479995727539064,
        27.5,
        27.520004272460939,
        27.539993286132814,
        27.55999755859375,
        27.580001831054689,
        27.600006103515626,
        27.6199951171875,
        27.639999389648439,
        27.660003662109376,
        27.67999267578125,
        27.699996948242189,
        27.720001220703126,
        27.740005493164064,
        27.759994506835939,
        27.779998779296876,
        27.800003051757814,
        27.82000732421875,
        27.839996337890626,
        27.860000610351564,
        27.8800048828125,
        27.899993896484376,
        27.919998168945314,
        27.94000244140625,
        27.960006713867189,
        27.979995727539064,
        28.0,
        28.020004272460939,
        28.039993286132814,
        28.05999755859375,
        28.080001831054689,
        28.100006103515626,
        28.1199951171875,
        28.139999389648439,
        28.160003662109376,
        28.17999267578125,
        28.199996948242189,
        28.220001220703126,
        28.240005493164064,
        28.259994506835939,
        28.279998779296876,
        28.300003051757814,
        28.32000732421875,
        28.339996337890626,
        28.360000610351564,
        28.3800048828125,
        28.399993896484376,
        28.419998168945314,
        28.44000244140625,
        28.460006713867189,
        28.479995727539064,
        28.5,
        28.520004272460939,
        28.539993286132814,
        28.55999755859375,
        28.580001831054689,
        28.600006103515626,
        28.6199951171875,
        28.639999389648439,
        28.660003662109376,
        28.67999267578125,
        28.699996948242189,
        28.720001220703126,
        28.740005493164064,
        28.759994506835939,
        28.779998779296876,
        28.800003051757814,
        28.82000732421875,
        28.839996337890626,
        28.860000610351564,
        28.8800048828125,
        28.899993896484376,
        28.919998168945314,
        28.94000244140625,
        28.960006713867189,
        28.979995727539064,
        29.0,
        29.020004272460939,
        29.039993286132814,
        29.05999755859375,
        29.080001831054689,
        29.100006103515626,
        29.1199951171875,
        29.139999389648439,
        29.160003662109376,
        29.17999267578125,
        29.199996948242189,
        29.220001220703126,
        29.240005493164064,
        29.259994506835939,
        29.279998779296876,
        29.300003051757814,
        29.32000732421875,
        29.339996337890626,
        29.360000610351564,
        29.3800048828125,
        29.399993896484376,
        29.419998168945314,
        29.44000244140625,
        29.460006713867189,
        29.479995727539064,
        29.5,
        29.520004272460939,
        29.539993286132814,
        29.55999755859375,
        29.580001831054689,
        29.600006103515626,
        29.6199951171875,
        29.639999389648439,
        29.660003662109376,
        29.67999267578125,
        29.699996948242189,
        29.720001220703126,
        29.740005493164064,
        29.759994506835939,
        29.779998779296876,
        29.800003051757814,
        29.82000732421875,
        29.839996337890626,
        29.860000610351564,
        29.8800048828125,
        29.899993896484376,
        29.919998168945314,
        29.94000244140625,
        29.960006713867189,
        29.979995727539064,
        30.0,
        30.020004272460939,
        30.039993286132814,
        30.05999755859375,
        30.080001831054689,
        30.100006103515626,
        30.1199951171875,
        30.139999389648439,
        30.160003662109376,
        30.17999267578125,
        30.199996948242189,
        30.220001220703126,
        30.240005493164064,
        30.259994506835939,
        30.279998779296876,
        30.300003051757814,
        30.32000732421875,
        30.339996337890626,
        30.360000610351564,
        30.3800048828125,
        30.399993896484376,
        30.419998168945314,
        30.44000244140625,
        30.460006713867189,
        30.479995727539064,
        30.5,
        30.520004272460939,
        30.539993286132814,
        30.55999755859375,
        30.580001831054689,
        30.600006103515626,
        30.6199951171875,
        30.639999389648439,
        30.660003662109376,
        30.67999267578125,
        30.699996948242189,
        30.720001220703126,
        30.740005493164064,
        30.759994506835939,
        30.779998779296876,
        30.800003051757814,
        30.82000732421875,
        30.839996337890626,
        30.860000610351564,
        30.8800048828125,
        30.899993896484376,
        30.919998168945314,
        30.94000244140625,
        30.960006713867189,
        30.979995727539064,
        31.0,
        31.020004272460939,
        31.039993286132814,
        31.05999755859375,
        31.080001831054689,
        31.100006103515626,
        31.1199951171875,
        31.139999389648439,
        31.160003662109376,
        31.17999267578125,
        31.199996948242189,
        31.220001220703126,
        31.240005493164064,
        31.259994506835939,
        31.279998779296876,
        31.300003051757814,
        31.32000732421875,
        31.339996337890626,
        31.360000610351564,
        31.3800048828125,
        31.399993896484376,
        31.419998168945314,
        31.44000244140625,
        31.460006713867189,
        31.479995727539064,
        31.5,
        31.520004272460939,
        31.539993286132814,
        31.55999755859375,
        31.580001831054689,
        31.600006103515626,
        31.6199951171875,
        31.639999389648439,
        31.660003662109376,
        31.67999267578125,
        31.699996948242189,
        31.720001220703126,
        31.740005493164064,
        31.759994506835939,
        31.779998779296876,
        31.800003051757814,
        31.82000732421875,
        31.839996337890626,
        31.860000610351564,
        31.8800048828125,
        31.899993896484376,
        31.919998168945314,
        31.94000244140625,
        31.960006713867189,
        31.979995727539064,
        32.0,
        32.02000427246094,
        32.03999328613281,
        32.05999755859375,
        32.08000183105469,
        32.100006103515628,
        32.1199951171875,
        32.13999938964844,
        32.160003662109378,
        32.17999267578125,
        32.19999694824219,
        32.220001220703128,
        32.24000549316406,
        32.25999450683594,
        32.279998779296878,
        32.30000305175781,
        32.32000732421875,
        32.339996337890628,
        32.36000061035156,
        32.3800048828125,
        32.399993896484378,
        32.41999816894531,
        32.44000244140625,
        32.46000671386719,
        32.47999572753906,
        32.5,
        32.52000427246094,
        32.53999328613281,
        32.55999755859375,
        32.58000183105469,
        32.600006103515628,
        32.6199951171875,
        32.63999938964844,
        32.660003662109378,
        32.67999267578125,
        32.69999694824219,
        32.720001220703128,
        32.74000549316406,
        32.75999450683594,
        32.779998779296878,
        32.80000305175781,
        32.82000732421875,
        32.839996337890628,
        32.86000061035156,
        32.8800048828125,
        32.899993896484378,
        32.91999816894531,
        32.94000244140625,
        32.96000671386719,
        32.97999572753906,
        33.0,
        33.02000427246094,
        33.03999328613281,
        33.05999755859375,
        33.08000183105469,
        33.100006103515628,
        33.1199951171875,
        33.13999938964844,
        33.160003662109378,
        33.17999267578125,
        33.19999694824219,
        33.220001220703128,
        33.24000549316406,
        33.25999450683594,
        33.279998779296878,
        33.30000305175781,
        33.32000732421875,
        33.339996337890628,
        33.36000061035156,
        33.3800048828125,
        33.399993896484378,
        33.41999816894531,
        33.44000244140625,
        33.46000671386719,
        33.47999572753906,
        33.5,
        33.52000427246094,
        33.53999328613281,
        33.55999755859375,
        33.58000183105469,
        33.600006103515628,
        33.6199951171875,
        33.63999938964844,
        33.660003662109378,
        33.67999267578125,
        33.69999694824219,
        33.720001220703128,
        33.74000549316406,
        33.75999450683594,
        33.779998779296878,
        33.80000305175781,
        33.82000732421875,
        33.839996337890628,
        33.86000061035156,
        33.8800048828125,
        33.899993896484378,
        33.91999816894531,
        33.94000244140625,
        33.96000671386719,
        33.97999572753906,
        34.0,
        34.02000427246094,
        34.03999328613281,
        34.05999755859375,
        34.08000183105469,
        34.100006103515628,
        34.1199951171875,
        34.13999938964844,
        34.160003662109378,
        34.17999267578125,
        34.19999694824219,
        34.220001220703128,
        34.24000549316406,
        34.25999450683594,
        34.279998779296878,
        34.30000305175781,
        34.32000732421875,
        34.339996337890628,
        34.36000061035156,
        34.3800048828125,
        34.399993896484378,
        34.41999816894531,
        34.44000244140625,
        34.46000671386719,
        34.47999572753906,
        34.5,
        34.52000427246094,
        34.53999328613281,
        34.55999755859375,
        34.58000183105469,
        34.600006103515628,
        34.6199951171875,
        34.63999938964844,
        34.660003662109378,
        34.67999267578125,
        34.69999694824219,
        34.720001220703128,
        34.74000549316406,
        34.75999450683594,
        34.779998779296878,
        34.80000305175781,
        34.82000732421875,
        34.839996337890628,
        34.86000061035156,
        34.8800048828125,
        34.899993896484378,
        34.91999816894531,
        34.94000244140625,
        34.96000671386719,
        34.97999572753906,
        35.0,
        35.02000427246094,
        35.03999328613281,
        35.05999755859375,
        35.08000183105469,
        35.100006103515628,
        35.1199951171875,
        35.13999938964844,
        35.160003662109378,
        35.17999267578125,
        35.19999694824219,
        35.220001220703128,
        35.24000549316406,
        35.25999450683594,
        35.279998779296878,
        35.30000305175781,
        35.32000732421875,
        35.339996337890628,
        35.36000061035156,
        35.3800048828125,
        35.399993896484378,
        35.41999816894531,
        35.44000244140625,
        35.46000671386719,
        35.47999572753906,
        35.5,
        35.52000427246094,
        35.53999328613281,
        35.55999755859375,
        35.58000183105469,
        35.600006103515628,
        35.6199951171875,
        35.63999938964844,
        35.660003662109378,
        35.67999267578125,
        35.69999694824219,
        35.720001220703128,
        35.74000549316406,
        35.75999450683594,
        35.779998779296878,
        35.80000305175781,
        35.82000732421875,
        35.839996337890628,
        35.86000061035156,
        35.8800048828125,
        35.899993896484378,
        35.91999816894531,
        35.94000244140625,
        35.96000671386719,
        35.97999572753906,
        36.0,
        36.02000427246094,
        36.03999328613281,
        36.05999755859375,
        36.08000183105469,
        36.100006103515628,
        36.1199951171875,
        36.13999938964844,
        36.160003662109378,
        36.17999267578125,
        36.19999694824219,
        36.220001220703128,
        36.24000549316406,
        36.25999450683594,
        36.279998779296878,
        36.30000305175781,
        36.32000732421875,
        36.339996337890628,
        36.36000061035156,
        36.3800048828125,
        36.399993896484378,
        36.41999816894531,
        36.44000244140625,
        36.46000671386719,
        36.47999572753906,
        36.5,
        36.52000427246094,
        36.53999328613281,
        36.55999755859375,
        36.58000183105469,
        36.600006103515628,
        36.6199951171875,
        36.63999938964844,
        36.660003662109378,
        36.67999267578125,
        36.69999694824219,
        36.720001220703128,
        36.74000549316406,
        36.75999450683594,
        36.779998779296878,
        36.80000305175781,
        36.82000732421875,
        36.839996337890628,
        36.86000061035156,
        36.8800048828125,
        36.899993896484378,
        36.91999816894531,
        36.94000244140625,
        36.96000671386719,
        36.97999572753906,
        37.0,
        37.02000427246094,
        37.03999328613281,
        37.05999755859375,
        37.08000183105469,
        37.100006103515628,
        37.1199951171875,
        37.13999938964844,
        37.160003662109378,
        37.17999267578125,
        37.19999694824219,
        37.220001220703128,
        37.24000549316406,
        37.25999450683594,
        37.279998779296878,
        37.30000305175781,
        37.32000732421875,
        37.339996337890628,
        37.36000061035156,
        37.3800048828125,
        37.399993896484378,
        37.41999816894531,
        37.44000244140625,
        37.46000671386719,
        37.47999572753906,
        37.5,
        37.52000427246094,
        37.53999328613281,
        37.55999755859375,
        37.58000183105469,
        37.600006103515628,
        37.6199951171875,
        37.63999938964844,
        37.660003662109378,
        37.67999267578125,
        37.69999694824219,
        37.720001220703128,
        37.74000549316406,
        37.75999450683594,
        37.779998779296878,
        37.80000305175781,
        37.81999206542969,
        37.839996337890628,
        37.86000061035156,
        37.8800048828125,
        37.899993896484378,
        37.91999816894531,
        37.94000244140625,
        37.96000671386719,
        37.97999572753906,
        38.0,
        38.02000427246094,
        38.03999328613281,
        38.05999755859375,
        38.08000183105469,
        38.100006103515628,
        38.1199951171875,
        38.13999938964844,
        38.160003662109378,
        38.17999267578125,
        38.19999694824219,
        38.220001220703128,
        38.24000549316406,
        38.25999450683594,
        38.279998779296878,
        38.30000305175781,
        38.31999206542969,
        38.339996337890628,
        38.36000061035156,
        38.3800048828125,
        38.399993896484378,
        38.41999816894531,
        38.44000244140625,
        38.46000671386719,
        38.47999572753906,
        38.5,
        38.52000427246094,
        38.53999328613281,
        38.55999755859375,
        38.58000183105469,
        38.600006103515628,
        38.6199951171875,
        38.63999938964844,
        38.660003662109378,
        38.67999267578125,
        38.69999694824219,
        38.720001220703128,
        38.74000549316406,
        38.75999450683594,
        38.779998779296878,
        38.80000305175781,
        38.81999206542969,
        38.839996337890628,
        38.86000061035156,
        38.8800048828125,
        38.899993896484378,
        38.91999816894531,
        38.94000244140625,
        38.96000671386719,
        38.97999572753906,
        39.0,
        39.02000427246094,
        39.03999328613281,
        39.05999755859375,
        39.08000183105469,
        39.100006103515628,
        39.1199951171875,
        39.13999938964844,
        39.160003662109378,
        39.17999267578125,
        39.19999694824219,
        39.220001220703128,
        39.24000549316406,
        39.25999450683594,
        39.279998779296878,
        39.30000305175781,
        39.31999206542969,
        39.339996337890628,
        39.36000061035156,
        39.3800048828125,
        39.399993896484378,
        39.41999816894531,
        39.44000244140625,
        39.46000671386719,
        39.47999572753906,
        39.5,
        39.52000427246094,
        39.53999328613281,
        39.55999755859375,
        39.58000183105469,
        39.600006103515628,
        39.6199951171875,
        39.63999938964844,
        39.660003662109378,
        39.67999267578125,
        39.69999694824219,
        39.720001220703128,
        39.74000549316406,
        39.75999450683594,
        39.779998779296878,
        39.80000305175781,
        39.81999206542969,
        39.839996337890628,
        39.86000061035156,
        39.8800048828125,
        39.899993896484378,
        39.91999816894531,
        39.94000244140625,
        39.96000671386719,
        39.97999572753906,
        40.0,
        40.02000427246094,
        40.03999328613281,
        40.05999755859375,
        40.08000183105469,
        40.100006103515628,
        40.1199951171875,
        40.13999938964844,
        40.160003662109378,
        40.17999267578125,
        40.19999694824219,
        40.220001220703128,
        40.24000549316406,
        40.25999450683594,
        40.279998779296878,
        40.30000305175781,
        40.31999206542969,
        40.339996337890628,
        40.36000061035156,
        40.3800048828125,
        40.399993896484378,
        40.41999816894531,
        40.44000244140625,
        40.46000671386719,
        40.47999572753906,
        40.5,
        40.52000427246094,
        40.53999328613281,
        40.55999755859375,
        40.58000183105469,
        40.600006103515628,
        40.6199951171875,
        40.63999938964844,
        40.660003662109378,
        40.67999267578125,
        40.69999694824219,
        40.720001220703128,
        40.74000549316406,
        40.75999450683594,
        40.779998779296878,
        40.80000305175781,
        40.81999206542969,
        40.839996337890628,
        40.86000061035156,
        40.8800048828125,
        40.899993896484378,
        40.91999816894531,
        40.94000244140625,
        40.96000671386719,
        40.97999572753906,
        41.0,
        41.02000427246094,
        41.03999328613281,
        41.05999755859375,
        41.08000183105469,
        41.100006103515628,
        41.1199951171875,
        41.13999938964844,
        41.160003662109378,
        41.17999267578125,
        41.19999694824219,
        41.220001220703128,
        41.24000549316406,
        41.25999450683594,
        41.279998779296878,
        41.30000305175781,
        41.31999206542969,
        41.339996337890628,
        41.36000061035156,
        41.3800048828125,
        41.399993896484378,
        41.41999816894531,
        41.44000244140625,
        41.46000671386719,
        41.47999572753906,
        41.5,
        41.52000427246094,
        41.53999328613281,
        41.55999755859375,
        41.58000183105469,
        41.600006103515628,
        41.6199951171875,
        41.63999938964844,
        41.660003662109378,
        41.67999267578125,
        41.69999694824219,
        41.720001220703128,
        41.74000549316406,
        41.75999450683594,
        41.779998779296878,
        41.80000305175781,
        41.81999206542969,
        41.839996337890628,
        41.86000061035156,
        41.8800048828125,
        41.899993896484378,
        41.91999816894531,
        41.94000244140625,
        41.96000671386719,
        41.97999572753906,
        42.0,
        42.02000427246094,
        42.03999328613281,
        42.05999755859375,
        42.08000183105469,
        42.100006103515628,
        42.1199951171875,
        42.13999938964844,
        42.160003662109378,
        42.17999267578125,
        42.19999694824219,
        42.220001220703128,
        42.24000549316406,
        42.25999450683594,
        42.279998779296878,
        42.30000305175781,
        42.31999206542969,
        42.339996337890628,
        42.36000061035156,
        42.3800048828125,
        42.399993896484378,
        42.41999816894531,
        42.44000244140625,
        42.46000671386719,
        42.47999572753906,
        42.5,
        42.52000427246094,
        42.53999328613281,
        42.55999755859375,
        42.58000183105469,
        42.600006103515628,
        42.6199951171875,
        42.63999938964844,
        42.660003662109378,
        42.67999267578125,
        42.69999694824219,
        42.720001220703128,
        42.74000549316406,
        42.75999450683594,
        42.779998779296878,
        42.80000305175781,
        42.81999206542969,
        42.839996337890628,
        42.86000061035156,
        42.8800048828125,
        42.899993896484378,
        42.91999816894531,
        42.94000244140625,
        42.96000671386719,
        42.97999572753906,
        43.0,
        43.02000427246094,
        43.03999328613281,
        43.05999755859375,
        43.08000183105469,
        43.100006103515628,
        43.1199951171875,
        43.13999938964844,
        43.160003662109378,
        43.17999267578125,
        43.19999694824219,
        43.220001220703128,
        43.24000549316406,
        43.25999450683594,
        43.279998779296878,
        43.30000305175781,
        43.31999206542969,
        43.339996337890628,
        43.36000061035156,
        43.3800048828125,
        43.399993896484378,
        43.41999816894531,
        43.44000244140625,
        43.46000671386719,
        43.47999572753906,
        43.5,
        43.52000427246094,
        43.53999328613281,
        43.55999755859375,
        43.58000183105469,
        43.600006103515628,
        43.6199951171875,
        43.63999938964844,
        43.660003662109378,
        43.67999267578125,
        43.69999694824219,
        43.720001220703128,
        43.74000549316406,
        43.75999450683594,
        43.779998779296878,
        43.80000305175781,
        43.81999206542969,
        43.839996337890628,
        43.86000061035156,
        43.8800048828125,
        43.899993896484378,
        43.91999816894531,
        43.94000244140625,
        43.96000671386719,
        43.97999572753906,
        44.0,
        44.02000427246094,
        44.03999328613281,
        44.05999755859375,
        44.08000183105469,
        44.100006103515628,
        44.1199951171875,
        44.13999938964844,
        44.160003662109378,
        44.17999267578125,
        44.19999694824219,
        44.220001220703128,
        44.24000549316406,
        44.25999450683594,
        44.279998779296878,
        44.30000305175781,
        44.31999206542969,
        44.339996337890628,
        44.36000061035156,
        44.3800048828125,
        44.399993896484378,
        44.41999816894531,
        44.44000244140625,
        44.46000671386719,
        44.47999572753906,
        44.5,
        44.52000427246094,
        44.53999328613281,
        44.55999755859375,
        44.58000183105469,
        44.600006103515628,
        44.6199951171875,
        44.63999938964844,
        44.660003662109378,
        44.67999267578125,
        44.69999694824219,
        44.720001220703128,
        44.74000549316406,
        44.75999450683594,
        44.779998779296878,
        44.80000305175781,
        44.81999206542969,
        44.839996337890628,
        44.86000061035156,
        44.8800048828125,
        44.899993896484378,
        44.91999816894531,
        44.94000244140625,
        44.96000671386719,
        44.97999572753906,
        45.0,
        45.02000427246094,
        45.03999328613281,
        45.05999755859375,
        45.08000183105469,
        45.100006103515628,
        45.1199951171875,
        45.13999938964844,
        45.160003662109378,
        45.17999267578125,
        45.19999694824219,
        45.220001220703128,
        45.24000549316406,
        45.25999450683594,
        45.279998779296878,
        45.30000305175781,
        45.31999206542969,
        45.339996337890628,
        45.36000061035156,
        45.3800048828125,
        45.399993896484378,
        45.41999816894531,
        45.44000244140625,
        45.46000671386719,
        45.47999572753906,
        45.5,
        45.52000427246094,
        45.53999328613281,
        45.55999755859375,
        45.58000183105469,
        45.600006103515628,
        45.6199951171875,
        45.63999938964844,
        45.660003662109378,
        45.67999267578125,
        45.69999694824219,
        45.720001220703128,
        45.74000549316406,
        45.75999450683594,
        45.779998779296878,
        45.80000305175781,
        45.81999206542969,
        45.839996337890628,
        45.86000061035156,
        45.8800048828125,
        45.899993896484378,
        45.91999816894531,
        45.94000244140625,
        45.96000671386719,
        45.97999572753906,
        46.0,
        46.02000427246094,
        46.03999328613281,
        46.05999755859375,
        46.08000183105469,
        46.100006103515628,
        46.1199951171875,
        46.13999938964844,
        46.160003662109378,
        46.17999267578125,
        46.19999694824219,
        46.220001220703128,
        46.24000549316406,
        46.25999450683594,
        46.279998779296878,
        46.30000305175781,
        46.31999206542969,
        46.339996337890628,
        46.36000061035156,
        46.3800048828125,
        46.399993896484378,
        46.41999816894531,
        46.44000244140625,
        46.46000671386719,
        46.47999572753906,
        46.5,
        46.52000427246094,
        46.53999328613281,
        46.55999755859375,
        46.58000183105469,
        46.600006103515628,
        46.6199951171875,
        46.63999938964844,
        46.660003662109378,
        46.67999267578125,
        46.69999694824219,
        46.720001220703128,
        46.74000549316406,
        46.75999450683594,
        46.779998779296878,
        46.80000305175781,
        46.81999206542969,
        46.839996337890628,
        46.86000061035156,
        46.8800048828125,
        46.899993896484378,
        46.91999816894531,
        46.94000244140625,
        46.96000671386719,
        46.97999572753906,
        47.0,
        47.02000427246094,
        47.03999328613281,
        47.05999755859375,
        47.08000183105469,
        47.100006103515628,
        47.1199951171875,
        47.13999938964844,
        47.160003662109378,
        47.17999267578125,
        47.19999694824219,
        47.220001220703128,
        47.24000549316406,
        47.25999450683594,
        47.279998779296878,
        47.30000305175781,
        47.31999206542969,
        47.339996337890628,
        47.36000061035156,
        47.3800048828125,
        47.399993896484378,
        47.41999816894531,
        47.44000244140625,
        47.46000671386719,
        47.47999572753906,
        47.5,
        47.52000427246094,
        47.53999328613281,
        47.55999755859375,
        47.58000183105469,
        47.600006103515628,
        47.6199951171875,
        47.63999938964844,
        47.660003662109378,
        47.67999267578125,
        47.69999694824219,
        47.720001220703128,
        47.74000549316406,
        47.75999450683594,
        47.779998779296878,
        47.80000305175781,
        47.81999206542969,
        47.839996337890628,
        47.86000061035156,
        47.8800048828125,
        47.899993896484378,
        47.91999816894531,
        47.94000244140625,
        47.96000671386719,
        47.97999572753906,
        48.0,
        48.02000427246094,
        48.03999328613281,
        48.05999755859375,
        48.08000183105469,
        48.100006103515628,
        48.1199951171875,
        48.13999938964844,
        48.160003662109378,
        48.17999267578125,
        48.19999694824219,
        48.220001220703128,
        48.24000549316406,
        48.25999450683594,
        48.279998779296878,
        48.30000305175781,
        48.31999206542969,
        48.339996337890628,
        48.36000061035156,
        48.3800048828125,
        48.399993896484378,
        48.41999816894531,
        48.44000244140625,
        48.46000671386719,
        48.47999572753906,
        48.5,
        48.52000427246094,
        48.53999328613281,
        48.55999755859375,
        48.58000183105469,
        48.600006103515628,
        48.6199951171875,
        48.63999938964844,
        48.660003662109378,
        48.67999267578125,
        48.69999694824219,
        48.720001220703128,
        48.74000549316406,
        48.75999450683594,
        48.779998779296878,
        48.80000305175781,
        48.81999206542969,
        48.839996337890628,
        48.86000061035156,
        48.8800048828125,
        48.899993896484378,
        48.91999816894531,
        48.94000244140625,
        48.96000671386719,
        48.97999572753906,
        49.0,
        49.02000427246094,
        49.03999328613281,
        49.05999755859375,
        49.08000183105469,
        49.100006103515628,
        49.1199951171875,
        49.13999938964844,
        49.160003662109378,
        49.17999267578125,
        49.19999694824219,
        49.220001220703128,
        49.24000549316406,
        49.25999450683594,
        49.279998779296878,
        49.30000305175781,
        49.31999206542969,
        49.339996337890628,
        49.36000061035156,
        49.3800048828125,
        49.399993896484378,
        49.41999816894531,
        49.44000244140625,
        49.46000671386719,
        49.47999572753906,
        49.5,
        49.52000427246094,
        49.53999328613281,
        49.55999755859375,
        49.58000183105469,
        49.600006103515628,
        49.6199951171875,
        49.63999938964844,
        49.660003662109378,
        49.67999267578125,
        49.69999694824219,
        49.720001220703128,
        49.74000549316406,
        49.75999450683594,
        49.779998779296878,
        49.80000305175781,
        49.81999206542969,
        49.839996337890628,
        49.86000061035156,
        49.8800048828125,
        49.899993896484378,
        49.91999816894531,
        49.94000244140625,
        49.96000671386719,
        49.97999572753906,
        50.0,
        50.02000427246094,
        50.03999328613281,
        50.05999755859375,
        50.08000183105469,
        50.100006103515628,
        50.1199951171875,
        50.13999938964844,
        50.160003662109378,
        50.17999267578125,
        50.19999694824219,
        50.220001220703128,
        50.24000549316406,
        50.25999450683594,
        50.279998779296878,
        50.30000305175781,
        50.31999206542969,
        50.339996337890628,
        50.36000061035156,
        50.3800048828125,
        50.399993896484378,
        50.41999816894531,
        50.44000244140625,
        50.46000671386719,
        50.47999572753906,
        50.5,
        50.52000427246094,
        50.53999328613281,
        50.55999755859375,
        50.58000183105469,
        50.600006103515628,
        50.6199951171875,
        50.63999938964844,
        50.660003662109378,
        50.67999267578125,
        50.69999694824219,
        50.720001220703128,
        50.74000549316406,
        50.75999450683594,
        50.779998779296878,
        50.80000305175781,
        50.81999206542969,
        50.839996337890628,
        50.86000061035156,
        50.8800048828125,
        50.899993896484378,
        50.91999816894531,
        50.94000244140625,
        50.96000671386719,
        50.97999572753906,
        51.0,
        51.02000427246094,
        51.03999328613281,
        51.05999755859375,
        51.08000183105469,
        51.100006103515628,
        51.1199951171875,
        51.13999938964844,
        51.160003662109378,
        51.17999267578125,
        51.19999694824219,
        51.220001220703128,
        51.24000549316406,
        51.25999450683594,
        51.279998779296878,
        51.30000305175781,
        51.31999206542969,
        51.339996337890628,
        51.36000061035156,
        51.3800048828125,
        51.399993896484378,
        51.41999816894531,
        51.44000244140625,
        51.46000671386719,
        51.47999572753906,
        51.5,
        51.52000427246094,
        51.53999328613281,
        51.55999755859375,
        51.58000183105469,
        51.600006103515628,
        51.6199951171875,
        51.63999938964844,
        51.660003662109378,
        51.67999267578125,
        51.69999694824219,
        51.720001220703128,
        51.74000549316406,
        51.75999450683594,
        51.779998779296878,
        51.80000305175781,
        51.81999206542969,
        51.839996337890628,
        51.86000061035156,
        51.8800048828125,
        51.899993896484378,
        51.91999816894531,
        51.94000244140625,
        51.96000671386719,
        51.97999572753906,
        52.0,
        52.02000427246094,
        52.03999328613281,
        52.05999755859375,
        52.08000183105469,
        52.100006103515628,
        52.1199951171875,
        52.13999938964844,
        52.160003662109378,
        52.17999267578125,
        52.19999694824219,
        52.220001220703128,
        52.24000549316406,
        52.25999450683594,
        52.279998779296878,
        52.30000305175781,
        52.31999206542969,
        52.339996337890628,
        52.36000061035156,
        52.3800048828125,
        52.399993896484378,
        52.41999816894531,
        52.44000244140625,
        52.46000671386719,
        52.47999572753906,
        52.5,
        52.52000427246094,
        52.53999328613281,
        52.55999755859375,
        52.58000183105469,
        52.600006103515628,
        52.6199951171875,
        52.63999938964844,
        52.660003662109378,
        52.67999267578125,
        52.69999694824219,
        52.720001220703128,
        52.74000549316406,
        52.75999450683594,
        52.779998779296878,
        52.80000305175781,
        52.81999206542969,
        52.839996337890628,
        52.86000061035156,
        52.8800048828125,
        52.899993896484378,
        52.91999816894531,
        52.94000244140625,
        52.96000671386719,
        52.97999572753906,
        53.0,
        53.02000427246094,
        53.03999328613281,
        53.05999755859375,
        53.08000183105469,
        53.100006103515628,
        53.1199951171875,
        53.13999938964844,
        53.160003662109378,
        53.17999267578125,
        53.19999694824219,
        53.220001220703128,
        53.24000549316406,
        53.25999450683594,
        53.279998779296878,
        53.30000305175781,
        53.31999206542969,
        53.339996337890628,
        53.36000061035156,
        53.3800048828125,
        53.399993896484378,
        53.41999816894531,
        53.44000244140625,
        53.46000671386719,
        53.47999572753906,
        53.5,
        53.52000427246094,
        53.53999328613281,
        53.55999755859375,
        53.58000183105469,
        53.600006103515628,
        53.6199951171875,
        53.63999938964844,
        53.660003662109378,
        53.67999267578125,
        53.69999694824219,
        53.720001220703128,
        53.74000549316406,
        53.75999450683594,
        53.779998779296878,
        53.80000305175781,
        53.81999206542969,
        53.839996337890628,
        53.86000061035156,
        53.8800048828125,
        53.899993896484378,
        53.91999816894531,
        53.94000244140625,
        53.96000671386719,
        53.97999572753906,
        54.0,
        54.02000427246094,
        54.03999328613281,
        54.05999755859375,
        54.08000183105469,
        54.100006103515628,
        54.1199951171875,
        54.13999938964844,
        54.160003662109378,
        54.17999267578125,
        54.19999694824219,
        54.220001220703128,
        54.24000549316406,
        54.25999450683594,
        54.279998779296878,
        54.30000305175781,
        54.31999206542969,
        54.339996337890628,
        54.36000061035156,
        54.3800048828125,
        54.399993896484378,
        54.41999816894531,
        54.44000244140625,
        54.46000671386719,
        54.47999572753906,
        54.5,
        54.52000427246094,
        54.53999328613281,
        54.55999755859375,
        54.58000183105469,
        54.600006103515628,
        54.6199951171875,
        54.63999938964844,
        54.660003662109378,
        54.67999267578125,
        54.69999694824219,
        54.720001220703128,
        54.74000549316406,
        54.75999450683594,
        54.779998779296878,
        54.80000305175781,
        54.81999206542969,
        54.839996337890628,
        54.86000061035156,
        54.8800048828125,
        54.899993896484378,
        54.91999816894531,
        54.94000244140625,
        54.96000671386719,
        54.97999572753906,
        55.0,
        55.02000427246094,
        55.03999328613281,
        55.05999755859375,
        55.08000183105469,
        55.100006103515628,
        55.1199951171875,
        55.13999938964844,
        55.160003662109378,
        55.17999267578125,
        55.19999694824219,
        55.220001220703128,
        55.24000549316406,
        55.25999450683594,
        55.279998779296878,
        55.30000305175781,
        55.31999206542969,
        55.339996337890628,
        55.36000061035156,
        55.3800048828125,
        55.399993896484378,
        55.41999816894531,
        55.44000244140625,
        55.46000671386719,
        55.47999572753906,
        55.5,
        55.52000427246094,
        55.53999328613281,
        55.55999755859375,
        55.58000183105469,
        55.600006103515628,
        55.6199951171875,
        55.63999938964844,
        55.660003662109378,
        55.67999267578125,
        55.69999694824219,
        55.720001220703128,
        55.74000549316406,
        55.75999450683594,
        55.779998779296878,
        55.80000305175781,
        55.81999206542969,
        55.839996337890628,
        55.86000061035156,
        55.8800048828125,
        55.899993896484378,
        55.91999816894531,
        55.94000244140625,
        55.96000671386719,
        55.97999572753906,
        56.0,
        56.02000427246094,
        56.03999328613281,
        56.05999755859375,
        56.08000183105469,
        56.100006103515628,
        56.1199951171875,
        56.13999938964844,
        56.160003662109378,
        56.17999267578125,
        56.19999694824219,
        56.220001220703128,
        56.24000549316406,
        56.25999450683594,
        56.279998779296878,
        56.30000305175781,
        56.31999206542969,
        56.339996337890628,
        56.36000061035156,
        56.3800048828125,
        56.399993896484378,
        56.41999816894531,
        56.44000244140625,
        56.46000671386719,
        56.47999572753906,
        56.5,
        56.52000427246094,
        56.53999328613281,
        56.55999755859375,
        56.58000183105469,
        56.600006103515628,
        56.6199951171875,
        56.63999938964844,
        56.660003662109378,
        56.67999267578125,
        56.69999694824219,
        56.720001220703128,
        56.74000549316406,
        56.75999450683594,
        56.779998779296878,
        56.80000305175781,
        56.81999206542969,
        56.839996337890628,
        56.86000061035156,
        56.8800048828125,
        56.899993896484378,
        56.91999816894531,
        56.94000244140625,
        56.96000671386719,
        56.97999572753906,
        57.0,
        57.02000427246094,
        57.03999328613281,
        57.05999755859375,
        57.08000183105469,
        57.100006103515628,
        57.1199951171875,
        57.13999938964844,
        57.160003662109378,
        57.17999267578125,
        57.19999694824219,
        57.220001220703128,
        57.24000549316406,
        57.25999450683594,
        57.279998779296878,
        57.30000305175781,
        57.31999206542969,
        57.339996337890628,
        57.36000061035156,
        57.3800048828125,
        57.399993896484378,
        57.41999816894531,
        57.44000244140625,
        57.46000671386719,
        57.47999572753906,
        57.5,
        57.52000427246094,
        57.53999328613281,
        57.55999755859375,
        57.58000183105469,
        57.600006103515628,
        57.6199951171875,
        57.63999938964844,
        57.660003662109378,
        57.67999267578125,
        57.69999694824219,
        57.720001220703128,
        57.74000549316406,
        57.75999450683594,
        57.779998779296878,
        57.80000305175781,
        57.81999206542969,
        57.839996337890628,
        57.86000061035156,
        57.8800048828125,
        57.899993896484378,
        57.91999816894531,
        57.94000244140625,
        57.96000671386719,
        57.97999572753906,
        58.0,
        58.02000427246094,
        58.03999328613281,
        58.05999755859375,
        58.08000183105469,
        58.100006103515628,
        58.1199951171875,
        58.13999938964844,
        58.160003662109378,
        58.17999267578125,
        58.19999694824219,
        58.220001220703128,
        58.24000549316406,
        58.25999450683594,
        58.279998779296878,
        58.30000305175781,
        58.31999206542969,
        58.339996337890628,
        58.36000061035156,
        58.3800048828125,
        58.399993896484378,
        58.41999816894531,
        58.44000244140625,
        58.46000671386719,
        58.47999572753906,
        58.5,
        58.52000427246094,
        58.53999328613281,
        58.55999755859375,
        58.58000183105469,
        58.600006103515628,
        58.6199951171875,
        58.63999938964844,
        58.660003662109378,
        58.67999267578125,
        58.69999694824219,
        58.720001220703128,
        58.74000549316406,
        58.75999450683594,
        58.779998779296878,
        58.80000305175781,
        58.81999206542969,
        58.839996337890628,
        58.86000061035156,
        58.8800048828125,
        58.899993896484378,
        58.91999816894531,
        58.94000244140625,
        58.96000671386719,
        58.97999572753906,
        59.0,
        59.02000427246094,
        59.03999328613281,
        59.05999755859375,
        59.08000183105469,
        59.100006103515628,
        59.1199951171875,
        59.13999938964844,
        59.160003662109378,
        59.17999267578125,
        59.19999694824219,
        59.220001220703128,
        59.24000549316406,
        59.25999450683594,
        59.279998779296878,
        59.30000305175781,
        59.31999206542969,
        59.339996337890628,
        59.36000061035156,
        59.3800048828125,
        59.399993896484378,
        59.41999816894531,
        59.44000244140625,
        59.46000671386719,
        59.47999572753906,
        59.5,
        59.52000427246094,
        59.53999328613281,
        59.55999755859375,
        59.58000183105469,
        59.600006103515628,
        59.6199951171875,
        59.63999938964844,
        59.660003662109378,
        59.67999267578125,
        59.69999694824219,
        59.720001220703128,
        59.74000549316406,
        59.75999450683594,
        59.779998779296878,
        59.80000305175781,
        59.81999206542969,
        59.839996337890628,
        59.86000061035156,
        59.8800048828125,
        59.899993896484378,
        59.91999816894531,
        59.94000244140625,
        59.96000671386719,
        59.97999572753906
    ],
    "rightHandPositions": [
        "(-0.347385, 1.162402, -0.169535)",
        "(-0.347783, 1.162574, -0.170335)",
        "(-0.347783, 1.162574, -0.170335)",
        "(-0.347896, 1.162375, -0.170802)",
        "(-0.348273, 1.162042, -0.171601)",
        "(-0.349560, 1.161792, -0.172151)",
        "(-0.352276, 1.161383, -0.172063)",
        "(-0.352276, 1.161383, -0.172063)",
        "(-0.353805, 1.160813, -0.170669)",
        "(-0.354848, 1.160064, -0.171255)",
        "(-0.354999, 1.158983, -0.172120)",
        "(-0.357605, 1.158609, -0.171066)",
        "(-0.358294, 1.158081, -0.169013)",
        "(-0.358294, 1.158081, -0.169013)",
        "(-0.359018, 1.157654, -0.167349)",
        "(-0.359487, 1.157271, -0.167044)",
        "(-0.359413, 1.156586, -0.166702)",
        "(-0.359413, 1.156586, -0.166702)",
        "(-0.359531, 1.156378, -0.165459)",
        "(-0.359651, 1.156315, -0.164124)",
        "(-0.359203, 1.156135, -0.163721)",
        "(-0.358350, 1.155899, -0.162860)",
        "(-0.358106, 1.155932, -0.161689)",
        "(-0.358106, 1.155932, -0.161689)",
        "(-0.357432, 1.155781, -0.160686)",
        "(-0.356623, 1.155530, -0.159979)",
        "(-0.355828, 1.155180, -0.159221)",
        "(-0.354757, 1.154564, -0.158380)",
        "(-0.354757, 1.154564, -0.158380)",
        "(-0.353694, 1.153768, -0.157543)",
        "(-0.352549, 1.152794, -0.156687)",
        "(-0.352233, 1.151620, -0.155417)",
        "(-0.351382, 1.150514, -0.154420)",
        "(-0.351382, 1.150514, -0.154420)",
        "(-0.350940, 1.149300, -0.153661)",
        "(-0.351439, 1.148338, -0.153179)",
        "(-0.352226, 1.146858, -0.152496)",
        "(-0.353347, 1.145779, -0.151945)",
        "(-0.353347, 1.145779, -0.151945)",
        "(-0.354221, 1.144673, -0.151924)",
        "(-0.354965, 1.143539, -0.151924)",
        "(-0.356842, 1.142215, -0.151798)",
        "(-0.358449, 1.141535, -0.151849)",
        "(-0.358449, 1.141535, -0.151849)",
        "(-0.359845, 1.140538, -0.151513)",
        "(-0.361127, 1.139343, -0.151649)",
        "(-0.362621, 1.137190, -0.152980)",
        "(-0.362621, 1.137190, -0.152980)",
        "(-0.364519, 1.135866, -0.153459)",
        "(-0.367192, 1.134397, -0.154281)",
        "(-0.370189, 1.132389, -0.155180)",
        "(-0.375992, 1.128840, -0.154653)",
        "(-0.375992, 1.128840, -0.154653)",
        "(-0.380591, 1.125996, -0.152531)",
        "(-0.385534, 1.122913, -0.151531)",
        "(-0.391886, 1.120431, -0.150159)",
        "(-0.401741, 1.117356, -0.148871)",
        "(-0.401741, 1.117356, -0.148871)",
        "(-0.405796, 1.113773, -0.147724)",
        "(-0.407756, 1.108618, -0.146154)",
        "(-0.411317, 1.106193, -0.147415)",
        "(-0.412158, 1.101197, -0.148036)",
        "(-0.412158, 1.101197, -0.148036)",
        "(-0.412701, 1.100309, -0.147241)",
        "(-0.411470, 1.100116, -0.145499)",
        "(-0.407410, 1.098844, -0.143466)",
        "(-0.402379, 1.100265, -0.141327)",
        "(-0.402379, 1.100265, -0.141327)",
        "(-0.397722, 1.101402, -0.139448)",
        "(-0.392256, 1.102391, -0.136540)",
        "(-0.387894, 1.104154, -0.134326)",
        "(-0.381233, 1.106566, -0.132490)",
        "(-0.381233, 1.106566, -0.132490)",
        "(-0.374913, 1.106914, -0.132155)",
        "(-0.370636, 1.108593, -0.131139)",
        "(-0.367493, 1.110932, -0.129831)",
        "(-0.361128, 1.113041, -0.129175)",
        "(-0.361128, 1.113041, -0.129175)",
        "(-0.356346, 1.113866, -0.130199)",
        "(-0.352043, 1.114898, -0.131365)",
        "(-0.348309, 1.116536, -0.131860)",
        "(-0.342720, 1.119056, -0.132717)",
        "(-0.342720, 1.119056, -0.132717)",
        "(-0.338317, 1.120425, -0.133672)",
        "(-0.334200, 1.121879, -0.134880)",
        "(-0.331076, 1.123785, -0.135825)",
        "(-0.326251, 1.126462, -0.136733)",
        "(-0.326251, 1.126462, -0.136733)",
        "(-0.322759, 1.127990, -0.137488)",
        "(-0.319715, 1.129567, -0.138707)",
        "(-0.317411, 1.131501, -0.139932)",
        "(-0.313430, 1.134085, -0.140769)",
        "(-0.313430, 1.134085, -0.140769)",
        "(-0.311333, 1.135945, -0.141314)",
        "(-0.309268, 1.137833, -0.141903)",
        "(-0.306931, 1.139641, -0.142560)",
        "(-0.303560, 1.142341, -0.143328)",
        "(-0.303560, 1.142341, -0.143328)",
        "(-0.301931, 1.144277, -0.143806)",
        "(-0.300221, 1.146222, -0.144586)",
        "(-0.298405, 1.148335, -0.145861)",
        "(-0.295523, 1.151625, -0.146996)",
        "(-0.295523, 1.151625, -0.146996)",
        "(-0.293969, 1.153988, -0.147304)",
        "(-0.292327, 1.156382, -0.147889)",
        "(-0.290639, 1.158789, -0.148780)",
        "(-0.287998, 1.162386, -0.150113)",
        "(-0.287998, 1.162386, -0.150113)",
        "(-0.286297, 1.164702, -0.150528)",
        "(-0.284798, 1.167093, -0.151265)",
        "(-0.283041, 1.169422, -0.152051)",
        "(-0.280728, 1.173034, -0.152519)",
        "(-0.280728, 1.173034, -0.152519)",
        "(-0.279202, 1.175526, -0.153044)",
        "(-0.277843, 1.178231, -0.153533)",
        "(-0.276344, 1.181082, -0.153795)",
        "(-0.273710, 1.185431, -0.154296)",
        "(-0.273710, 1.185431, -0.154296)",
        "(-0.272221, 1.188550, -0.155187)",
        "(-0.270480, 1.191695, -0.155899)",
        "(-0.268442, 1.194794, -0.156470)",
        "(-0.265595, 1.199507, -0.157338)",
        "(-0.265595, 1.199507, -0.157338)",
        "(-0.263789, 1.202689, -0.158039)",
        "(-0.262020, 1.205867, -0.158951)",
        "(-0.260465, 1.209032, -0.159644)",
        "(-0.258388, 1.213749, -0.160393)",
        "(-0.258388, 1.213749, -0.160393)",
        "(-0.257027, 1.216846, -0.161471)",
        "(-0.255854, 1.219765, -0.162291)",
        "(-0.255098, 1.222392, -0.162592)",
        "(-0.254103, 1.225839, -0.163292)",
        "(-0.254103, 1.225839, -0.163292)",
        "(-0.253856, 1.227623, -0.163408)",
        "(-0.253887, 1.228709, -0.163083)",
        "(-0.253767, 1.229291, -0.162730)",
        "(-0.254113, 1.229155, -0.162165)",
        "(-0.254113, 1.229155, -0.162165)",
        "(-0.254668, 1.228413, -0.161368)",
        "(-0.255456, 1.227448, -0.161054)",
        "(-0.255866, 1.226415, -0.161015)",
        "(-0.256792, 1.224876, -0.160816)",
        "(-0.256792, 1.224876, -0.160816)",
        "(-0.257516, 1.224046, -0.160735)",
        "(-0.258005, 1.223586, -0.161140)",
        "(-0.258248, 1.223415, -0.161647)",
        "(-0.258308, 1.224205, -0.162461)",
        "(-0.258308, 1.224205, -0.162461)",
        "(-0.258103, 1.225706, -0.163039)",
        "(-0.257569, 1.227986, -0.163774)",
        "(-0.257125, 1.230727, -0.164314)",
        "(-0.256748, 1.235573, -0.165232)",
        "(-0.256748, 1.235573, -0.165232)",
        "(-0.256145, 1.239063, -0.165963)",
        "(-0.255781, 1.242426, -0.166337)",
        "(-0.255492, 1.245542, -0.166845)",
        "(-0.255916, 1.249168, -0.166995)",
        "(-0.255916, 1.249168, -0.166995)",
        "(-0.256372, 1.251027, -0.167308)",
        "(-0.256423, 1.252279, -0.167345)",
        "(-0.256740, 1.253042, -0.167208)",
        "(-0.257549, 1.253699, -0.167238)",
        "(-0.257549, 1.253699, -0.167238)",
        "(-0.257619, 1.254150, -0.167374)",
        "(-0.257658, 1.254575, -0.167655)",
        "(-0.257687, 1.255003, -0.167708)",
        "(-0.257793, 1.255749, -0.167689)",
        "(-0.257793, 1.255749, -0.167689)",
        "(-0.257963, 1.256617, -0.167532)",
        "(-0.257728, 1.257572, -0.167716)",
        "(-0.257586, 1.258657, -0.167829)",
        "(-0.257527, 1.260489, -0.167358)",
        "(-0.257527, 1.260489, -0.167358)",
        "(-0.257401, 1.262084, -0.167333)",
        "(-0.256919, 1.263857, -0.167162)",
        "(-0.256657, 1.265778, -0.166647)",
        "(-0.256589, 1.268952, -0.165809)",
        "(-0.256589, 1.268952, -0.165809)",
        "(-0.256491, 1.271425, -0.165098)",
        "(-0.255774, 1.274254, -0.164994)",
        "(-0.254939, 1.277171, -0.165018)",
        "(-0.254143, 1.281744, -0.164512)",
        "(-0.254143, 1.281744, -0.164512)",
        "(-0.253356, 1.285122, -0.164636)",
        "(-0.252484, 1.288679, -0.165074)",
        "(-0.251370, 1.292298, -0.165970)",
        "(-0.249923, 1.297633, -0.167633)",
        "(-0.249923, 1.297633, -0.167633)",
        "(-0.249034, 1.301121, -0.169073)",
        "(-0.248016, 1.304415, -0.170418)",
        "(-0.247064, 1.307555, -0.172285)",
        "(-0.245470, 1.311823, -0.175862)",
        "(-0.245470, 1.311823, -0.175862)",
        "(-0.244738, 1.314143, -0.178452)",
        "(-0.244070, 1.315988, -0.181151)",
        "(-0.243751, 1.317471, -0.183967)",
        "(-0.243476, 1.318992, -0.188499)",
        "(-0.243476, 1.318992, -0.188499)",
        "(-0.243639, 1.319458, -0.191613)",
        "(-0.243581, 1.319441, -0.194730)",
        "(-0.243849, 1.319076, -0.198030)",
        "(-0.244465, 1.317796, -0.202919)",
        "(-0.244465, 1.317796, -0.202919)",
        "(-0.245007, 1.316674, -0.206130)",
        "(-0.245435, 1.315367, -0.209751)",
        "(-0.245842, 1.313925, -0.213088)",
        "(-0.246581, 1.311340, -0.218260)",
        "(-0.246581, 1.311340, -0.218260)",
        "(-0.247389, 1.309415, -0.221676)",
        "(-0.248096, 1.307402, -0.225178)",
        "(-0.248394, 1.305364, -0.228791)",
        "(-0.249583, 1.301975, -0.233945)",
        "(-0.249583, 1.301975, -0.233945)",
        "(-0.250551, 1.299472, -0.237122)",
        "(-0.251453, 1.296896, -0.240689)",
        "(-0.251939, 1.294211, -0.244163)",
        "(-0.253712, 1.289714, -0.249047)",
        "(-0.253712, 1.289714, -0.249047)",
        "(-0.255197, 1.286333, -0.252204)",
        "(-0.256329, 1.282785, -0.255363)",
        "(-0.257516, 1.278935, -0.258448)",
        "(-0.259263, 1.272243, -0.263043)",
        "(-0.259263, 1.272243, -0.263043)",
        "(-0.260482, 1.267527, -0.265735)",
        "(-0.262620, 1.262232, -0.267734)",
        "(-0.264398, 1.256645, -0.269827)",
        "(-0.266917, 1.247561, -0.272216)",
        "(-0.266917, 1.247561, -0.272216)",
        "(-0.269091, 1.241046, -0.273241)",
        "(-0.271489, 1.234253, -0.273907)",
        "(-0.273732, 1.227185, -0.274476)",
        "(-0.277448, 1.216081, -0.274718)",
        "(-0.277448, 1.216081, -0.274718)",
        "(-0.279892, 1.208409, -0.274230)",
        "(-0.282401, 1.200532, -0.273096)",
        "(-0.285548, 1.192492, -0.271602)",
        "(-0.289831, 1.180372, -0.269409)",
        "(-0.289831, 1.180372, -0.269409)",
        "(-0.292704, 1.172394, -0.266977)",
        "(-0.295982, 1.164733, -0.264266)",
        "(-0.299524, 1.157497, -0.261107)",
        "(-0.304041, 1.147750, -0.256074)",
        "(-0.304041, 1.147750, -0.256074)",
        "(-0.306556, 1.142107, -0.251880)",
        "(-0.308739, 1.137241, -0.247836)",
        "(-0.310714, 1.133201, -0.243395)",
        "(-0.312435, 1.128726, -0.236566)",
        "(-0.312435, 1.128726, -0.236566)",
        "(-0.313034, 1.126740, -0.231402)",
        "(-0.313682, 1.125588, -0.226293)",
        "(-0.313906, 1.125294, -0.222323)",
        "(-0.312575, 1.125880, -0.215208)",
        "(-0.312575, 1.125880, -0.215208)",
        "(-0.311597, 1.127016, -0.210695)",
        "(-0.310432, 1.128648, -0.206208)",
        "(-0.309247, 1.130753, -0.201669)",
        "(-0.306715, 1.134704, -0.195561)",
        "(-0.306715, 1.134704, -0.195561)",
        "(-0.304618, 1.137790, -0.191450)",
        "(-0.302587, 1.141203, -0.187184)",
        "(-0.300586, 1.144993, -0.183438)",
        "(-0.297169, 1.151247, -0.178098)",
        "(-0.297169, 1.151247, -0.178098)",
        "(-0.294904, 1.155768, -0.174241)",
        "(-0.292190, 1.160414, -0.170512)",
        "(-0.289706, 1.165352, -0.166946)",
        "(-0.285962, 1.173112, -0.161856)",
        "(-0.285962, 1.173112, -0.161856)",
        "(-0.283531, 1.178432, -0.158518)",
        "(-0.280843, 1.183796, -0.155559)",
        "(-0.278369, 1.189264, -0.152950)",
        "(-0.274672, 1.197551, -0.149391)",
        "(-0.274672, 1.197551, -0.149391)",
        "(-0.272290, 1.203178, -0.147284)",
        "(-0.269598, 1.208915, -0.145324)",
        "(-0.267273, 1.214750, -0.143226)",
        "(-0.263188, 1.223768, -0.141301)",
        "(-0.263188, 1.223768, -0.141301)",
        "(-0.260536, 1.229887, -0.140074)",
        "(-0.258110, 1.236130, -0.139000)",
        "(-0.255324, 1.242479, -0.138052)",
        "(-0.250855, 1.252457, -0.137316)",
        "(-0.250855, 1.252457, -0.137316)",
        "(-0.247650, 1.259454, -0.137106)",
        "(-0.244218, 1.266849, -0.137496)",
        "(-0.240964, 1.274587, -0.137942)",
        "(-0.236104, 1.286924, -0.139190)",
        "(-0.236104, 1.286924, -0.139190)",
        "(-0.232735, 1.295399, -0.140247)",
        "(-0.229527, 1.303820, -0.141785)",
        "(-0.226698, 1.312049, -0.143752)",
        "(-0.222885, 1.323755, -0.147370)",
        "(-0.222885, 1.323755, -0.147370)",
        "(-0.220630, 1.331239, -0.150084)",
        "(-0.218408, 1.338211, -0.153089)",
        "(-0.216793, 1.344631, -0.156201)",
        "(-0.214967, 1.353164, -0.161253)",
        "(-0.214967, 1.353164, -0.161253)",
        "(-0.213984, 1.358067, -0.164817)",
        "(-0.212728, 1.362481, -0.168493)",
        "(-0.212330, 1.366149, -0.172139)",
        "(-0.212118, 1.370572, -0.177824)",
        "(-0.212118, 1.370572, -0.177824)",
        "(-0.211789, 1.373010, -0.181820)",
        "(-0.211804, 1.374812, -0.186418)",
        "(-0.211762, 1.375989, -0.190647)",
        "(-0.212199, 1.376462, -0.197095)",
        "(-0.212199, 1.376462, -0.197095)",
        "(-0.212741, 1.376025, -0.201583)",
        "(-0.213096, 1.374977, -0.206028)",
        "(-0.213472, 1.373274, -0.210695)",
        "(-0.214827, 1.369427, -0.218101)",
        "(-0.214827, 1.369427, -0.218101)",
        "(-0.215762, 1.366184, -0.223098)",
        "(-0.216635, 1.362471, -0.228248)",
        "(-0.217624, 1.358344, -0.233088)",
        "(-0.219662, 1.351637, -0.241121)",
        "(-0.219662, 1.351637, -0.241121)",
        "(-0.220846, 1.346958, -0.246496)",
        "(-0.222362, 1.342064, -0.251831)",
        "(-0.224066, 1.336922, -0.257018)",
        "(-0.226603, 1.328848, -0.264742)",
        "(-0.226603, 1.328848, -0.264742)",
        "(-0.228341, 1.323212, -0.270408)",
        "(-0.230231, 1.317451, -0.275630)",
        "(-0.232385, 1.311440, -0.280197)",
        "(-0.235859, 1.302319, -0.286474)",
        "(-0.235859, 1.302319, -0.286474)",
        "(-0.238068, 1.296265, -0.290633)",
        "(-0.240304, 1.290171, -0.294237)",
        "(-0.242535, 1.284026, -0.297241)",
        "(-0.246375, 1.274668, -0.301041)",
        "(-0.246375, 1.274668, -0.301041)",
        "(-0.248746, 1.268291, -0.303225)",
        "(-0.250845, 1.261751, -0.305017)",
        "(-0.253095, 1.255025, -0.305948)",
        "(-0.257097, 1.244670, -0.306379)",
        "(-0.257097, 1.244670, -0.306379)",
        "(-0.259504, 1.237598, -0.306246)",
        "(-0.261802, 1.230451, -0.305644)",
        "(-0.264318, 1.223233, -0.304071)",
        "(-0.267990, 1.212161, -0.299661)",
        "(-0.267990, 1.212161, -0.299661)",
        "(-0.270240, 1.204791, -0.296244)",
        "(-0.272363, 1.197642, -0.292957)",
        "(-0.274334, 1.190800, -0.289057)",
        "(-0.276896, 1.181175, -0.281913)",
        "(-0.276896, 1.181175, -0.281913)",
        "(-0.278947, 1.175253, -0.276384)",
        "(-0.280500, 1.169795, -0.270881)",
        "(-0.281445, 1.164737, -0.265568)",
        "(-0.282972, 1.158257, -0.256749)",
        "(-0.282972, 1.158257, -0.256749)",
        "(-0.283889, 1.154660, -0.250768)",
        "(-0.284561, 1.151536, -0.245190)",
        "(-0.285161, 1.148898, -0.239426)",
        "(-0.285830, 1.145663, -0.231410)",
        "(-0.285830, 1.145663, -0.231410)",
        "(-0.286354, 1.143841, -0.225641)",
        "(-0.286650, 1.142389, -0.220437)",
        "(-0.286885, 1.141296, -0.215617)",
        "(-0.286722, 1.140221, -0.208657)",
        "(-0.286722, 1.140221, -0.208657)",
        "(-0.286406, 1.139995, -0.204253)",
        "(-0.286026, 1.140239, -0.199656)",
        "(-0.285608, 1.140957, -0.195097)",
        "(-0.284302, 1.142983, -0.188719)",
        "(-0.284302, 1.142983, -0.188719)",
        "(-0.282992, 1.144886, -0.184613)",
        "(-0.281653, 1.147316, -0.180625)",
        "(-0.280164, 1.150218, -0.176548)",
        "(-0.277390, 1.155377, -0.171165)",
        "(-0.277390, 1.155377, -0.171165)",
        "(-0.275386, 1.159284, -0.167740)",
        "(-0.273374, 1.163626, -0.164496)",
        "(-0.271208, 1.168380, -0.161307)",
        "(-0.267645, 1.176039, -0.156993)",
        "(-0.267645, 1.176039, -0.156993)",
        "(-0.265476, 1.181611, -0.154627)",
        "(-0.263029, 1.187504, -0.152551)",
        "(-0.260620, 1.193654, -0.150526)",
        "(-0.257352, 1.203332, -0.147924)",
        "(-0.257352, 1.203332, -0.147924)",
        "(-0.255056, 1.210096, -0.146626)",
        "(-0.252699, 1.217132, -0.145681)",
        "(-0.250430, 1.224378, -0.144852)",
        "(-0.246989, 1.235571, -0.143562)",
        "(-0.246989, 1.235571, -0.143562)",
        "(-0.244743, 1.243200, -0.143126)",
        "(-0.242699, 1.250918, -0.143062)",
        "(-0.240436, 1.258725, -0.143377)",
        "(-0.236994, 1.270391, -0.143937)",
        "(-0.236994, 1.270391, -0.143937)",
        "(-0.234827, 1.278115, -0.145054)",
        "(-0.232899, 1.285775, -0.145925)",
        "(-0.230891, 1.292871, -0.147159)",
        "(-0.228042, 1.303515, -0.149730)",
        "(-0.228042, 1.303515, -0.149730)",
        "(-0.226604, 1.310471, -0.151305)",
        "(-0.224874, 1.317332, -0.153032)",
        "(-0.223423, 1.324004, -0.154942)",
        "(-0.221422, 1.333404, -0.158192)",
        "(-0.221422, 1.333404, -0.158192)",
        "(-0.220429, 1.339217, -0.160341)",
        "(-0.219915, 1.344689, -0.162611)",
        "(-0.219360, 1.349909, -0.165117)",
        "(-0.218548, 1.357114, -0.169012)",
        "(-0.218548, 1.357114, -0.169012)",
        "(-0.218177, 1.361464, -0.171980)",
        "(-0.218045, 1.365341, -0.175069)",
        "(-0.217932, 1.368786, -0.178168)",
        "(-0.217837, 1.373294, -0.183262)",
        "(-0.217837, 1.373294, -0.183262)",
        "(-0.217993, 1.375804, -0.186728)",
        "(-0.218131, 1.377970, -0.190472)",
        "(-0.218546, 1.379673, -0.194458)",
        "(-0.219196, 1.381283, -0.200401)",
        "(-0.219196, 1.381283, -0.200401)",
        "(-0.219744, 1.381759, -0.204469)",
        "(-0.220392, 1.381688, -0.208601)",
        "(-0.220993, 1.381119, -0.213115)",
        "(-0.222216, 1.379331, -0.220210)",
        "(-0.222216, 1.379331, -0.220210)",
        "(-0.222884, 1.377591, -0.224868)",
        "(-0.223927, 1.375354, -0.229688)",
        "(-0.224858, 1.372667, -0.234787)",
        "(-0.226530, 1.367689, -0.242301)",
        "(-0.226530, 1.367689, -0.242301)",
        "(-0.227715, 1.363910, -0.247097)",
        "(-0.229082, 1.359814, -0.251742)",
        "(-0.230273, 1.355548, -0.256433)",
        "(-0.232324, 1.348562, -0.263372)",
        "(-0.232324, 1.348562, -0.263372)",
        "(-0.233486, 1.343536, -0.267476)",
        "(-0.234832, 1.338293, -0.271469)",
        "(-0.236321, 1.332786, -0.275233)",
        "(-0.238335, 1.324066, -0.280209)",
        "(-0.238335, 1.324066, -0.280209)",
        "(-0.239456, 1.318060, -0.283240)",
        "(-0.240957, 1.311913, -0.286232)",
        "(-0.242542, 1.305583, -0.288883)",
        "(-0.244673, 1.295678, -0.292067)",
        "(-0.244673, 1.295678, -0.292067)",
        "(-0.246328, 1.288819, -0.293925)",
        "(-0.247881, 1.281678, -0.295254)",
        "(-0.249562, 1.274485, -0.296632)",
        "(-0.251755, 1.263527, -0.298371)",
        "(-0.251755, 1.263527, -0.298371)",
        "(-0.253262, 1.256045, -0.299288)",
        "(-0.255029, 1.248325, -0.299622)",
        "(-0.257248, 1.240422, -0.299712)",
        "(-0.260533, 1.228163, -0.299305)",
        "(-0.260533, 1.228163, -0.299305)",
        "(-0.262630, 1.219964, -0.298562)",
        "(-0.265062, 1.211872, -0.297580)",
        "(-0.267808, 1.203873, -0.296258)",
        "(-0.271739, 1.191975, -0.293582)",
        "(-0.271739, 1.191975, -0.293582)",
        "(-0.274004, 1.184038, -0.291063)",
        "(-0.276561, 1.176256, -0.287902)",
        "(-0.279361, 1.168798, -0.284500)",
        "(-0.283168, 1.158343, -0.279640)",
        "(-0.283168, 1.158343, -0.279640)",
        "(-0.285174, 1.151682, -0.276059)",
        "(-0.287536, 1.145584, -0.271994)",
        "(-0.289826, 1.139978, -0.267417)",
        "(-0.292885, 1.132564, -0.260547)",
        "(-0.292885, 1.132564, -0.260547)",
        "(-0.294539, 1.128444, -0.256429)",
        "(-0.295903, 1.124806, -0.251910)",
        "(-0.297106, 1.121712, -0.246609)",
        "(-0.299020, 1.118091, -0.239001)",
        "(-0.299020, 1.118091, -0.239001)",
        "(-0.299538, 1.116237, -0.234395)",
        "(-0.299483, 1.114724, -0.229558)",
        "(-0.299567, 1.113717, -0.224775)",
        "(-0.299727, 1.113208, -0.218035)",
        "(-0.299727, 1.113208, -0.218035)",
        "(-0.299187, 1.113419, -0.213750)",
        "(-0.298309, 1.114152, -0.209527)",
        "(-0.297130, 1.115391, -0.205316)",
        "(-0.295573, 1.118549, -0.198757)",
        "(-0.295573, 1.118549, -0.198757)",
        "(-0.293909, 1.121363, -0.194936)",
        "(-0.291708, 1.124654, -0.191587)",
        "(-0.289495, 1.128439, -0.188186)",
        "(-0.286416, 1.134956, -0.183111)",
        "(-0.286416, 1.134956, -0.183111)",
        "(-0.284206, 1.139689, -0.179873)",
        "(-0.281786, 1.144619, -0.176743)",
        "(-0.279444, 1.149731, -0.173872)",
        "(-0.275849, 1.157716, -0.170676)",
        "(-0.275849, 1.157716, -0.170676)",
        "(-0.273344, 1.163175, -0.168676)",
        "(-0.271174, 1.168817, -0.166816)",
        "(-0.268797, 1.174616, -0.165314)",
        "(-0.264998, 1.183590, -0.163135)",
        "(-0.264998, 1.183590, -0.163135)",
        "(-0.262523, 1.189775, -0.162093)",
        "(-0.260120, 1.196128, -0.161245)",
        "(-0.257668, 1.202633, -0.160640)",
        "(-0.253832, 1.212674, -0.160239)",
        "(-0.253832, 1.212674, -0.160239)",
        "(-0.251437, 1.219632, -0.160051)",
        "(-0.249084, 1.226694, -0.160000)",
        "(-0.246628, 1.233848, -0.160238)",
        "(-0.243015, 1.244607, -0.160947)",
        "(-0.243015, 1.244607, -0.160947)",
        "(-0.240960, 1.251790, -0.161650)",
        "(-0.238308, 1.258960, -0.162618)",
        "(-0.235888, 1.266101, -0.164016)",
        "(-0.233004, 1.276522, -0.166020)",
        "(-0.233004, 1.276522, -0.166020)",
        "(-0.230797, 1.283310, -0.167545)",
        "(-0.228884, 1.289936, -0.169315)",
        "(-0.227345, 1.296259, -0.171362)",
        "(-0.224458, 1.305477, -0.174608)",
        "(-0.224458, 1.305477, -0.174608)",
        "(-0.222686, 1.311403, -0.177542)",
        "(-0.221265, 1.316947, -0.180353)",
        "(-0.219678, 1.322159, -0.183250)",
        "(-0.217496, 1.329069, -0.188204)",
        "(-0.217496, 1.329069, -0.188204)",
        "(-0.216329, 1.333299, -0.191869)",
        "(-0.215428, 1.337051, -0.195581)",
        "(-0.214520, 1.340485, -0.199439)",
        "(-0.213660, 1.344745, -0.204895)",
        "(-0.213660, 1.344745, -0.204895)",
        "(-0.213227, 1.347143, -0.209131)",
        "(-0.212954, 1.349037, -0.213273)",
        "(-0.212783, 1.350500, -0.217624)",
        "(-0.213027, 1.351805, -0.223854)",
        "(-0.213027, 1.351805, -0.223854)",
        "(-0.213224, 1.352214, -0.227928)",
        "(-0.213541, 1.352189, -0.232081)",
        "(-0.213851, 1.351689, -0.236303)",
        "(-0.214793, 1.349918, -0.242060)",
        "(-0.214793, 1.349918, -0.242060)",
        "(-0.215737, 1.348129, -0.245783)",
        "(-0.216678, 1.345884, -0.249772)",
        "(-0.217563, 1.343116, -0.253646)",
        "(-0.219234, 1.338048, -0.258982)",
        "(-0.219234, 1.338048, -0.258982)",
        "(-0.220645, 1.334231, -0.262716)",
        "(-0.221793, 1.330126, -0.266374)",
        "(-0.223103, 1.325662, -0.269791)",
        "(-0.225669, 1.318513, -0.274523)",
        "(-0.225669, 1.318513, -0.274523)",
        "(-0.227510, 1.313675, -0.277421)",
        "(-0.229297, 1.308915, -0.280369)",
        "(-0.231083, 1.304096, -0.283077)",
        "(-0.234095, 1.296442, -0.286336)",
        "(-0.234095, 1.296442, -0.286336)",
        "(-0.236095, 1.291021, -0.288095)",
        "(-0.238427, 1.285438, -0.289895)",
        "(-0.240876, 1.279626, -0.291543)",
        "(-0.244220, 1.270205, -0.293220)",
        "(-0.244220, 1.270205, -0.293220)",
        "(-0.246729, 1.263510, -0.293965)",
        "(-0.249360, 1.256660, -0.294626)",
        "(-0.251750, 1.249718, -0.295124)",
        "(-0.255152, 1.239000, -0.295984)",
        "(-0.255152, 1.239000, -0.295984)",
        "(-0.257512, 1.231544, -0.295837)",
        "(-0.260266, 1.223979, -0.295115)",
        "(-0.263237, 1.216224, -0.294337)",
        "(-0.267244, 1.205322, -0.292806)",
        "(-0.267244, 1.205322, -0.292806)",
        "(-0.269861, 1.197989, -0.291202)",
        "(-0.272239, 1.190541, -0.289376)",
        "(-0.275141, 1.183164, -0.286949)",
        "(-0.279013, 1.172379, -0.282673)",
        "(-0.279013, 1.172379, -0.282673)",
        "(-0.281308, 1.165598, -0.279669)",
        "(-0.283669, 1.159272, -0.276360)",
        "(-0.285882, 1.153414, -0.272567)",
        "(-0.288501, 1.145525, -0.265951)",
        "(-0.288501, 1.145525, -0.265951)",
        "(-0.289754, 1.140955, -0.261646)",
        "(-0.290731, 1.137051, -0.257037)",
        "(-0.291659, 1.133848, -0.251845)",
        "(-0.292313, 1.130414, -0.243942)",
        "(-0.292313, 1.130414, -0.243942)",
        "(-0.292067, 1.128964, -0.238481)",
        "(-0.291599, 1.128264, -0.233332)",
        "(-0.290998, 1.128184, -0.227957)",
        "(-0.289729, 1.129139, -0.220029)",
        "(-0.289729, 1.129139, -0.220029)",
        "(-0.288539, 1.130462, -0.214813)",
        "(-0.287329, 1.132294, -0.209612)",
        "(-0.285919, 1.134489, -0.204782)",
        "(-0.283905, 1.138575, -0.197378)",
        "(-0.283905, 1.138575, -0.197378)",
        "(-0.282256, 1.141660, -0.192885)",
        "(-0.280688, 1.145085, -0.188202)",
        "(-0.279078, 1.148840, -0.184052)",
        "(-0.276231, 1.154929, -0.178432)",
        "(-0.276231, 1.154929, -0.178432)",
        "(-0.274650, 1.159361, -0.174835)",
        "(-0.272939, 1.164028, -0.171368)",
        "(-0.271203, 1.168968, -0.167938)",
        "(-0.268319, 1.176830, -0.163863)",
        "(-0.268319, 1.176830, -0.163863)",
        "(-0.266421, 1.182355, -0.161375)",
        "(-0.264360, 1.188019, -0.159056)",
        "(-0.262564, 1.193946, -0.157145)",
        "(-0.259568, 1.203005, -0.154699)",
        "(-0.259568, 1.203005, -0.154699)",
        "(-0.257676, 1.209309, -0.153653)",
        "(-0.255606, 1.215655, -0.152746)",
        "(-0.253258, 1.221958, -0.152140)",
        "(-0.250508, 1.231610, -0.151929)",
        "(-0.250508, 1.231610, -0.151929)",
        "(-0.248364, 1.238003, -0.151695)",
        "(-0.245950, 1.244438, -0.152349)",
        "(-0.243694, 1.250770, -0.152989)",
        "(-0.240459, 1.260016, -0.154656)",
        "(-0.240459, 1.260016, -0.154656)",
        "(-0.238301, 1.266076, -0.156140)",
        "(-0.236070, 1.272029, -0.157733)",
        "(-0.233784, 1.277963, -0.159869)",
        "(-0.230658, 1.286557, -0.163551)",
        "(-0.230658, 1.286557, -0.163551)",
        "(-0.228835, 1.292055, -0.166149)",
        "(-0.227056, 1.297453, -0.169021)",
        "(-0.225302, 1.302736, -0.172201)",
        "(-0.223039, 1.310096, -0.177381)",
        "(-0.223039, 1.310096, -0.177381)",
        "(-0.221837, 1.314603, -0.181031)",
        "(-0.220620, 1.318802, -0.184614)",
        "(-0.219587, 1.322733, -0.188339)",
        "(-0.218261, 1.328194, -0.194232)",
        "(-0.218261, 1.328194, -0.194232)",
        "(-0.217413, 1.331583, -0.198339)",
        "(-0.216859, 1.334630, -0.202216)",
        "(-0.216152, 1.337302, -0.206072)",
        "(-0.215531, 1.340732, -0.212407)",
        "(-0.215531, 1.340732, -0.212407)",
        "(-0.215176, 1.342612, -0.216639)",
        "(-0.214930, 1.344172, -0.220649)",
        "(-0.214782, 1.345438, -0.224523)",
        "(-0.214804, 1.346885, -0.229941)",
        "(-0.214804, 1.346885, -0.229941)",
        "(-0.214818, 1.347583, -0.233353)",
        "(-0.214885, 1.348126, -0.236772)",
        "(-0.215118, 1.348320, -0.239831)",
        "(-0.215748, 1.347877, -0.244411)",
        "(-0.215748, 1.347877, -0.244411)",
        "(-0.215960, 1.347151, -0.247543)",
        "(-0.216285, 1.346008, -0.250645)",
        "(-0.216705, 1.344410, -0.253641)",
        "(-0.217724, 1.341301, -0.257923)",
        "(-0.217724, 1.341301, -0.257923)",
        "(-0.218337, 1.338782, -0.260860)",
        "(-0.218956, 1.335923, -0.263633)",
        "(-0.219744, 1.332663, -0.266285)",
        "(-0.221204, 1.327050, -0.270355)",
        "(-0.221204, 1.327050, -0.270355)",
        "(-0.222005, 1.322908, -0.273149)",
        "(-0.222948, 1.318400, -0.275846)",
        "(-0.224388, 1.313557, -0.278292)",
        "(-0.226333, 1.305893, -0.282220)",
        "(-0.226333, 1.305893, -0.282220)",
        "(-0.227382, 1.300423, -0.284583)",
        "(-0.228950, 1.294685, -0.286624)",
        "(-0.230705, 1.288791, -0.288446)",
        "(-0.233375, 1.279613, -0.291002)",
        "(-0.233375, 1.279613, -0.291002)",
        "(-0.234858, 1.273293, -0.292608)",
        "(-0.236502, 1.266902, -0.294157)",
        "(-0.238691, 1.260488, -0.295122)",
        "(-0.241690, 1.250650, -0.295753)",
        "(-0.241690, 1.250650, -0.295753)",
        "(-0.243612, 1.244088, -0.296207)",
        "(-0.245293, 1.237414, -0.296124)",
        "(-0.247701, 1.230722, -0.295583)",
        "(-0.251623, 1.220597, -0.294202)",
        "(-0.251623, 1.220597, -0.294202)",
        "(-0.253881, 1.213599, -0.292738)",
        "(-0.256162, 1.206435, -0.290652)",
        "(-0.258858, 1.199218, -0.288137)",
        "(-0.263029, 1.188207, -0.283764)",
        "(-0.263029, 1.188207, -0.283764)",
        "(-0.265638, 1.180903, -0.280738)",
        "(-0.268230, 1.173699, -0.277255)",
        "(-0.270999, 1.166904, -0.273253)",
        "(-0.274376, 1.157520, -0.266922)",
        "(-0.274376, 1.157520, -0.266922)",
        "(-0.276242, 1.152290, -0.262509)",
        "(-0.277912, 1.147793, -0.257819)",
        "(-0.279176, 1.144293, -0.252612)",
        "(-0.280340, 1.140479, -0.244915)",
        "(-0.280340, 1.140479, -0.244915)",
        "(-0.280826, 1.138727, -0.239298)",
        "(-0.280938, 1.137707, -0.233757)",
        "(-0.280865, 1.137159, -0.228191)",
        "(-0.280352, 1.137320, -0.220024)",
        "(-0.280352, 1.137320, -0.220024)",
        "(-0.279714, 1.137939, -0.214649)",
        "(-0.279126, 1.138988, -0.209052)",
        "(-0.278448, 1.140424, -0.204010)",
        "(-0.277065, 1.143274, -0.196790)",
        "(-0.277065, 1.143274, -0.196790)",
        "(-0.275965, 1.145599, -0.192268)",
        "(-0.274805, 1.148355, -0.188126)",
        "(-0.273442, 1.151459, -0.184134)",
        "(-0.271513, 1.156864, -0.178388)",
        "(-0.271513, 1.156864, -0.178388)",
        "(-0.270015, 1.160881, -0.175222)",
        "(-0.268545, 1.165271, -0.172507)",
        "(-0.266962, 1.169884, -0.169837)",
        "(-0.264833, 1.177311, -0.166392)",
        "(-0.264833, 1.177311, -0.166392)",
        "(-0.263186, 1.182561, -0.164523)",
        "(-0.261464, 1.187949, -0.162929)",
        "(-0.259901, 1.193592, -0.161862)",
        "(-0.257254, 1.202320, -0.160695)",
        "(-0.257254, 1.202320, -0.160695)",
        "(-0.255610, 1.208319, -0.160194)",
        "(-0.254095, 1.214344, -0.159652)",
        "(-0.252545, 1.220470, -0.159507)",
        "(-0.249866, 1.229652, -0.159420)",
        "(-0.249866, 1.229652, -0.159420)",
        "(-0.248380, 1.235832, -0.159342)",
        "(-0.246667, 1.242051, -0.159489)",
        "(-0.244851, 1.248249, -0.159762)",
        "(-0.241851, 1.257670, -0.160694)",
        "(-0.241851, 1.257670, -0.160694)",
        "(-0.239879, 1.263944, -0.161376)",
        "(-0.238092, 1.270201, -0.162128)",
        "(-0.236155, 1.276446, -0.162984)",
        "(-0.233115, 1.286010, -0.165089)",
        "(-0.233115, 1.286010, -0.165089)",
        "(-0.231261, 1.292466, -0.166733)",
        "(-0.229654, 1.298841, -0.168302)",
        "(-0.228480, 1.305141, -0.170125)",
        "(-0.226477, 1.314134, -0.172793)",
        "(-0.226477, 1.314134, -0.172793)",
        "(-0.224686, 1.319865, -0.174941)",
        "(-0.223241, 1.325451, -0.177518)",
        "(-0.222098, 1.330743, -0.180066)",
        "(-0.220578, 1.337813, -0.183756)",
        "(-0.220578, 1.337813, -0.183756)",
        "(-0.219534, 1.341850, -0.186071)",
        "(-0.218776, 1.345358, -0.188944)",
        "(-0.218199, 1.348332, -0.192011)",
        "(-0.217215, 1.351801, -0.197094)",
        "(-0.217215, 1.351801, -0.197094)",
        "(-0.216760, 1.353333, -0.200478)",
        "(-0.216659, 1.354231, -0.204067)",
        "(-0.216505, 1.354617, -0.207657)",
        "(-0.216221, 1.354433, -0.213807)",
        "(-0.216221, 1.354433, -0.213807)",
        "(-0.216168, 1.353755, -0.217963)",
        "(-0.216337, 1.352488, -0.222006)",
        "(-0.216754, 1.350670, -0.226176)",
        "(-0.216972, 1.347148, -0.233041)",
        "(-0.216972, 1.347148, -0.233041)",
        "(-0.217276, 1.344229, -0.237602)",
        "(-0.218090, 1.340816, -0.242037)",
        "(-0.218797, 1.336992, -0.246380)",
        "(-0.220092, 1.330823, -0.253199)",
        "(-0.220092, 1.330823, -0.253199)",
        "(-0.221145, 1.326594, -0.257750)",
        "(-0.222061, 1.322298, -0.262109)",
        "(-0.223190, 1.317879, -0.266336)",
        "(-0.224907, 1.310938, -0.272286)",
        "(-0.224907, 1.310938, -0.272286)",
        "(-0.226302, 1.306162, -0.275915)",
        "(-0.227923, 1.301338, -0.279278)",
        "(-0.229315, 1.296440, -0.282157)",
        "(-0.231551, 1.289009, -0.285986)",
        "(-0.231551, 1.289009, -0.285986)",
        "(-0.232600, 1.283890, -0.287829)",
        "(-0.234279, 1.278583, -0.289152)",
        "(-0.236121, 1.273165, -0.290097)",
        "(-0.238266, 1.264842, -0.291481)",
        "(-0.238266, 1.264842, -0.291481)",
        "(-0.239578, 1.259018, -0.292036)",
        "(-0.241101, 1.252808, -0.291911)",
        "(-0.243114, 1.246308, -0.290890)",
        "(-0.245835, 1.236534, -0.289163)",
        "(-0.245835, 1.236534, -0.289163)",
        "(-0.247184, 1.229989, -0.288163)",
        "(-0.248970, 1.223300, -0.286359)",
        "(-0.251259, 1.216341, -0.283611)",
        "(-0.254271, 1.205473, -0.279696)",
        "(-0.254271, 1.205473, -0.279696)",
        "(-0.256394, 1.198143, -0.277045)",
        "(-0.258411, 1.190705, -0.273869)",
        "(-0.260769, 1.183373, -0.270420)",
        "(-0.264332, 1.172762, -0.265029)",
        "(-0.264332, 1.172762, -0.265029)",
        "(-0.266143, 1.166106, -0.261418)",
        "(-0.267695, 1.159925, -0.257856)",
        "(-0.269626, 1.154416, -0.254016)",
        "(-0.272411, 1.147412, -0.247658)",
        "(-0.272411, 1.147412, -0.247658)",
        "(-0.273414, 1.143457, -0.243480)",
        "(-0.274338, 1.140255, -0.239097)",
        "(-0.275234, 1.137861, -0.234320)",
        "(-0.275877, 1.135687, -0.227791)",
        "(-0.275877, 1.135687, -0.227791)",
        "(-0.275610, 1.134996, -0.223282)",
        "(-0.275169, 1.135079, -0.219070)",
        "(-0.274704, 1.135857, -0.214496)",
        "(-0.273417, 1.138104, -0.207876)",
        "(-0.273417, 1.138104, -0.207876)",
        "(-0.272294, 1.140343, -0.203929)",
        "(-0.270824, 1.143020, -0.199706)",
        "(-0.269294, 1.146253, -0.195553)",
        "(-0.266952, 1.152079, -0.189634)",
        "(-0.266952, 1.152079, -0.189634)",
        "(-0.265152, 1.156513, -0.186208)",
        "(-0.263305, 1.161217, -0.182471)",
        "(-0.261559, 1.166229, -0.179065)",
        "(-0.259057, 1.174159, -0.174289)",
        "(-0.259057, 1.174159, -0.174289)",
        "(-0.257583, 1.179641, -0.171193)",
        "(-0.255569, 1.185239, -0.168376)",
        "(-0.253916, 1.191027, -0.165664)",
        "(-0.251403, 1.199983, -0.161977)",
        "(-0.251403, 1.199983, -0.161977)",
        "(-0.249823, 1.206086, -0.159689)",
        "(-0.247990, 1.212389, -0.157810)",
        "(-0.245965, 1.218870, -0.156173)",
        "(-0.242800, 1.228945, -0.154373)",
        "(-0.242800, 1.228945, -0.154373)",
        "(-0.240629, 1.235808, -0.153304)",
        "(-0.238461, 1.242824, -0.152516)",
        "(-0.236402, 1.250016, -0.152398)",
        "(-0.232928, 1.260775, -0.152359)",
        "(-0.232928, 1.260775, -0.152359)",
        "(-0.230905, 1.267934, -0.152634)",
        "(-0.228713, 1.275172, -0.153207)",
        "(-0.226543, 1.282463, -0.154149)",
        "(-0.223621, 1.293321, -0.156093)",
        "(-0.223621, 1.293321, -0.156093)",
        "(-0.221872, 1.300482, -0.157559)",
        "(-0.219775, 1.307599, -0.159077)",
        "(-0.218110, 1.314451, -0.160883)",
        "(-0.215763, 1.324047, -0.164201)",
        "(-0.215763, 1.324047, -0.164201)",
        "(-0.214057, 1.329914, -0.166855)",
        "(-0.212709, 1.335358, -0.169808)",
        "(-0.211610, 1.340122, -0.172963)",
        "(-0.209895, 1.346373, -0.177784)",
        "(-0.209895, 1.346373, -0.177784)",
        "(-0.208929, 1.349908, -0.181314)",
        "(-0.208471, 1.352787, -0.184899)",
        "(-0.207881, 1.355063, -0.188566)",
        "(-0.207526, 1.357296, -0.194560)",
        "(-0.207526, 1.357296, -0.194560)",
        "(-0.207476, 1.358039, -0.198283)",
        "(-0.207701, 1.358137, -0.202004)",
        "(-0.207947, 1.358003, -0.205830)",
        "(-0.208550, 1.357053, -0.211765)",
        "(-0.208550, 1.357053, -0.211765)",
        "(-0.209179, 1.355972, -0.215774)",
        "(-0.209675, 1.354568, -0.219652)",
        "(-0.210441, 1.352801, -0.223398)",
        "(-0.211836, 1.349840, -0.229282)",
        "(-0.211836, 1.349840, -0.229282)",
        "(-0.212543, 1.347760, -0.233556)",
        "(-0.213283, 1.345438, -0.237817)",
        "(-0.214297, 1.342749, -0.241984)",
        "(-0.216092, 1.338185, -0.248271)",
        "(-0.216092, 1.338185, -0.248271)",
        "(-0.217257, 1.334945, -0.252365)",
        "(-0.218509, 1.331494, -0.256434)",
        "(-0.219704, 1.327784, -0.260587)",
        "(-0.221789, 1.321851, -0.266031)",
        "(-0.221789, 1.321851, -0.266031)",
        "(-0.223263, 1.317729, -0.269210)",
        "(-0.224834, 1.313408, -0.272276)",
        "(-0.226196, 1.308884, -0.275343)",
        "(-0.228385, 1.301615, -0.278821)",
        "(-0.228385, 1.301615, -0.278821)",
        "(-0.229976, 1.296510, -0.280513)",
        "(-0.231559, 1.291267, -0.281939)",
        "(-0.232990, 1.286063, -0.283583)",
        "(-0.235239, 1.278016, -0.285344)",
        "(-0.235239, 1.278016, -0.285344)",
        "(-0.236669, 1.272413, -0.286062)",
        "(-0.238394, 1.266617, -0.286529)",
        "(-0.240029, 1.260655, -0.286846)",
        "(-0.242791, 1.251323, -0.287133)",
        "(-0.242791, 1.251323, -0.287133)",
        "(-0.244853, 1.244807, -0.287347)",
        "(-0.246614, 1.237989, -0.287268)",
        "(-0.248773, 1.231037, -0.287111)",
        "(-0.252323, 1.220419, -0.286886)",
        "(-0.252323, 1.220419, -0.286886)",
        "(-0.254652, 1.213143, -0.286621)",
        "(-0.257160, 1.205754, -0.286076)",
        "(-0.260100, 1.198421, -0.285162)",
        "(-0.264384, 1.187585, -0.283546)",
        "(-0.264384, 1.187585, -0.283546)",
        "(-0.267336, 1.180475, -0.282182)",
        "(-0.270288, 1.173315, -0.280473)",
        "(-0.273243, 1.166215, -0.278643)",
        "(-0.278181, 1.156090, -0.274766)",
        "(-0.278181, 1.156090, -0.274766)",
        "(-0.281155, 1.149719, -0.271531)",
        "(-0.283597, 1.143871, -0.268531)",
        "(-0.285579, 1.138653, -0.265135)",
        "(-0.288422, 1.132469, -0.258046)",
        "(-0.288422, 1.132469, -0.258046)",
        "(-0.289585, 1.129544, -0.253344)",
        "(-0.290208, 1.127366, -0.248316)",
        "(-0.290433, 1.125808, -0.242764)",
        "(-0.290542, 1.125030, -0.234127)",
        "(-0.290542, 1.125030, -0.234127)",
        "(-0.289972, 1.125431, -0.228290)",
        "(-0.289009, 1.126529, -0.222455)",
        "(-0.287797, 1.128533, -0.216928)",
        "(-0.285323, 1.132698, -0.208319)",
        "(-0.285323, 1.132698, -0.208319)",
        "(-0.283655, 1.136124, -0.202794)",
        "(-0.281749, 1.140198, -0.197822)",
        "(-0.279760, 1.144625, -0.192968)",
        "(-0.276407, 1.151883, -0.186555)",
        "(-0.276407, 1.151883, -0.186555)",
        "(-0.274263, 1.157008, -0.182688)",
        "(-0.272024, 1.162173, -0.179279)",
        "(-0.269802, 1.167398, -0.176099)",
        "(-0.266763, 1.175445, -0.171758)",
        "(-0.266763, 1.175445, -0.171758)",
        "(-0.264554, 1.180918, -0.169387)",
        "(-0.262410, 1.186500, -0.167133)",
        "(-0.260169, 1.192219, -0.165318)",
        "(-0.256843, 1.200861, -0.162899)",
        "(-0.256843, 1.200861, -0.162899)",
        "(-0.254544, 1.206710, -0.161757)",
        "(-0.252212, 1.212701, -0.160769)",
        "(-0.249816, 1.218797, -0.159898)",
        "(-0.246176, 1.228148, -0.159027)",
        "(-0.246176, 1.228148, -0.159027)",
        "(-0.243823, 1.234475, -0.158558)",
        "(-0.241438, 1.240880, -0.158237)",
        "(-0.239076, 1.247485, -0.158114)",
        "(-0.235303, 1.257512, -0.157993)",
        "(-0.235303, 1.257512, -0.157993)",
        "(-0.232782, 1.264267, -0.158012)",
        "(-0.230266, 1.271079, -0.158163)",
        "(-0.228021, 1.277900, -0.158629)",
        "(-0.224142, 1.287975, -0.159436)",
        "(-0.224142, 1.287975, -0.159436)",
        "(-0.221928, 1.294606, -0.160243)",
        "(-0.219834, 1.301058, -0.161004)",
        "(-0.217759, 1.307337, -0.161833)",
        "(-0.215072, 1.316176, -0.163607)",
        "(-0.215072, 1.316176, -0.163607)",
        "(-0.213199, 1.321699, -0.164857)",
        "(-0.211666, 1.326787, -0.166576)",
        "(-0.210367, 1.331416, -0.168532)",
        "(-0.208817, 1.337234, -0.172107)",
        "(-0.208817, 1.337234, -0.172107)",
        "(-0.208056, 1.340314, -0.175030)",
        "(-0.207292, 1.342699, -0.178038)",
        "(-0.206958, 1.344466, -0.181644)",
        "(-0.206472, 1.345909, -0.187645)",
        "(-0.206472, 1.345909, -0.187645)",
        "(-0.206446, 1.346050, -0.192087)",
        "(-0.206693, 1.345364, -0.196489)",
        "(-0.207012, 1.343879, -0.201006)",
        "(-0.207734, 1.340456, -0.208780)",
        "(-0.207734, 1.340456, -0.208780)",
        "(-0.208236, 1.337542, -0.214261)",
        "(-0.208759, 1.334103, -0.219763)",
        "(-0.209525, 1.330188, -0.225426)",
        "(-0.210955, 1.323755, -0.234200)",
        "(-0.210955, 1.323755, -0.234200)",
        "(-0.211933, 1.319311, -0.240012)",
        "(-0.213241, 1.314647, -0.245744)",
        "(-0.214714, 1.309833, -0.251351)",
        "(-0.216824, 1.302246, -0.259347)",
        "(-0.216824, 1.302246, -0.259347)",
        "(-0.218851, 1.297126, -0.263972)",
        "(-0.220401, 1.292097, -0.268615)",
        "(-0.222224, 1.287159, -0.272834)",
        "(-0.224766, 1.279743, -0.278830)",
        "(-0.224766, 1.279743, -0.278830)",
        "(-0.226244, 1.274644, -0.282541)",
        "(-0.228172, 1.269331, -0.285699)",
        "(-0.230080, 1.264016, -0.288638)",
        "(-0.232660, 1.255999, -0.292073)",
        "(-0.232660, 1.255999, -0.292073)",
        "(-0.234711, 1.250618, -0.294169)",
        "(-0.236669, 1.245017, -0.295403)",
        "(-0.238998, 1.239363, -0.296434)",
        "(-0.242125, 1.231000, -0.297060)",
        "(-0.242125, 1.231000, -0.297060)",
        "(-0.244108, 1.225558, -0.297156)",
        "(-0.246238, 1.220059, -0.296550)",
        "(-0.248386, 1.214365, -0.295322)",
        "(-0.251930, 1.205612, -0.292749)",
        "(-0.251930, 1.205612, -0.292749)",
        "(-0.254186, 1.199580, -0.290345)",
        "(-0.256724, 1.193501, -0.287988)",
        "(-0.259339, 1.187432, -0.285413)",
        "(-0.262969, 1.178305, -0.281094)",
        "(-0.262969, 1.178305, -0.281094)",
        "(-0.265212, 1.172180, -0.278480)",
        "(-0.267782, 1.166027, -0.275194)",
        "(-0.270376, 1.159916, -0.272085)",
        "(-0.273705, 1.150903, -0.267209)",
        "(-0.273705, 1.150903, -0.267209)",
        "(-0.275951, 1.145308, -0.263940)",
        "(-0.278347, 1.140395, -0.260865)",
        "(-0.279965, 1.136134, -0.258090)",
        "(-0.281810, 1.131055, -0.252930)",
        "(-0.281810, 1.131055, -0.252930)",
        "(-0.282927, 1.128683, -0.249419)",
        "(-0.283449, 1.127140, -0.245947)",
        "(-0.283558, 1.126367, -0.242352)",
        "(-0.283234, 1.126599, -0.236533)",
        "(-0.283234, 1.126599, -0.236533)",
        "(-0.282403, 1.127596, -0.232271)",
        "(-0.281202, 1.128991, -0.228181)",
        "(-0.279781, 1.130859, -0.224581)",
        "(-0.277709, 1.134047, -0.219110)",
        "(-0.277709, 1.134047, -0.219110)",
        "(-0.276482, 1.136423, -0.215530)",
        "(-0.275193, 1.139089, -0.212721)",
        "(-0.273684, 1.141883, -0.209811)",
        "(-0.271662, 1.146143, -0.206085)",
        "(-0.271662, 1.146143, -0.206085)",
        "(-0.270304, 1.148821, -0.204178)",
        "(-0.268984, 1.151107, -0.203058)",
        "(-0.268134, 1.153222, -0.202223)",
        "(-0.267115, 1.156003, -0.201391)",
        "(-0.267115, 1.156003, -0.201391)",
        "(-0.266537, 1.157666, -0.201424)",
        "(-0.265840, 1.159036, -0.201947)",
        "(-0.265496, 1.160170, -0.202615)",
        "(-0.265255, 1.161599, -0.204176)",
        "(-0.265255, 1.161599, -0.204176)",
        "(-0.264971, 1.162750, -0.205524)",
        "(-0.264915, 1.164299, -0.206578)",
        "(-0.264528, 1.166142, -0.207579)",
        "(-0.263671, 1.169529, -0.208875)",
        "(-0.263671, 1.169529, -0.208875)",
        "(-0.262716, 1.172066, -0.209477)",
        "(-0.261856, 1.174944, -0.209828)",
        "(-0.260972, 1.178275, -0.209932)",
        "(-0.258790, 1.183908, -0.209447)",
        "(-0.258790, 1.183908, -0.209447)",
        "(-0.257191, 1.188069, -0.208840)",
        "(-0.255414, 1.192610, -0.207906)",
        "(-0.253467, 1.197493, -0.206463)",
        "(-0.250123, 1.205527, -0.204209)",
        "(-0.250123, 1.205527, -0.204209)",
        "(-0.247822, 1.211085, -0.202247)",
        "(-0.245528, 1.216881, -0.200231)",
        "(-0.243137, 1.223019, -0.198047)",
        "(-0.239077, 1.232837, -0.194352)",
        "(-0.239077, 1.232837, -0.194352)",
        "(-0.236468, 1.239863, -0.191755)",
        "(-0.233500, 1.247259, -0.189339)",
        "(-0.230307, 1.254922, -0.187056)",
        "(-0.225671, 1.266743, -0.184308)",
        "(-0.225671, 1.266743, -0.184308)",
        "(-0.223035, 1.274541, -0.182449)",
        "(-0.220465, 1.282036, -0.180855)",
        "(-0.218322, 1.289004, -0.179832)",
        "(-0.214982, 1.298457, -0.179128)",
        "(-0.214982, 1.298457, -0.179128)",
        "(-0.213128, 1.304158, -0.179287)",
        "(-0.211536, 1.309320, -0.179531)",
        "(-0.210237, 1.313896, -0.180238)",
        "(-0.208381, 1.319444, -0.182036)",
        "(-0.208381, 1.319444, -0.182036)",
        "(-0.207312, 1.322152, -0.182943)",
        "(-0.206869, 1.324279, -0.183888)",
        "(-0.206360, 1.325802, -0.184758)",
        "(-0.205923, 1.326874, -0.185854)",
        "(-0.205923, 1.326874, -0.185854)",
        "(-0.205177, 1.327251, -0.186420)",
        "(-0.204542, 1.327810, -0.187022)",
        "(-0.203678, 1.328745, -0.187836)",
        "(-0.202007, 1.330808, -0.189326)",
        "(-0.202007, 1.330808, -0.189326)",
        "(-0.201118, 1.332390, -0.189930)",
        "(-0.200434, 1.334154, -0.190529)",
        "(-0.199774, 1.336060, -0.191379)",
        "(-0.198671, 1.339413, -0.194057)",
        "(-0.198671, 1.339413, -0.194057)",
        "(-0.197784, 1.341845, -0.196457)",
        "(-0.197088, 1.344086, -0.199060)",
        "(-0.196725, 1.346001, -0.202011)",
        "(-0.196604, 1.348352, -0.207176)",
        "(-0.196604, 1.348352, -0.207176)",
        "(-0.196371, 1.350021, -0.211778)",
        "(-0.196363, 1.351542, -0.216474)",
        "(-0.196427, 1.352656, -0.220647)",
        "(-0.196907, 1.353611, -0.227439)",
        "(-0.196907, 1.353611, -0.227439)",
        "(-0.197066, 1.353875, -0.232407)",
        "(-0.197201, 1.353610, -0.237129)",
        "(-0.197614, 1.352763, -0.241442)",
        "(-0.198220, 1.350589, -0.247112)",
        "(-0.198220, 1.350589, -0.247112)",
        "(-0.198612, 1.348807, -0.251336)",
        "(-0.199110, 1.346658, -0.255216)",
        "(-0.199511, 1.344187, -0.258310)",
        "(-0.200485, 1.339881, -0.262846)",
        "(-0.200485, 1.339881, -0.262846)",
        "(-0.200952, 1.336670, -0.266227)",
        "(-0.201487, 1.332990, -0.269091)",
        "(-0.202569, 1.328908, -0.271534)",
        "(-0.204085, 1.322337, -0.274931)",
        "(-0.204085, 1.322337, -0.274931)",
        "(-0.204836, 1.317744, -0.277618)",
        "(-0.205806, 1.312871, -0.280109)",
        "(-0.207081, 1.307619, -0.281779)",
        "(-0.209450, 1.299433, -0.284286)",
        "(-0.209450, 1.299433, -0.284286)",
        "(-0.211001, 1.293663, -0.285979)",
        "(-0.212328, 1.287536, -0.287372)",
        "(-0.214181, 1.281040, -0.288565)",
        "(-0.217544, 1.270672, -0.289864)",
        "(-0.217544, 1.270672, -0.289864)",
        "(-0.219672, 1.263399, -0.290835)",
        "(-0.221609, 1.255829, -0.291741)",
        "(-0.224287, 1.247967, -0.292151)",
        "(-0.229123, 1.235829, -0.292318)",
        "(-0.229123, 1.235829, -0.292318)",
        "(-0.232119, 1.227504, -0.292124)",
        "(-0.235105, 1.219090, -0.291784)",
        "(-0.238401, 1.210661, -0.290873)",
        "(-0.243984, 1.198181, -0.288953)",
        "(-0.243984, 1.198181, -0.288953)",
        "(-0.247749, 1.189848, -0.287198)",
        "(-0.251360, 1.181477, -0.285222)",
        "(-0.254909, 1.173129, -0.282969)",
        "(-0.260922, 1.161202, -0.277894)",
        "(-0.260922, 1.161202, -0.277894)",
        "(-0.264524, 1.153813, -0.274513)",
        "(-0.267495, 1.146961, -0.270932)",
        "(-0.269936, 1.140788, -0.266562)",
        "(-0.273553, 1.133529, -0.259358)",
        "(-0.273553, 1.133529, -0.259358)",
        "(-0.275355, 1.130056, -0.254096)",
        "(-0.276159, 1.127707, -0.248703)",
        "(-0.276238, 1.126504, -0.242881)",
        "(-0.275520, 1.126961, -0.233699)",
        "(-0.275520, 1.126961, -0.233699)",
        "(-0.274296, 1.128667, -0.227553)",
        "(-0.272513, 1.131435, -0.221542)",
        "(-0.270081, 1.135097, -0.216137)",
        "(-0.266149, 1.141970, -0.208121)",
        "(-0.266149, 1.141970, -0.208121)",
        "(-0.263419, 1.147588, -0.203187)",
        "(-0.260224, 1.153594, -0.198436)",
        "(-0.257102, 1.160210, -0.194311)",
        "(-0.251696, 1.170860, -0.189196)",
        "(-0.251696, 1.170860, -0.189196)",
        "(-0.248408, 1.178439, -0.186095)",
        "(-0.245284, 1.186303, -0.183343)",
        "(-0.241996, 1.194351, -0.180959)",
        "(-0.237826, 1.206684, -0.177838)",
        "(-0.237826, 1.206684, -0.177838)",
        "(-0.235134, 1.214854, -0.175994)",
        "(-0.232612, 1.223006, -0.174245)",
        "(-0.230092, 1.231159, -0.172848)",
        "(-0.226401, 1.243193, -0.171050)",
        "(-0.226401, 1.243193, -0.171050)",
        "(-0.224041, 1.251043, -0.169794)",
        "(-0.222015, 1.258896, -0.168888)",
        "(-0.220249, 1.266624, -0.168217)",
        "(-0.216441, 1.278280, -0.168101)",
        "(-0.216441, 1.278280, -0.168101)",
        "(-0.213843, 1.286058, -0.167819)",
        "(-0.211469, 1.293951, -0.167844)",
        "(-0.209418, 1.301903, -0.168350)",
        "(-0.205790, 1.313720, -0.169684)",
        "(-0.205790, 1.313720, -0.169684)",
        "(-0.203643, 1.321321, -0.170697)",
        "(-0.201709, 1.328568, -0.171862)",
        "(-0.199685, 1.335495, -0.174120)",
        "(-0.196449, 1.344737, -0.178164)",
        "(-0.196449, 1.344737, -0.178164)",
        "(-0.195268, 1.349997, -0.180989)",
        "(-0.194455, 1.354663, -0.184520)",
        "(-0.193604, 1.358879, -0.188212)",
        "(-0.193114, 1.363814, -0.195007)",
        "(-0.193114, 1.363814, -0.195007)",
        "(-0.193235, 1.366156, -0.199656)",
        "(-0.193692, 1.367785, -0.204485)",
        "(-0.194214, 1.368665, -0.209382)",
        "(-0.195480, 1.368717, -0.217304)",
        "(-0.195480, 1.368717, -0.217304)",
        "(-0.196561, 1.368087, -0.222714)",
        "(-0.197699, 1.366898, -0.228018)",
        "(-0.198921, 1.365156, -0.233717)",
        "(-0.201101, 1.361463, -0.242712)",
        "(-0.201101, 1.361463, -0.242712)",
        "(-0.202773, 1.358425, -0.248284)",
        "(-0.204548, 1.355206, -0.253891)",
        "(-0.206547, 1.351747, -0.259115)",
        "(-0.209521, 1.346059, -0.266674)",
        "(-0.209521, 1.346059, -0.266674)",
        "(-0.211883, 1.341752, -0.271725)",
        "(-0.214187, 1.337132, -0.276423)",
        "(-0.216536, 1.332096, -0.280513)",
        "(-0.220096, 1.323934, -0.286209)",
        "(-0.220096, 1.323934, -0.286209)",
        "(-0.222528, 1.318005, -0.289699)",
        "(-0.225355, 1.311581, -0.292421)",
        "(-0.227920, 1.304852, -0.294470)",
        "(-0.231443, 1.294301, -0.297435)",
        "(-0.231443, 1.294301, -0.297435)",
        "(-0.234228, 1.286873, -0.299103)",
        "(-0.236656, 1.278965, -0.299687)",
        "(-0.239461, 1.270769, -0.299978)",
        "(-0.243823, 1.258072, -0.300340)",
        "(-0.243823, 1.258072, -0.300340)",
        "(-0.246602, 1.249347, -0.300164)",
        "(-0.249312, 1.240451, -0.299402)",
        "(-0.252163, 1.231422, -0.298019)",
        "(-0.256939, 1.218096, -0.295494)",
        "(-0.256939, 1.218096, -0.295494)",
        "(-0.259934, 1.209348, -0.293373)",
        "(-0.263099, 1.200703, -0.291358)",
        "(-0.266113, 1.192206, -0.289410)",
        "(-0.270616, 1.179720, -0.285373)",
        "(-0.270616, 1.179720, -0.285373)",
        "(-0.273824, 1.171898, -0.282465)",
        "(-0.276576, 1.164443, -0.279197)",
        "(-0.279177, 1.157699, -0.276639)",
        "(-0.282135, 1.149147, -0.271893)",
        "(-0.282135, 1.149147, -0.271893)",
        "(-0.284180, 1.144572, -0.267702)",
        "(-0.285840, 1.140940, -0.263740)",
        "(-0.286643, 1.138168, -0.259809)",
        "(-0.287355, 1.135840, -0.253012)",
        "(-0.287355, 1.135840, -0.253012)",
        "(-0.287444, 1.135360, -0.247720)",
        "(-0.286915, 1.135738, -0.242832)",
        "(-0.285920, 1.136869, -0.238069)",
        "(-0.283871, 1.139829, -0.230246)",
        "(-0.283871, 1.139829, -0.230246)",
        "(-0.282245, 1.142549, -0.225024)",
        "(-0.280443, 1.145848, -0.220182)",
        "(-0.278091, 1.149838, -0.215721)",
        "(-0.274259, 1.156912, -0.208434)",
        "(-0.274259, 1.156912, -0.208434)",
        "(-0.271697, 1.162006, -0.204081)",
        "(-0.268963, 1.167587, -0.200243)",
        "(-0.266133, 1.173824, -0.196735)",
        "(-0.261478, 1.184276, -0.191038)",
        "(-0.261478, 1.184276, -0.191038)",
        "(-0.258436, 1.191885, -0.187668)",
        "(-0.255549, 1.199893, -0.184487)",
        "(-0.252541, 1.208245, -0.181719)",
        "(-0.247646, 1.221281, -0.178684)",
        "(-0.247646, 1.221281, -0.178684)",
        "(-0.244518, 1.230126, -0.177035)",
        "(-0.241824, 1.239048, -0.175353)",
        "(-0.239295, 1.247948, -0.174100)",
        "(-0.235446, 1.261154, -0.173093)",
        "(-0.235446, 1.261154, -0.173093)",
        "(-0.233002, 1.269833, -0.172619)",
        "(-0.230524, 1.278443, -0.172795)",
        "(-0.228176, 1.286873, -0.173572)",
        "(-0.224797, 1.299078, -0.175485)",
        "(-0.224797, 1.299078, -0.175485)",
        "(-0.222790, 1.306859, -0.176677)",
        "(-0.221224, 1.314405, -0.178234)",
        "(-0.219467, 1.321831, -0.180636)",
        "(-0.217111, 1.332268, -0.184413)",
        "(-0.217111, 1.332268, -0.184413)",
        "(-0.216296, 1.338545, -0.187030)",
        "(-0.215720, 1.344231, -0.189962)",
        "(-0.215007, 1.349412, -0.193600)",
        "(-0.214040, 1.355960, -0.199461)",
        "(-0.214040, 1.355960, -0.199461)",
        "(-0.213858, 1.359424, -0.203430)",
        "(-0.214021, 1.362253, -0.207627)",
        "(-0.214116, 1.364421, -0.212057)",
        "(-0.214386, 1.366540, -0.219436)",
        "(-0.214386, 1.366540, -0.219436)",
        "(-0.214885, 1.367317, -0.224520)",
        "(-0.215575, 1.367586, -0.229306)",
        "(-0.216552, 1.367301, -0.233964)",
        "(-0.217791, 1.366014, -0.241522)",
        "(-0.217791, 1.366014, -0.241522)",
        "(-0.218718, 1.364596, -0.246789)",
        "(-0.219880, 1.362805, -0.252075)",
        "(-0.221037, 1.360626, -0.257398)",
        "(-0.223022, 1.356705, -0.265920)",
        "(-0.223022, 1.356705, -0.265920)",
        "(-0.224436, 1.353595, -0.271004)",
        "(-0.226106, 1.350121, -0.275777)",
        "(-0.228017, 1.346319, -0.280411)",
        "(-0.230372, 1.340044, -0.286978)",
        "(-0.230372, 1.340044, -0.286978)",
        "(-0.232292, 1.335400, -0.291038)",
        "(-0.234279, 1.330228, -0.294626)",
        "(-0.236003, 1.324462, -0.297660)",
        "(-0.239384, 1.314929, -0.301780)",
        "(-0.239384, 1.314929, -0.301780)",
        "(-0.241419, 1.308184, -0.304184)",
        "(-0.243370, 1.301108, -0.306299)",
        "(-0.245432, 1.293583, -0.308153)",
        "(-0.248934, 1.281448, -0.309526)",
        "(-0.248934, 1.281448, -0.309526)",
        "(-0.251314, 1.272950, -0.310218)",
        "(-0.253820, 1.264089, -0.310340)",
        "(-0.256200, 1.254890, -0.310079)",
        "(-0.260099, 1.240947, -0.309312)",
        "(-0.260099, 1.240947, -0.309312)",
        "(-0.262929, 1.231654, -0.308425)",
        "(-0.265658, 1.222373, -0.307417)",
        "(-0.268392, 1.213101, -0.305896)",
        "(-0.272585, 1.199354, -0.302436)",
        "(-0.272585, 1.199354, -0.302436)",
        "(-0.275560, 1.190441, -0.299890)",
        "(-0.278403, 1.181738, -0.297133)",
        "(-0.281162, 1.173318, -0.294181)",
        "(-0.285492, 1.161497, -0.288260)",
        "(-0.285492, 1.161497, -0.288260)",
        "(-0.288046, 1.154407, -0.284574)",
        "(-0.290041, 1.148065, -0.280584)",
        "(-0.291842, 1.142555, -0.275624)",
        "(-0.294065, 1.136127, -0.268190)",
        "(-0.294065, 1.136127, -0.268190)",
        "(-0.294717, 1.132971, -0.262926)",
        "(-0.295154, 1.130818, -0.257248)",
        "(-0.295158, 1.129642, -0.251402)",
        "(-0.294044, 1.129487, -0.242145)",
        "(-0.294044, 1.129487, -0.242145)",
        "(-0.293184, 1.130302, -0.235948)",
        "(-0.292025, 1.132029, -0.229628)",
        "(-0.290306, 1.134210, -0.223611)",
        "(-0.287259, 1.138539, -0.215130)",
        "(-0.287259, 1.138539, -0.215130)",
        "(-0.285478, 1.141789, -0.209110)",
        "(-0.283705, 1.145379, -0.203585)",
        "(-0.281600, 1.149275, -0.198590)",
        "(-0.278253, 1.155642, -0.191950)",
        "(-0.278253, 1.155642, -0.191950)",
        "(-0.276020, 1.160250, -0.187592)",
        "(-0.273721, 1.165069, -0.183430)",
        "(-0.271529, 1.170200, -0.179845)",
        "(-0.267414, 1.178598, -0.175720)",
        "(-0.267414, 1.178598, -0.175720)",
        "(-0.264707, 1.184716, -0.173084)",
        "(-0.261974, 1.191252, -0.170842)",
        "(-0.258873, 1.198268, -0.169033)",
        "(-0.254619, 1.209477, -0.166229)",
        "(-0.254619, 1.209477, -0.166229)",
        "(-0.251509, 1.217477, -0.165062)",
        "(-0.248458, 1.225763, -0.163949)",
        "(-0.245354, 1.234337, -0.163050)",
        "(-0.240579, 1.247524, -0.162465)",
        "(-0.240579, 1.247524, -0.162465)",
        "(-0.237850, 1.256329, -0.162269)",
        "(-0.235141, 1.265078, -0.162332)",
        "(-0.232437, 1.273720, -0.162625)",
        "(-0.228405, 1.286384, -0.164044)",
        "(-0.228405, 1.286384, -0.164044)",
        "(-0.225758, 1.294709, -0.165415)",
        "(-0.223585, 1.302870, -0.166904)",
        "(-0.221567, 1.311023, -0.168960)",
        "(-0.218931, 1.322756, -0.172120)",
        "(-0.218931, 1.322756, -0.172120)",
        "(-0.217233, 1.330308, -0.174799)",
        "(-0.215981, 1.337353, -0.177516)",
        "(-0.214848, 1.344034, -0.180752)",
        "(-0.213452, 1.352951, -0.186466)",
        "(-0.213452, 1.352951, -0.186466)",
        "(-0.212823, 1.358113, -0.191080)",
        "(-0.212373, 1.362791, -0.195914)",
        "(-0.212347, 1.366606, -0.200733)",
        "(-0.212635, 1.371047, -0.208320)",
        "(-0.212635, 1.371047, -0.208320)",
        "(-0.213122, 1.373181, -0.213565)",
        "(-0.213693, 1.374644, -0.219172)",
        "(-0.214323, 1.375506, -0.224847)",
        "(-0.215854, 1.375517, -0.232797)",
        "(-0.215854, 1.375517, -0.232797)",
        "(-0.217104, 1.374881, -0.238189)",
        "(-0.218348, 1.373747, -0.244054)",
        "(-0.219569, 1.372014, -0.250003)",
        "(-0.221852, 1.367979, -0.258867)",
        "(-0.221852, 1.367979, -0.258867)",
        "(-0.223321, 1.364612, -0.264709)",
        "(-0.225058, 1.360766, -0.270169)",
        "(-0.227053, 1.356525, -0.275096)",
        "(-0.229874, 1.349760, -0.282711)",
        "(-0.229874, 1.349760, -0.282711)",
        "(-0.231687, 1.344820, -0.287130)",
        "(-0.233724, 1.339456, -0.290607)",
        "(-0.236128, 1.333823, -0.293902)",
        "(-0.239177, 1.324909, -0.298531)",
        "(-0.239177, 1.324909, -0.298531)",
        "(-0.241375, 1.318576, -0.301641)",
        "(-0.243465, 1.311844, -0.303777)",
        "(-0.245856, 1.304803, -0.305220)",
        "(-0.249384, 1.293936, -0.307372)",
        "(-0.249384, 1.293936, -0.307372)",
        "(-0.251874, 1.286313, -0.308191)",
        "(-0.254255, 1.278442, -0.308504)",
        "(-0.256730, 1.270340, -0.308499)",
        "(-0.260416, 1.258046, -0.308002)",
        "(-0.260416, 1.258046, -0.308002)",
        "(-0.262597, 1.249735, -0.307067)",
        "(-0.265017, 1.241377, -0.305565)",
        "(-0.267538, 1.233055, -0.303969)",
        "(-0.271160, 1.220607, -0.300466)",
        "(-0.271160, 1.220607, -0.300466)",
        "(-0.273376, 1.212412, -0.297840)",
        "(-0.275426, 1.204343, -0.294790)",
        "(-0.277565, 1.196601, -0.291271)",
        "(-0.280404, 1.185759, -0.285442)",
        "(-0.280404, 1.185759, -0.285442)",
        "(-0.282184, 1.179430, -0.281172)",
        "(-0.283276, 1.173580, -0.277216)",
        "(-0.283951, 1.168298, -0.272965)",
        "(-0.284870, 1.161898, -0.265287)",
        "(-0.284870, 1.161898, -0.265287)",
        "(-0.285357, 1.158450, -0.259719)",
        "(-0.285160, 1.155698, -0.254246)",
        "(-0.284783, 1.153747, -0.249033)",
        "(-0.283564, 1.152265, -0.240416)",
        "(-0.283564, 1.152265, -0.240416)",
        "(-0.282324, 1.152228, -0.234577)",
        "(-0.280966, 1.152956, -0.228606)",
        "(-0.279160, 1.154311, -0.223044)",
        "(-0.276142, 1.157373, -0.214184)",
        "(-0.276142, 1.157373, -0.214184)",
        "(-0.274123, 1.160044, -0.208205)",
        "(-0.271748, 1.163278, -0.202609)",
        "(-0.269230, 1.167102, -0.197105)",
        "(-0.265121, 1.173951, -0.190171)",
        "(-0.265121, 1.173951, -0.190171)",
        "(-0.262510, 1.179137, -0.185428)",
        "(-0.259849, 1.184896, -0.181385)",
        "(-0.257065, 1.191112, -0.177593)",
        "(-0.252724, 1.201131, -0.172912)",
        "(-0.252724, 1.201131, -0.172912)",
        "(-0.250133, 1.208143, -0.170396)",
        "(-0.247563, 1.215303, -0.167912)",
        "(-0.244846, 1.222635, -0.166058)",
        "(-0.240956, 1.233941, -0.164520)",
        "(-0.240956, 1.233941, -0.164520)",
        "(-0.238473, 1.241539, -0.163778)",
        "(-0.236290, 1.249167, -0.163276)",
        "(-0.234077, 1.256847, -0.162991)",
        "(-0.230163, 1.268431, -0.163596)",
        "(-0.230163, 1.268431, -0.163596)",
        "(-0.227611, 1.276264, -0.164539)",
        "(-0.225179, 1.284144, -0.165692)",
        "(-0.222825, 1.292155, -0.167282)",
        "(-0.219098, 1.304185, -0.169951)",
        "(-0.219098, 1.304185, -0.169951)",
        "(-0.216895, 1.312122, -0.172310)",
        "(-0.214827, 1.319918, -0.175146)",
        "(-0.212886, 1.327348, -0.178380)",
        "(-0.210227, 1.337845, -0.184452)",
        "(-0.210227, 1.337845, -0.184452)",
        "(-0.208768, 1.344143, -0.188588)",
        "(-0.207823, 1.349771, -0.193172)",
        "(-0.207018, 1.354705, -0.197811)",
        "(-0.206180, 1.360868, -0.205961)",
        "(-0.206180, 1.360868, -0.205961)",
        "(-0.205721, 1.364078, -0.211703)",
        "(-0.205857, 1.366502, -0.217457)",
        "(-0.206016, 1.368280, -0.223188)",
        "(-0.206308, 1.369922, -0.232382)",
        "(-0.206308, 1.369922, -0.232382)",
        "(-0.206899, 1.370208, -0.238425)",
        "(-0.207730, 1.369755, -0.244140)",
        "(-0.208656, 1.368608, -0.249621)",
        "(-0.210157, 1.365757, -0.258244)",
        "(-0.210157, 1.365757, -0.258244)",
        "(-0.211336, 1.363080, -0.263511)",
        "(-0.212631, 1.359793, -0.268458)",
        "(-0.214093, 1.355950, -0.273402)",
        "(-0.216117, 1.349333, -0.280590)",
        "(-0.216117, 1.349333, -0.280590)",
        "(-0.217563, 1.344365, -0.284837)",
        "(-0.219356, 1.338972, -0.288903)",
        "(-0.221230, 1.333108, -0.292584)",
        "(-0.224123, 1.323217, -0.297346)",
        "(-0.224123, 1.323217, -0.297346)",
        "(-0.226313, 1.315818, -0.299565)",
        "(-0.228914, 1.307842, -0.301119)",
        "(-0.231604, 1.299412, -0.302010)",
        "(-0.235576, 1.286006, -0.303025)",
        "(-0.235576, 1.286006, -0.303025)",
        "(-0.238093, 1.276570, -0.303284)",
        "(-0.240826, 1.266919, -0.302896)",
        "(-0.243462, 1.257209, -0.302274)",
        "(-0.247406, 1.242705, -0.300785)",
        "(-0.247406, 1.242705, -0.300785)",
        "(-0.250079, 1.233138, -0.298967)",
        "(-0.252619, 1.223640, -0.296212)",
        "(-0.255270, 1.214473, -0.292786)",
        "(-0.259742, 1.201590, -0.287589)",
        "(-0.259742, 1.201590, -0.287589)",
        "(-0.262098, 1.193568, -0.283813)",
        "(-0.264341, 1.186170, -0.279762)",
        "(-0.266326, 1.179355, -0.274773)",
        "(-0.269138, 1.170579, -0.266878)",
        "(-0.269138, 1.170579, -0.266878)",
        "(-0.270158, 1.165731, -0.261857)",
        "(-0.270889, 1.161825, -0.256271)",
        "(-0.271386, 1.158935, -0.250206)",
        "(-0.271113, 1.156248, -0.240949)",
        "(-0.271113, 1.156248, -0.240949)",
        "(-0.270374, 1.155521, -0.235104)",
        "(-0.269236, 1.155384, -0.228552)",
        "(-0.268136, 1.155998, -0.222090)",
        "(-0.265324, 1.157993, -0.213350)",
        "(-0.265324, 1.157993, -0.213350)",
        "(-0.263442, 1.159927, -0.207833)",
        "(-0.261374, 1.162473, -0.202493)",
        "(-0.259122, 1.165391, -0.197068)",
        "(-0.255484, 1.170660, -0.189614)",
        "(-0.255484, 1.170660, -0.189614)",
        "(-0.252807, 1.174788, -0.184868)",
        "(-0.249936, 1.179440, -0.180495)",
        "(-0.247251, 1.184731, -0.176771)",
        "(-0.242401, 1.193739, -0.171835)",
        "(-0.242401, 1.193739, -0.171835)",
        "(-0.239601, 1.200505, -0.168766)",
        "(-0.236659, 1.207855, -0.166144)",
        "(-0.233470, 1.215663, -0.164177)",
        "(-0.228885, 1.228082, -0.162211)",
        "(-0.228885, 1.228082, -0.162211)",
        "(-0.225721, 1.236665, -0.161207)",
        "(-0.223025, 1.245430, -0.160366)",
        "(-0.220436, 1.254389, -0.160257)",
        "(-0.216459, 1.267918, -0.160234)",
        "(-0.216459, 1.267918, -0.160234)",
        "(-0.213978, 1.276949, -0.160827)",
        "(-0.211682, 1.285796, -0.161593)",
        "(-0.209688, 1.294427, -0.162695)",
        "(-0.206891, 1.306982, -0.165583)",
        "(-0.206891, 1.306982, -0.165583)",
        "(-0.205148, 1.315042, -0.167943)",
        "(-0.203567, 1.322794, -0.170528)",
        "(-0.202250, 1.330047, -0.173505)",
        "(-0.201222, 1.339890, -0.178379)",
        "(-0.201222, 1.339890, -0.178379)",
        "(-0.200402, 1.345940, -0.182398)",
        "(-0.199615, 1.351510, -0.186884)",
        "(-0.198915, 1.356487, -0.191449)",
        "(-0.198539, 1.362800, -0.198794)",
        "(-0.198539, 1.362800, -0.198794)",
        "(-0.198599, 1.366313, -0.203636)",
        "(-0.198677, 1.369331, -0.208751)",
        "(-0.199021, 1.371812, -0.214301)",
        "(-0.199594, 1.374274, -0.222361)",
        "(-0.199594, 1.374274, -0.222361)",
        "(-0.200388, 1.375132, -0.227650)",
        "(-0.201297, 1.375404, -0.232892)",
        "(-0.202180, 1.375069, -0.238193)",
        "(-0.203840, 1.373376, -0.246616)",
        "(-0.203840, 1.373376, -0.246616)",
        "(-0.204816, 1.371484, -0.252077)",
        "(-0.206110, 1.369008, -0.257618)",
        "(-0.207204, 1.365981, -0.263143)",
        "(-0.209381, 1.360365, -0.271198)",
        "(-0.209381, 1.360365, -0.271198)",
        "(-0.210774, 1.356143, -0.276527)",
        "(-0.212262, 1.351446, -0.281353)",
        "(-0.213868, 1.346328, -0.285816)",
        "(-0.216549, 1.338006, -0.291922)",
        "(-0.216549, 1.338006, -0.291922)",
        "(-0.218153, 1.332233, -0.295654)",
        "(-0.219645, 1.326290, -0.299400)",
        "(-0.221779, 1.320081, -0.302524)",
        "(-0.224269, 1.310458, -0.306004)",
        "(-0.224269, 1.310458, -0.306004)",
        "(-0.226140, 1.303935, -0.308426)",
        "(-0.228238, 1.297275, -0.310452)",
        "(-0.229957, 1.290487, -0.311636)",
        "(-0.233180, 1.280186, -0.312591)",
        "(-0.233180, 1.280186, -0.312591)",
        "(-0.235399, 1.273283, -0.313242)",
        "(-0.237345, 1.266448, -0.314240)",
        "(-0.239890, 1.259153, -0.314134)",
        "(-0.244253, 1.248340, -0.312245)",
        "(-0.244253, 1.248340, -0.312245)",
        "(-0.247391, 1.240857, -0.310822)",
        "(-0.250067, 1.233208, -0.309600)",
        "(-0.252982, 1.225456, -0.308365)",
        "(-0.257787, 1.213428, -0.304269)",
        "(-0.257787, 1.213428, -0.304269)",
        "(-0.260838, 1.205376, -0.300698)",
        "(-0.263598, 1.197640, -0.298065)",
        "(-0.266002, 1.190280, -0.295394)",
        "(-0.269337, 1.180089, -0.289388)",
        "(-0.269337, 1.180089, -0.289388)",
        "(-0.271298, 1.173954, -0.284834)",
        "(-0.272816, 1.168460, -0.280032)",
        "(-0.274123, 1.163714, -0.275587)",
        "(-0.275419, 1.157857, -0.268460)",
        "(-0.275419, 1.157857, -0.268460)",
        "(-0.276075, 1.154688, -0.263379)",
        "(-0.276557, 1.152082, -0.257965)",
        "(-0.276844, 1.150155, -0.252755)",
        "(-0.276479, 1.148343, -0.245157)",
        "(-0.276479, 1.148343, -0.245157)",
        "(-0.276421, 1.147843, -0.239448)",
        "(-0.276160, 1.147946, -0.234061)",
        "(-0.275427, 1.148548, -0.228754)",
        "(-0.274330, 1.150410, -0.220575)",
        "(-0.274330, 1.150410, -0.220575)",
        "(-0.273177, 1.152275, -0.215547)",
        "(-0.271994, 1.154680, -0.210546)",
        "(-0.270254, 1.157630, -0.205697)",
        "(-0.267387, 1.163126, -0.199227)",
        "(-0.267387, 1.163126, -0.199227)",
        "(-0.265122, 1.167455, -0.194987)",
        "(-0.262698, 1.172494, -0.190912)",
        "(-0.260116, 1.178077, -0.187195)",
        "(-0.255624, 1.187321, -0.182110)",
        "(-0.255624, 1.187321, -0.182110)",
        "(-0.252945, 1.194056, -0.179001)",
        "(-0.250049, 1.201169, -0.176230)",
        "(-0.247268, 1.208582, -0.173597)",
        "(-0.242642, 1.220239, -0.170880)",
        "(-0.242642, 1.220239, -0.170880)",
        "(-0.239697, 1.228281, -0.169341)",
        "(-0.236566, 1.236437, -0.168325)",
        "(-0.233633, 1.244609, -0.167527)",
        "(-0.229925, 1.256787, -0.166980)",
        "(-0.229925, 1.256787, -0.166980)",
        "(-0.227158, 1.264795, -0.167028)",
        "(-0.224489, 1.272748, -0.167862)",
        "(-0.222288, 1.280443, -0.168808)",
        "(-0.219521, 1.291330, -0.170562)",
        "(-0.219521, 1.291330, -0.170562)",
        "(-0.217655, 1.298265, -0.172284)",
        "(-0.216031, 1.304849, -0.174500)",
        "(-0.214739, 1.310995, -0.176985)",
        "(-0.213099, 1.319219, -0.180548)",
        "(-0.213099, 1.319219, -0.180548)",
        "(-0.212107, 1.324198, -0.183339)",
        "(-0.211316, 1.328659, -0.186264)",
        "(-0.210716, 1.332659, -0.189885)",
        "(-0.209957, 1.337720, -0.195164)",
        "(-0.209957, 1.337720, -0.195164)",
        "(-0.209674, 1.340494, -0.198941)",
        "(-0.209609, 1.342739, -0.202768)",
        "(-0.209661, 1.344528, -0.206760)",
        "(-0.210022, 1.346404, -0.213022)",
        "(-0.210022, 1.346404, -0.213022)",
        "(-0.210305, 1.347179, -0.217189)",
        "(-0.210681, 1.347575, -0.221595)",
        "(-0.211312, 1.347630, -0.226278)",
        "(-0.212388, 1.346888, -0.232942)",
        "(-0.212388, 1.346888, -0.232942)",
        "(-0.213316, 1.345974, -0.237444)",
        "(-0.214286, 1.344814, -0.242183)",
        "(-0.215287, 1.343406, -0.246880)",
        "(-0.217041, 1.340650, -0.253652)",
        "(-0.217041, 1.340650, -0.253652)",
        "(-0.218086, 1.338430, -0.258253)",
        "(-0.219262, 1.336017, -0.263043)",
        "(-0.220716, 1.333348, -0.267366)",
        "(-0.223037, 1.328633, -0.273155)",
        "(-0.223037, 1.328633, -0.273155)",
        "(-0.224464, 1.325070, -0.277012)",
        "(-0.226269, 1.321101, -0.280600)",
        "(-0.228264, 1.316705, -0.283798)",
        "(-0.231301, 1.309146, -0.288119)",
        "(-0.231301, 1.309146, -0.288119)",
        "(-0.233663, 1.303374, -0.290285)",
        "(-0.236157, 1.297297, -0.292288)",
        "(-0.238532, 1.291122, -0.294165)",
        "(-0.242206, 1.281360, -0.295623)",
        "(-0.242206, 1.281360, -0.295623)",
        "(-0.244485, 1.274494, -0.296232)",
        "(-0.246802, 1.267295, -0.296226)",
        "(-0.249429, 1.259983, -0.296119)",
        "(-0.252843, 1.248944, -0.295217)",
        "(-0.252843, 1.248944, -0.295217)",
        "(-0.254875, 1.241492, -0.294211)",
        "(-0.257022, 1.233970, -0.292760)",
        "(-0.259203, 1.226311, -0.290562)",
        "(-0.262723, 1.215027, -0.287341)",
        "(-0.262723, 1.215027, -0.287341)",
        "(-0.264398, 1.207805, -0.285505)",
        "(-0.265557, 1.200778, -0.283456)",
        "(-0.267620, 1.194027, -0.279937)",
        "(-0.269949, 1.184895, -0.274645)",
        "(-0.269949, 1.184895, -0.274645)",
        "(-0.270797, 1.179608, -0.271230)",
        "(-0.271465, 1.175034, -0.267729)",
        "(-0.272053, 1.171057, -0.263529)",
        "(-0.272701, 1.166072, -0.256397)",
        "(-0.272701, 1.166072, -0.256397)",
        "(-0.272598, 1.163369, -0.251600)",
        "(-0.272300, 1.161213, -0.246474)",
        "(-0.271852, 1.159479, -0.241070)",
        "(-0.271124, 1.157828, -0.232859)",
        "(-0.271124, 1.157828, -0.232859)",
        "(-0.269919, 1.157143, -0.227706)",
        "(-0.268784, 1.156851, -0.222224)",
        "(-0.267569, 1.156904, -0.216507)",
        "(-0.265533, 1.157700, -0.207878)",
        "(-0.265533, 1.157700, -0.207878)",
        "(-0.264160, 1.158720, -0.202346)",
        "(-0.262603, 1.160074, -0.196937)",
        "(-0.261136, 1.161843, -0.191822)",
        "(-0.258509, 1.165068, -0.184507)",
        "(-0.258509, 1.165068, -0.184507)",
        "(-0.256926, 1.167629, -0.179834)",
        "(-0.255126, 1.170588, -0.175621)",
        "(-0.253124, 1.173833, -0.171646)",
        "(-0.250208, 1.179459, -0.166084)",
        "(-0.250208, 1.179459, -0.166084)",
        "(-0.247985, 1.183660, -0.162862)",
        "(-0.245691, 1.188237, -0.160121)",
        "(-0.243351, 1.193112, -0.157711)",
        "(-0.240042, 1.200907, -0.154581)",
        "(-0.240042, 1.200907, -0.154581)",
        "(-0.237773, 1.206406, -0.152743)",
        "(-0.235290, 1.212212, -0.151921)",
        "(-0.233015, 1.218067, -0.151305)",
        "(-0.230239, 1.226438, -0.150138)",
        "(-0.230239, 1.226438, -0.150138)",
        "(-0.228671, 1.231924, -0.149811)",
        "(-0.226643, 1.237274, -0.149439)",
        "(-0.224692, 1.242535, -0.149529)",
        "(-0.222149, 1.250147, -0.149692)",
        "(-0.222149, 1.250147, -0.149692)",
        "(-0.220566, 1.255213, -0.149725)",
        "(-0.218832, 1.260300, -0.150039)",
        "(-0.216714, 1.265588, -0.151183)",
        "(-0.213823, 1.273638, -0.152893)",
        "(-0.213823, 1.273638, -0.152893)",
        "(-0.212276, 1.279170, -0.154297)",
        "(-0.210449, 1.284796, -0.155702)",
        "(-0.208674, 1.290477, -0.157354)",
        "(-0.206225, 1.299137, -0.161114)",
        "(-0.206225, 1.299137, -0.161114)",
        "(-0.204497, 1.304877, -0.163989)",
        "(-0.202950, 1.310555, -0.167055)",
        "(-0.201614, 1.316011, -0.170230)",
        "(-0.199972, 1.323532, -0.175224)",
        "(-0.199972, 1.323532, -0.175224)",
        "(-0.198883, 1.328137, -0.179228)",
        "(-0.198066, 1.332246, -0.183335)",
        "(-0.197431, 1.335738, -0.187201)",
        "(-0.196666, 1.340091, -0.193676)",
        "(-0.196666, 1.340091, -0.193676)",
        "(-0.196316, 1.342573, -0.198633)",
        "(-0.196212, 1.344382, -0.202677)",
        "(-0.196374, 1.345832, -0.206776)",
        "(-0.196533, 1.347438, -0.213658)",
        "(-0.196533, 1.347438, -0.213658)",
        "(-0.196813, 1.348028, -0.217987)",
        "(-0.197275, 1.348320, -0.222556)",
        "(-0.197698, 1.348206, -0.227202)",
        "(-0.198527, 1.347218, -0.234424)",
        "(-0.198527, 1.347218, -0.234424)",
        "(-0.199270, 1.346012, -0.238987)",
        "(-0.200154, 1.344418, -0.243524)",
        "(-0.200928, 1.342585, -0.248215)",
        "(-0.202382, 1.339275, -0.255214)",
        "(-0.202382, 1.339275, -0.255214)",
        "(-0.203587, 1.336588, -0.259474)",
        "(-0.204983, 1.333458, -0.263605)",
        "(-0.206446, 1.329952, -0.267875)",
        "(-0.208895, 1.323858, -0.274230)",
        "(-0.208895, 1.323858, -0.274230)",
        "(-0.210887, 1.319196, -0.277953)",
        "(-0.213058, 1.314147, -0.281531)",
        "(-0.215354, 1.308844, -0.285295)",
        "(-0.219013, 1.300320, -0.289752)",
        "(-0.219013, 1.300320, -0.289752)",
        "(-0.221717, 1.294245, -0.292114)",
        "(-0.224556, 1.287758, -0.293970)",
        "(-0.227264, 1.280878, -0.295526)",
        "(-0.231715, 1.269969, -0.297024)",
        "(-0.231715, 1.269969, -0.297024)",
        "(-0.234575, 1.262315, -0.297224)",
        "(-0.237757, 1.254381, -0.296899)",
        "(-0.240519, 1.246208, -0.296280)",
        "(-0.244847, 1.233626, -0.294705)",
        "(-0.244847, 1.233626, -0.294705)",
        "(-0.247591, 1.225138, -0.293496)",
        "(-0.250694, 1.216635, -0.292048)",
        "(-0.253926, 1.208094, -0.290263)",
        "(-0.258360, 1.195092, -0.287652)",
        "(-0.258360, 1.195092, -0.287652)",
        "(-0.261099, 1.186448, -0.285986)",
        "(-0.263634, 1.177890, -0.284399)",
        "(-0.266852, 1.169636, -0.282660)",
        "(-0.271187, 1.157879, -0.279347)",
        "(-0.271187, 1.157879, -0.279347)",
        "(-0.273615, 1.150609, -0.277051)",
        "(-0.275682, 1.144042, -0.274943)",
        "(-0.277720, 1.138165, -0.272104)",
        "(-0.280464, 1.130773, -0.266913)",
        "(-0.280464, 1.130773, -0.266913)",
        "(-0.281824, 1.126932, -0.263160)",
        "(-0.282611, 1.123960, -0.258993)",
        "(-0.282955, 1.121895, -0.254471)",
        "(-0.282686, 1.120788, -0.247063)",
        "(-0.282686, 1.120788, -0.247063)",
        "(-0.281867, 1.121211, -0.241599)",
        "(-0.280403, 1.122426, -0.236128)",
        "(-0.278870, 1.124489, -0.230512)",
        "(-0.275626, 1.128850, -0.221785)",
        "(-0.275626, 1.128850, -0.221785)",
        "(-0.273378, 1.132573, -0.216254)",
        "(-0.270832, 1.136849, -0.210810)",
        "(-0.267798, 1.141625, -0.205585)",
        "(-0.263564, 1.149793, -0.197516)",
        "(-0.263564, 1.149793, -0.197516)",
        "(-0.260472, 1.155797, -0.192812)",
        "(-0.257230, 1.162268, -0.188289)",
        "(-0.253997, 1.169102, -0.183719)",
        "(-0.248761, 1.180027, -0.177954)",
        "(-0.248761, 1.180027, -0.177954)",
        "(-0.245571, 1.187736, -0.174243)",
        "(-0.242255, 1.195833, -0.170930)",
        "(-0.238815, 1.204219, -0.167868)",
        "(-0.233608, 1.217191, -0.163841)",
        "(-0.233608, 1.217191, -0.163841)",
        "(-0.230137, 1.226089, -0.161780)",
        "(-0.226684, 1.235159, -0.159921)",
        "(-0.223478, 1.244368, -0.158630)",
        "(-0.218294, 1.258151, -0.157645)",
        "(-0.218294, 1.258151, -0.157645)",
        "(-0.215153, 1.267239, -0.157502)",
        "(-0.212273, 1.276155, -0.158016)",
        "(-0.209450, 1.284766, -0.158912)",
        "(-0.204853, 1.297215, -0.161595)",
        "(-0.204853, 1.297215, -0.161595)",
        "(-0.202341, 1.305292, -0.164260)",
        "(-0.199942, 1.313206, -0.167345)",
        "(-0.197824, 1.320946, -0.170831)",
        "(-0.194735, 1.332061, -0.176791)",
        "(-0.194735, 1.332061, -0.176791)",
        "(-0.193348, 1.339030, -0.181512)",
        "(-0.192340, 1.345484, -0.186374)",
        "(-0.191274, 1.351469, -0.191785)",
        "(-0.189934, 1.359205, -0.200313)",
        "(-0.189934, 1.359205, -0.200313)",
        "(-0.189200, 1.363618, -0.206334)",
        "(-0.188955, 1.367398, -0.213056)",
        "(-0.188964, 1.370782, -0.219720)",
        "(-0.189504, 1.374616, -0.229400)",
        "(-0.189504, 1.374616, -0.229400)",
        "(-0.190011, 1.376569, -0.236298)",
        "(-0.190614, 1.377879, -0.243221)",
        "(-0.191537, 1.378438, -0.250049)",
        "(-0.193453, 1.377970, -0.259634)",
        "(-0.193453, 1.377970, -0.259634)",
        "(-0.194514, 1.377157, -0.265745)",
        "(-0.195745, 1.376004, -0.271700)",
        "(-0.197324, 1.374439, -0.277419)",
        "(-0.199133, 1.371383, -0.285419)",
        "(-0.199133, 1.371383, -0.285419)",
        "(-0.200628, 1.368874, -0.290420)",
        "(-0.201989, 1.366091, -0.295120)",
        "(-0.203181, 1.362945, -0.299287)",
        "(-0.205587, 1.357483, -0.304803)",
        "(-0.205587, 1.357483, -0.304803)",
        "(-0.207203, 1.353507, -0.308492)",
        "(-0.208740, 1.349199, -0.311575)",
        "(-0.210307, 1.344671, -0.314577)",
        "(-0.213154, 1.337267, -0.318591)",
        "(-0.213154, 1.337267, -0.318591)",
        "(-0.214852, 1.331858, -0.320234)",
        "(-0.216705, 1.326371, -0.321878)",
        "(-0.218552, 1.320834, -0.323491)",
        "(-0.221393, 1.312090, -0.325131)",
        "(-0.221393, 1.312090, -0.325131)",
        "(-0.223080, 1.305830, -0.325564)",
        "(-0.225083, 1.299237, -0.325654)",
        "(-0.227255, 1.292305, -0.325616)",
        "(-0.230238, 1.281375, -0.325789)",
        "(-0.230238, 1.281375, -0.325789)",
        "(-0.232091, 1.273951, -0.325702)",
        "(-0.233950, 1.266251, -0.324749)",
        "(-0.236160, 1.258333, -0.323253)",
        "(-0.239511, 1.246571, -0.321174)",
        "(-0.239511, 1.246571, -0.321174)",
        "(-0.241525, 1.238998, -0.319717)",
        "(-0.243433, 1.231544, -0.317612)",
        "(-0.245307, 1.224383, -0.315195)",
        "(-0.248542, 1.214522, -0.311977)",
        "(-0.248542, 1.214522, -0.311977)",
        "(-0.250313, 1.208225, -0.309171)",
        "(-0.252273, 1.202226, -0.305469)",
        "(-0.254091, 1.196593, -0.301643)",
        "(-0.256531, 1.189073, -0.296712)",
        "(-0.256531, 1.189073, -0.296712)",
        "(-0.257998, 1.184509, -0.292880)",
        "(-0.259377, 1.180312, -0.288160)",
        "(-0.260779, 1.176669, -0.283314)",
        "(-0.261858, 1.172415, -0.276759)",
        "(-0.261858, 1.172415, -0.276759)",
        "(-0.262182, 1.170184, -0.271241)",
        "(-0.262669, 1.168589, -0.265419)",
        "(-0.262793, 1.167491, -0.259882)",
        "(-0.262796, 1.166768, -0.251446)",
        "(-0.262796, 1.166768, -0.251446)",
        "(-0.262006, 1.166965, -0.246484)",
        "(-0.261512, 1.167608, -0.240704)",
        "(-0.261018, 1.168663, -0.234976)",
        "(-0.259755, 1.171101, -0.227768)",
        "(-0.259755, 1.171101, -0.227768)",
        "(-0.258835, 1.173194, -0.222965)",
        "(-0.257938, 1.175710, -0.218159)",
        "(-0.257006, 1.178518, -0.213358)",
        "(-0.255256, 1.183515, -0.207537)",
        "(-0.255256, 1.183515, -0.207537)",
        "(-0.253959, 1.187188, -0.203869)",
        "(-0.252835, 1.191185, -0.200015)",
        "(-0.251616, 1.195495, -0.196719)",
        "(-0.249091, 1.202677, -0.193008)",
        "(-0.249091, 1.202677, -0.193008)",
        "(-0.247632, 1.207452, -0.190642)",
        "(-0.246266, 1.212519, -0.188470)",
        "(-0.244705, 1.217865, -0.186718)",
        "(-0.241696, 1.226334, -0.184681)",
        "(-0.241696, 1.226334, -0.184681)",
        "(-0.239910, 1.232195, -0.183486)",
        "(-0.238324, 1.238189, -0.182224)",
        "(-0.236554, 1.244356, -0.181335)",
        "(-0.233434, 1.253881, -0.180599)",
        "(-0.233434, 1.253881, -0.180599)",
        "(-0.231413, 1.260401, -0.180623)",
        "(-0.229383, 1.266966, -0.180760)",
        "(-0.227485, 1.273552, -0.181028)",
        "(-0.224358, 1.283460, -0.181992)",
        "(-0.224358, 1.283460, -0.181992)",
        "(-0.222544, 1.289989, -0.182957)",
        "(-0.220969, 1.296422, -0.184316)",
        "(-0.219317, 1.302601, -0.185631)",
        "(-0.217051, 1.311332, -0.188391)",
        "(-0.217051, 1.311332, -0.188391)",
        "(-0.215514, 1.316742, -0.190653)",
        "(-0.214459, 1.321749, -0.193190)",
        "(-0.213497, 1.326244, -0.195859)",
        "(-0.212325, 1.331968, -0.200158)",
        "(-0.212325, 1.331968, -0.200158)",
        "(-0.211854, 1.335161, -0.203570)",
        "(-0.211442, 1.337761, -0.207089)",
        "(-0.211084, 1.339903, -0.210986)",
        "(-0.211166, 1.342129, -0.216738)",
        "(-0.211166, 1.342129, -0.216738)",
        "(-0.211123, 1.343042, -0.220438)",
        "(-0.211216, 1.343612, -0.224312)",
        "(-0.211467, 1.343847, -0.228399)",
        "(-0.212049, 1.343553, -0.234190)",
        "(-0.212049, 1.343553, -0.234190)",
        "(-0.212486, 1.342920, -0.237991)",
        "(-0.213157, 1.341925, -0.241944)",
        "(-0.213869, 1.340574, -0.245709)",
        "(-0.215071, 1.337958, -0.251387)",
        "(-0.215071, 1.337958, -0.251387)",
        "(-0.215803, 1.335878, -0.255444)",
        "(-0.216777, 1.333467, -0.259279)",
        "(-0.217969, 1.330723, -0.262571)",
        "(-0.219899, 1.326280, -0.267562)",
        "(-0.219899, 1.326280, -0.267562)",
        "(-0.221230, 1.322992, -0.270464)",
        "(-0.222562, 1.319629, -0.273833)",
        "(-0.224036, 1.316025, -0.276957)",
        "(-0.226292, 1.310038, -0.280966)",
        "(-0.226292, 1.310038, -0.280966)",
        "(-0.227959, 1.305799, -0.283595)",
        "(-0.229686, 1.301379, -0.285882)",
        "(-0.231329, 1.296825, -0.288080)",
        "(-0.233900, 1.289698, -0.291160)",
        "(-0.233900, 1.289698, -0.291160)",
        "(-0.235671, 1.284760, -0.292786)",
        "(-0.237465, 1.279591, -0.294121)",
        "(-0.239176, 1.274195, -0.295294)",
        "(-0.241478, 1.265895, -0.296947)",
        "(-0.241478, 1.265895, -0.296947)",
        "(-0.243212, 1.260253, -0.297672)",
        "(-0.244732, 1.254415, -0.297980)",
        "(-0.246348, 1.248443, -0.298137)",
        "(-0.249099, 1.239247, -0.297428)",
        "(-0.249099, 1.239247, -0.297428)",
        "(-0.251005, 1.233063, -0.296552)",
        "(-0.252787, 1.226866, -0.295466)",
        "(-0.254551, 1.220673, -0.293997)",
        "(-0.257233, 1.211300, -0.290986)",
        "(-0.257233, 1.211300, -0.290986)",
        "(-0.259096, 1.205085, -0.288615)",
        "(-0.260571, 1.198992, -0.286038)",
        "(-0.262208, 1.193202, -0.282872)",
        "(-0.264434, 1.185135, -0.277330)",
        "(-0.264434, 1.185135, -0.277330)",
        "(-0.265877, 1.180329, -0.273657)",
        "(-0.266878, 1.176049, -0.269889)",
        "(-0.267584, 1.172245, -0.265620)",
        "(-0.269022, 1.167626, -0.257920)",
        "(-0.269022, 1.167626, -0.257920)",
        "(-0.269480, 1.165206, -0.252651)",
        "(-0.269724, 1.163382, -0.247603)",
        "(-0.269697, 1.162127, -0.242553)",
        "(-0.269352, 1.161158, -0.234222)",
        "(-0.269352, 1.161158, -0.234222)",
        "(-0.268869, 1.161216, -0.229212)",
        "(-0.268068, 1.161758, -0.224109)",
        "(-0.267346, 1.162737, -0.218707)",
        "(-0.266094, 1.165064, -0.211706)",
        "(-0.266094, 1.165064, -0.211706)",
        "(-0.264920, 1.167085, -0.207578)",
        "(-0.264036, 1.169355, -0.203445)",
        "(-0.263006, 1.171860, -0.199644)",
        "(-0.261204, 1.176057, -0.195123)",
        "(-0.261204, 1.176057, -0.195123)",
        "(-0.260060, 1.179099, -0.192227)",
        "(-0.258897, 1.182321, -0.189591)",
        "(-0.257809, 1.185713, -0.187196)",
        "(-0.255896, 1.191202, -0.184181)",
        "(-0.255896, 1.191202, -0.184181)",
        "(-0.254544, 1.195112, -0.182129)",
        "(-0.253043, 1.199332, -0.180247)",
        "(-0.251390, 1.203817, -0.178455)",
        "(-0.248662, 1.211054, -0.175935)",
        "(-0.248662, 1.211054, -0.175935)",
        "(-0.246841, 1.216185, -0.174133)",
        "(-0.244981, 1.221599, -0.172309)",
        "(-0.242840, 1.227369, -0.170887)",
        "(-0.239579, 1.236693, -0.169040)",
        "(-0.239579, 1.236693, -0.169040)",
        "(-0.237389, 1.243218, -0.167847)",
        "(-0.235058, 1.250051, -0.166927)",
        "(-0.232809, 1.257059, -0.166120)",
        "(-0.229377, 1.267956, -0.165308)",
        "(-0.229377, 1.267956, -0.165308)",
        "(-0.227107, 1.275297, -0.165058)",
        "(-0.225023, 1.282539, -0.164906)",
        "(-0.223168, 1.289522, -0.164998)",
        "(-0.220676, 1.299327, -0.165630)",
        "(-0.220676, 1.299327, -0.165630)",
        "(-0.218598, 1.305573, -0.166389)",
        "(-0.216929, 1.311292, -0.167477)",
        "(-0.215460, 1.316562, -0.169019)",
        "(-0.213112, 1.323595, -0.172015)",
        "(-0.213112, 1.323595, -0.172015)",
        "(-0.211973, 1.327718, -0.174517)",
        "(-0.210878, 1.331568, -0.177098)",
        "(-0.209847, 1.335047, -0.179850)",
        "(-0.208668, 1.339778, -0.184991)",
        "(-0.208668, 1.339778, -0.184991)",
        "(-0.208272, 1.342350, -0.188464)",
        "(-0.208166, 1.344460, -0.191897)",
        "(-0.207980, 1.346361, -0.195874)",
        "(-0.208025, 1.348702, -0.202264)",
        "(-0.208025, 1.348702, -0.202264)",
        "(-0.208232, 1.349881, -0.206554)",
        "(-0.208577, 1.350717, -0.210737)",
        "(-0.208890, 1.351310, -0.215107)",
        "(-0.209699, 1.351557, -0.222295)",
        "(-0.209699, 1.351557, -0.222295)",
        "(-0.210404, 1.351237, -0.227125)",
        "(-0.211170, 1.350560, -0.231941)",
        "(-0.211999, 1.349569, -0.236832)",
        "(-0.213460, 1.347734, -0.244337)",
        "(-0.213460, 1.347734, -0.244337)",
        "(-0.214490, 1.346280, -0.249225)",
        "(-0.215578, 1.344639, -0.254179)",
        "(-0.216714, 1.342786, -0.259153)",
        "(-0.218598, 1.339642, -0.266601)",
        "(-0.218598, 1.339642, -0.266601)",
        "(-0.219674, 1.337352, -0.271395)",
        "(-0.220842, 1.334958, -0.276098)",
        "(-0.222145, 1.332477, -0.280516)",
        "(-0.224145, 1.328536, -0.286203)",
        "(-0.224145, 1.328536, -0.286203)",
        "(-0.225422, 1.325949, -0.289787)",
        "(-0.226733, 1.323331, -0.293175)",
        "(-0.228068, 1.320598, -0.296320)",
        "(-0.230375, 1.316016, -0.299924)",
        "(-0.230375, 1.316016, -0.299924)",
        "(-0.231876, 1.312691, -0.301997)",
        "(-0.233513, 1.309133, -0.303872)",
        "(-0.235253, 1.305361, -0.305438)",
        "(-0.237601, 1.299209, -0.307151)",
        "(-0.237601, 1.299209, -0.307151)",
        "(-0.239385, 1.294751, -0.307946)",
        "(-0.241303, 1.289899, -0.308382)",
        "(-0.243170, 1.284567, -0.308460)",
        "(-0.245956, 1.276618, -0.308548)",
        "(-0.245956, 1.276618, -0.308548)",
        "(-0.248007, 1.271014, -0.308091)",
        "(-0.250079, 1.265011, -0.306757)",
        "(-0.252271, 1.258773, -0.305112)",
        "(-0.255486, 1.249064, -0.302293)",
        "(-0.255486, 1.249064, -0.302293)",
        "(-0.257616, 1.242450, -0.299920)",
        "(-0.259630, 1.235644, -0.296940)",
        "(-0.261626, 1.228764, -0.293450)",
        "(-0.264324, 1.218562, -0.287415)",
        "(-0.264324, 1.218562, -0.287415)",
        "(-0.265935, 1.212161, -0.283779)",
        "(-0.266966, 1.206185, -0.279754)",
        "(-0.267677, 1.200627, -0.275214)",
        "(-0.268851, 1.193462, -0.267632)",
        "(-0.268851, 1.193462, -0.267632)",
        "(-0.269283, 1.189648, -0.262726)",
        "(-0.269122, 1.186597, -0.257999)",
        "(-0.268630, 1.184318, -0.253394)",
        "(-0.267738, 1.182141, -0.245618)",
        "(-0.267738, 1.182141, -0.245618)",
        "(-0.266860, 1.181511, -0.240604)",
        "(-0.265961, 1.181596, -0.235677)",
        "(-0.264814, 1.182328, -0.230799)",
        "(-0.262981, 1.184500, -0.223598)",
        "(-0.262981, 1.184500, -0.223598)",
        "(-0.261589, 1.186521, -0.218909)",
        "(-0.260275, 1.189041, -0.214493)",
        "(-0.258697, 1.191897, -0.210432)",
        "(-0.256225, 1.196795, -0.205137)",
        "(-0.256225, 1.196795, -0.205137)",
        "(-0.254528, 1.200298, -0.201902)",
        "(-0.252852, 1.204010, -0.198942)",
        "(-0.251140, 1.207938, -0.196277)",
        "(-0.248754, 1.214134, -0.192854)",
        "(-0.248754, 1.214134, -0.192854)",
        "(-0.247022, 1.218402, -0.191044)",
        "(-0.245286, 1.222719, -0.189482)",
        "(-0.243750, 1.226985, -0.187939)",
        "(-0.241544, 1.233514, -0.186032)",
        "(-0.241544, 1.233514, -0.186032)",
        "(-0.240020, 1.238081, -0.185317)",
        "(-0.238297, 1.242766, -0.184792)",
        "(-0.236507, 1.247570, -0.184232)",
        "(-0.234046, 1.254995, -0.183329)",
        "(-0.234046, 1.254995, -0.183329)",
        "(-0.232451, 1.260137, -0.183000)",
        "(-0.230790, 1.265543, -0.183188)",
        "(-0.228850, 1.271191, -0.183585)",
        "(-0.226512, 1.280079, -0.184206)",
        "(-0.226512, 1.280079, -0.184206)",
        "(-0.224897, 1.286305, -0.185112)",
        "(-0.223448, 1.292590, -0.186040)",
        "(-0.222059, 1.298896, -0.187301)",
        "(-0.220098, 1.308231, -0.189759)",
        "(-0.220098, 1.308231, -0.189759)",
        "(-0.218775, 1.314282, -0.191634)",
        "(-0.217741, 1.319990, -0.193710)",
        "(-0.217044, 1.325214, -0.196012)",
        "(-0.216224, 1.332131, -0.200039)",
        "(-0.216224, 1.332131, -0.200039)",
        "(-0.215942, 1.336194, -0.203354)",
        "(-0.215979, 1.339672, -0.206725)",
        "(-0.216001, 1.342606, -0.210324)",
        "(-0.216244, 1.345868, -0.216091)",
        "(-0.216244, 1.345868, -0.216091)",
        "(-0.216877, 1.347313, -0.220171)",
        "(-0.217429, 1.348335, -0.224267)",
        "(-0.218164, 1.348929, -0.228492)",
        "(-0.219671, 1.348838, -0.234628)",
        "(-0.219671, 1.348838, -0.234628)",
        "(-0.220556, 1.348433, -0.239059)",
        "(-0.221525, 1.347761, -0.243428)",
        "(-0.222782, 1.346726, -0.247728)",
        "(-0.224529, 1.344837, -0.254650)",
        "(-0.224529, 1.344837, -0.254650)",
        "(-0.225889, 1.343377, -0.259486)",
        "(-0.227140, 1.341746, -0.264220)",
        "(-0.228620, 1.339848, -0.268436)",
        "(-0.231027, 1.336618, -0.274672)",
        "(-0.231027, 1.336618, -0.274672)",
        "(-0.232526, 1.334314, -0.279157)",
        "(-0.234264, 1.331628, -0.283134)",
        "(-0.236092, 1.328549, -0.286709)",
        "(-0.239063, 1.323111, -0.291970)",
        "(-0.239063, 1.323111, -0.291970)",
        "(-0.241206, 1.318977, -0.295369)",
        "(-0.243036, 1.314545, -0.298240)",
        "(-0.244933, 1.309893, -0.300351)",
        "(-0.248164, 1.302759, -0.303667)",
        "(-0.248164, 1.302759, -0.303667)",
        "(-0.249976, 1.297983, -0.305851)",
        "(-0.251903, 1.293085, -0.307363)",
        "(-0.253938, 1.288096, -0.308533)",
        "(-0.256993, 1.280511, -0.310023)",
        "(-0.256993, 1.280511, -0.310023)",
        "(-0.259198, 1.275327, -0.310509)",
        "(-0.261529, 1.269877, -0.310387)",
        "(-0.263714, 1.264103, -0.310174)",
        "(-0.267187, 1.254560, -0.309625)",
        "(-0.267187, 1.254560, -0.309625)",
        "(-0.269518, 1.247585, -0.309066)",
        "(-0.272279, 1.240014, -0.308024)",
        "(-0.275096, 1.232002, -0.306657)",
        "(-0.278981, 1.219466, -0.304129)",
        "(-0.278981, 1.219466, -0.304129)",
        "(-0.281536, 1.211136, -0.302048)",
        "(-0.284374, 1.202865, -0.299072)",
        "(-0.286953, 1.194611, -0.295316)",
        "(-0.290163, 1.182882, -0.290127)",
        "(-0.290163, 1.182882, -0.290127)",
        "(-0.292190, 1.175684, -0.285398)",
        "(-0.294027, 1.169080, -0.279884)",
        "(-0.295327, 1.163326, -0.274300)",
        "(-0.295796, 1.156549, -0.266030)",
        "(-0.295796, 1.156549, -0.266030)",
        "(-0.295820, 1.153066, -0.259560)",
        "(-0.295558, 1.150675, -0.252689)",
        "(-0.294633, 1.149339, -0.245648)",
        "(-0.292291, 1.149266, -0.235619)",
        "(-0.292291, 1.149266, -0.235619)",
        "(-0.290237, 1.150368, -0.229003)",
        "(-0.288275, 1.152333, -0.221999)",
        "(-0.285967, 1.155143, -0.215538)",
        "(-0.281610, 1.160975, -0.206576)",
        "(-0.281610, 1.160975, -0.206576)",
        "(-0.278552, 1.165701, -0.200980)",
        "(-0.275703, 1.171206, -0.195419)",
        "(-0.272566, 1.177251, -0.190343)",
        "(-0.267673, 1.187361, -0.183883)",
        "(-0.267673, 1.187361, -0.183883)",
        "(-0.264118, 1.194674, -0.180385)",
        "(-0.260642, 1.202442, -0.177505)",
        "(-0.257333, 1.210498, -0.174897)",
        "(-0.252020, 1.223063, -0.172355)",
        "(-0.252020, 1.223063, -0.172355)",
        "(-0.248650, 1.231607, -0.171278)",
        "(-0.245516, 1.240224, -0.170669)",
        "(-0.242670, 1.248770, -0.170260)",
        "(-0.238494, 1.261617, -0.170663)",
        "(-0.238494, 1.261617, -0.170663)",
        "(-0.235650, 1.270027, -0.171235)",
        "(-0.233275, 1.278309, -0.172000)",
        "(-0.231081, 1.286345, -0.172916)",
        "(-0.228186, 1.297895, -0.174791)",
        "(-0.228186, 1.297895, -0.174791)",
        "(-0.226418, 1.305379, -0.176925)",
        "(-0.224436, 1.312543, -0.179017)",
        "(-0.222989, 1.319353, -0.181201)",
        "(-0.221009, 1.328850, -0.184627)",
        "(-0.221009, 1.328850, -0.184627)",
        "(-0.219764, 1.334774, -0.187010)",
        "(-0.218417, 1.340495, -0.189672)",
        "(-0.217651, 1.345869, -0.192589)",
        "(-0.217068, 1.353003, -0.196705)",
        "(-0.217068, 1.353003, -0.196705)",
        "(-0.217005, 1.357215, -0.199808)",
        "(-0.216579, 1.361179, -0.203437)",
        "(-0.216591, 1.364633, -0.207075)",
        "(-0.217071, 1.368672, -0.212477)",
        "(-0.217071, 1.368672, -0.212477)",
        "(-0.217249, 1.370623, -0.215899)",
        "(-0.218071, 1.372239, -0.220241)",
        "(-0.218841, 1.373493, -0.224698)",
        "(-0.219703, 1.374544, -0.230600)",
        "(-0.219703, 1.374544, -0.230600)",
        "(-0.220688, 1.374749, -0.234855)",
        "(-0.221733, 1.374673, -0.239099)",
        "(-0.222548, 1.374429, -0.243659)",
        "(-0.224350, 1.373328, -0.250533)",
        "(-0.224350, 1.373328, -0.250533)",
        "(-0.225526, 1.372223, -0.255558)",
        "(-0.226655, 1.370801, -0.260919)",
        "(-0.227963, 1.369022, -0.266181)",
        "(-0.230358, 1.365772, -0.273729)",
        "(-0.230358, 1.365772, -0.273729)",
        "(-0.231976, 1.363338, -0.278966)",
        "(-0.233572, 1.360666, -0.284305)",
        "(-0.235440, 1.357643, -0.289599)",
        "(-0.238403, 1.352399, -0.297318)",
        "(-0.238403, 1.352399, -0.297318)",
        "(-0.240592, 1.348575, -0.302258)",
        "(-0.242749, 1.344567, -0.307410)",
        "(-0.244848, 1.340425, -0.312963)",
        "(-0.247947, 1.333853, -0.320753)",
        "(-0.247947, 1.333853, -0.320753)",
        "(-0.250331, 1.329335, -0.325368)",
        "(-0.252632, 1.324791, -0.329642)",
        "(-0.254706, 1.320308, -0.333780)",
        "(-0.257854, 1.313686, -0.339550)",
        "(-0.257854, 1.313686, -0.339550)",
        "(-0.260183, 1.309145, -0.342467)",
        "(-0.262327, 1.304403, -0.344648)",
        "(-0.264613, 1.299513, -0.346535)",
        "(-0.268493, 1.291629, -0.348082)",
        "(-0.268493, 1.291629, -0.348082)",
        "(-0.270693, 1.285809, -0.348311)",
        "(-0.273308, 1.279507, -0.348142)",
        "(-0.275988, 1.272674, -0.347223)",
        "(-0.280026, 1.261609, -0.344951)",
        "(-0.280026, 1.261609, -0.344951)",
        "(-0.282363, 1.253902, -0.343025)",
        "(-0.284728, 1.245803, -0.340575)",
        "(-0.287357, 1.237356, -0.337355)",
        "(-0.291240, 1.224380, -0.332171)",
        "(-0.291240, 1.224380, -0.332171)",
        "(-0.293953, 1.215612, -0.327293)",
        "(-0.296037, 1.206640, -0.321458)",
        "(-0.298398, 1.197904, -0.316089)",
        "(-0.301461, 1.185478, -0.308059)",
        "(-0.301461, 1.185478, -0.308059)",
        "(-0.303216, 1.177538, -0.300630)",
        "(-0.304672, 1.170110, -0.292603)",
        "(-0.305876, 1.163558, -0.285705)",
        "(-0.306668, 1.155512, -0.275315)",
        "(-0.306668, 1.155512, -0.275315)",
        "(-0.307035, 1.151366, -0.267719)",
        "(-0.307080, 1.148312, -0.260024)",
        "(-0.306626, 1.146308, -0.252474)",
        "(-0.304636, 1.145868, -0.242129)",
        "(-0.304636, 1.145868, -0.242129)",
        "(-0.303034, 1.146875, -0.235300)",
        "(-0.301355, 1.148863, -0.228159)",
        "(-0.299367, 1.151785, -0.221554)",
        "(-0.295487, 1.157808, -0.213141)",
        "(-0.295487, 1.157808, -0.213141)",
        "(-0.292759, 1.162648, -0.207846)",
        "(-0.289930, 1.168034, -0.202759)",
        "(-0.286868, 1.173933, -0.198171)",
        "(-0.282161, 1.183783, -0.192389)",
        "(-0.282161, 1.183783, -0.192389)",
        "(-0.278510, 1.190899, -0.189401)",
        "(-0.275087, 1.198385, -0.186366)",
        "(-0.271972, 1.206188, -0.183817)",
        "(-0.267276, 1.218311, -0.180812)",
        "(-0.267276, 1.218311, -0.180812)",
        "(-0.264152, 1.226542, -0.179220)",
        "(-0.261038, 1.235016, -0.178338)",
        "(-0.257903, 1.243588, -0.177691)",
        "(-0.253291, 1.256715, -0.177275)",
        "(-0.253291, 1.256715, -0.177275)",
        "(-0.250558, 1.265544, -0.177151)",
        "(-0.247830, 1.274510, -0.177363)",
        "(-0.245075, 1.283524, -0.177877)",
        "(-0.241297, 1.297431, -0.179687)",
        "(-0.241297, 1.297431, -0.179687)",
        "(-0.238474, 1.306825, -0.181136)",
        "(-0.236170, 1.316231, -0.182764)",
        "(-0.234296, 1.325509, -0.184566)",
        "(-0.231842, 1.338946, -0.187918)",
        "(-0.231842, 1.338946, -0.187918)",
        "(-0.230266, 1.347550, -0.190470)",
        "(-0.228259, 1.355777, -0.193070)",
        "(-0.226606, 1.363405, -0.196291)",
        "(-0.224616, 1.373684, -0.202095)",
        "(-0.224616, 1.373684, -0.202095)",
        "(-0.224024, 1.379608, -0.206063)",
        "(-0.223350, 1.384905, -0.210096)",
        "(-0.222627, 1.389352, -0.214393)",
        "(-0.222451, 1.394727, -0.221264)",
        "(-0.222451, 1.394727, -0.221264)",
        "(-0.222386, 1.397470, -0.225895)",
        "(-0.222565, 1.399357, -0.230467)",
        "(-0.223020, 1.400430, -0.235251)",
        "(-0.223798, 1.400562, -0.242741)",
        "(-0.223798, 1.400562, -0.242741)",
        "(-0.224391, 1.399741, -0.247632)",
        "(-0.225309, 1.398152, -0.252233)",
        "(-0.226307, 1.395913, -0.256943)",
        "(-0.227633, 1.391562, -0.264430)",
        "(-0.227633, 1.391562, -0.264430)",
        "(-0.228762, 1.388030, -0.269038)",
        "(-0.230108, 1.383974, -0.273427)",
        "(-0.231464, 1.379585, -0.277734)",
        "(-0.233898, 1.371935, -0.283910)",
        "(-0.233898, 1.371935, -0.283910)",
        "(-0.235397, 1.366264, -0.287329)",
        "(-0.237462, 1.360201, -0.290668)",
        "(-0.239665, 1.353929, -0.294296)",
        "(-0.242163, 1.343795, -0.298656)",
        "(-0.242163, 1.343795, -0.298656)",
        "(-0.244018, 1.336540, -0.300807)",
        "(-0.246440, 1.328802, -0.302049)",
        "(-0.248814, 1.320891, -0.303577)",
        "(-0.251909, 1.308497, -0.305383)",
        "(-0.251909, 1.308497, -0.305383)",
        "(-0.254164, 1.300039, -0.306333)",
        "(-0.256430, 1.291403, -0.306623)",
        "(-0.258465, 1.282703, -0.306717)",
        "(-0.262090, 1.269835, -0.306715)",
        "(-0.262090, 1.269835, -0.306715)",
        "(-0.264335, 1.261213, -0.305606)",
        "(-0.266834, 1.252460, -0.304185)",
        "(-0.269642, 1.243606, -0.302622)",
        "(-0.274112, 1.230269, -0.300009)",
        "(-0.274112, 1.230269, -0.300009)",
        "(-0.276902, 1.221475, -0.297787)",
        "(-0.279961, 1.212703, -0.294895)",
        "(-0.282907, 1.204014, -0.291806)",
        "(-0.286913, 1.191653, -0.287367)",
        "(-0.286913, 1.191653, -0.287367)",
        "(-0.289487, 1.184044, -0.283502)",
        "(-0.292231, 1.176918, -0.278743)",
        "(-0.294847, 1.170435, -0.274014)",
        "(-0.298123, 1.161844, -0.266478)",
        "(-0.298123, 1.161844, -0.266478)",
        "(-0.299875, 1.156996, -0.261416)",
        "(-0.301361, 1.153027, -0.255540)",
        "(-0.302079, 1.149811, -0.249818)",
        "(-0.302315, 1.146699, -0.241002)",
        "(-0.302315, 1.146699, -0.241002)",
        "(-0.302043, 1.145711, -0.235022)",
        "(-0.300981, 1.145566, -0.228932)",
        "(-0.299955, 1.146424, -0.222795)",
        "(-0.297545, 1.149062, -0.214226)",
        "(-0.297545, 1.149062, -0.214226)",
        "(-0.295624, 1.151733, -0.208846)",
        "(-0.293263, 1.155007, -0.203648)",
        "(-0.290733, 1.158805, -0.198563)",
        "(-0.286504, 1.165648, -0.191951)",
        "(-0.286504, 1.165648, -0.191951)",
        "(-0.283377, 1.170798, -0.187918)",
        "(-0.280182, 1.176514, -0.184274)",
        "(-0.276908, 1.182720, -0.180751)",
        "(-0.271711, 1.192778, -0.176177)",
        "(-0.271711, 1.192778, -0.176177)",
        "(-0.267948, 1.199959, -0.173825)",
        "(-0.264043, 1.207544, -0.171720)",
        "(-0.260441, 1.215501, -0.169932)",
        "(-0.254919, 1.228090, -0.168153)",
        "(-0.254919, 1.228090, -0.168153)",
        "(-0.251124, 1.236827, -0.167017)",
        "(-0.247516, 1.245996, -0.166696)",
        "(-0.243747, 1.255686, -0.166712)",
        "(-0.238661, 1.269578, -0.167310)",
        "(-0.238661, 1.269578, -0.167310)",
        "(-0.235353, 1.279107, -0.168027)",
        "(-0.231980, 1.288588, -0.168759)",
        "(-0.228648, 1.298028, -0.169917)",
        "(-0.224240, 1.312146, -0.172558)",
        "(-0.224240, 1.312146, -0.172558)",
        "(-0.220719, 1.321617, -0.174773)",
        "(-0.217995, 1.330846, -0.177037)",
        "(-0.215938, 1.339520, -0.179191)",
        "(-0.213124, 1.351649, -0.183100)",
        "(-0.213124, 1.351649, -0.183100)",
        "(-0.210920, 1.359305, -0.185874)",
        "(-0.208997, 1.366616, -0.189064)",
        "(-0.207891, 1.373349, -0.192200)",
        "(-0.206717, 1.382055, -0.196816)",
        "(-0.206717, 1.382055, -0.196816)",
        "(-0.206232, 1.386953, -0.200365)",
        "(-0.205740, 1.391041, -0.204223)",
        "(-0.205440, 1.394330, -0.208349)",
        "(-0.205713, 1.397759, -0.214692)",
        "(-0.205713, 1.397759, -0.214692)",
        "(-0.206082, 1.399047, -0.218812)",
        "(-0.206523, 1.399573, -0.223078)",
        "(-0.207215, 1.399391, -0.227403)",
        "(-0.208532, 1.397925, -0.233802)",
        "(-0.208532, 1.397925, -0.233802)",
        "(-0.209444, 1.396311, -0.238233)",
        "(-0.210390, 1.394235, -0.242985)",
        "(-0.211573, 1.391721, -0.247904)",
        "(-0.213667, 1.387144, -0.254742)",
        "(-0.213667, 1.387144, -0.254742)",
        "(-0.215335, 1.383770, -0.259367)",
        "(-0.216965, 1.380231, -0.264254)",
        "(-0.218702, 1.376418, -0.269129)",
        "(-0.221598, 1.370020, -0.275890)",
        "(-0.221598, 1.370020, -0.275890)",
        "(-0.223509, 1.365469, -0.280302)",
        "(-0.225495, 1.360664, -0.284661)",
        "(-0.227623, 1.355594, -0.288540)",
        "(-0.230579, 1.347625, -0.293117)",
        "(-0.230579, 1.347625, -0.293117)",
        "(-0.232490, 1.342256, -0.296042)",
        "(-0.234400, 1.336732, -0.298006)",
        "(-0.236900, 1.330921, -0.299468)",
        "(-0.240177, 1.321913, -0.301497)",
        "(-0.240177, 1.321913, -0.301497)",
        "(-0.241514, 1.315792, -0.302527)",
        "(-0.243343, 1.309478, -0.303113)",
        "(-0.246042, 1.302786, -0.302540)",
        "(-0.249647, 1.292133, -0.300504)",
        "(-0.249647, 1.292133, -0.300504)",
        "(-0.251703, 1.284756, -0.298647)",
        "(-0.253834, 1.277305, -0.296809)",
        "(-0.256114, 1.269990, -0.294324)",
        "(-0.259548, 1.259426, -0.290561)",
        "(-0.259548, 1.259426, -0.290561)",
        "(-0.262385, 1.252403, -0.286575)",
        "(-0.264897, 1.245573, -0.282152)",
        "(-0.267528, 1.239015, -0.278007)",
        "(-0.270782, 1.230109, -0.272429)",
        "(-0.270782, 1.230109, -0.272429)",
        "(-0.272617, 1.224727, -0.268140)",
        "(-0.274287, 1.219830, -0.263958)",
        "(-0.275616, 1.215394, -0.259659)",
        "(-0.277124, 1.209737, -0.252934)",
        "(-0.277124, 1.209737, -0.252934)",
        "(-0.277416, 1.206626, -0.248311)",
        "(-0.277328, 1.203905, -0.243789)",
        "(-0.277015, 1.201580, -0.239319)",
        "(-0.276014, 1.198957, -0.231462)",
        "(-0.276014, 1.198957, -0.231462)",
        "(-0.275096, 1.197755, -0.225838)",
        "(-0.273722, 1.196944, -0.220426)",
        "(-0.272196, 1.196407, -0.215012)",
        "(-0.269893, 1.195894, -0.206558)",
        "(-0.269893, 1.195894, -0.206558)",
        "(-0.268664, 1.195906, -0.200830)",
        "(-0.266797, 1.196259, -0.195150)",
        "(-0.265096, 1.196954, -0.189792)",
        "(-0.262510, 1.198585, -0.182512)",
        "(-0.262510, 1.198585, -0.182512)",
        "(-0.261169, 1.200313, -0.177872)",
        "(-0.259352, 1.202436, -0.173604)",
        "(-0.257349, 1.205011, -0.169851)",
        "(-0.254287, 1.209652, -0.164689)",
        "(-0.254287, 1.209652, -0.164689)",
        "(-0.252024, 1.213406, -0.161971)",
        "(-0.249923, 1.217638, -0.159402)",
        "(-0.247303, 1.222304, -0.157330)",
        "(-0.243230, 1.230146, -0.155015)",
        "(-0.243230, 1.230146, -0.155015)",
        "(-0.240320, 1.236144, -0.154174)",
        "(-0.237116, 1.242666, -0.153498)",
        "(-0.234066, 1.249639, -0.153145)",
        "(-0.229260, 1.260554, -0.152803)",
        "(-0.229260, 1.260554, -0.152803)",
        "(-0.226443, 1.268067, -0.153414)",
        "(-0.223416, 1.275732, -0.154460)",
        "(-0.220321, 1.283359, -0.155464)",
        "(-0.215655, 1.294739, -0.157978)",
        "(-0.215655, 1.294739, -0.157978)",
        "(-0.213250, 1.302092, -0.160037)",
        "(-0.210736, 1.309266, -0.162237)",
        "(-0.208659, 1.316107, -0.164783)",
        "(-0.206108, 1.325905, -0.168775)",
        "(-0.206108, 1.325905, -0.168775)",
        "(-0.204588, 1.332083, -0.171995)",
        "(-0.203387, 1.337749, -0.175510)",
        "(-0.202399, 1.342790, -0.179018)",
        "(-0.200978, 1.349262, -0.184748)",
        "(-0.200978, 1.349262, -0.184748)",
        "(-0.200335, 1.352909, -0.188932)",
        "(-0.199864, 1.356154, -0.193414)",
        "(-0.199636, 1.358884, -0.197556)",
        "(-0.199410, 1.362206, -0.204069)",
        "(-0.199410, 1.362206, -0.204069)",
        "(-0.199503, 1.363898, -0.208308)",
        "(-0.199734, 1.365214, -0.212405)",
        "(-0.200128, 1.366219, -0.216428)",
        "(-0.200747, 1.367219, -0.222715)",
        "(-0.200747, 1.367219, -0.222715)",
        "(-0.201207, 1.367446, -0.226454)",
        "(-0.202048, 1.367177, -0.230048)",
        "(-0.202929, 1.366663, -0.233670)",
        "(-0.204147, 1.365274, -0.238727)",
        "(-0.204147, 1.365274, -0.238727)",
        "(-0.204992, 1.364096, -0.242725)",
        "(-0.205924, 1.362637, -0.246484)",
        "(-0.206962, 1.360804, -0.250082)",
        "(-0.208913, 1.357291, -0.255341)",
        "(-0.208913, 1.357291, -0.255341)",
        "(-0.210433, 1.354542, -0.258972)",
        "(-0.211861, 1.351454, -0.262766)",
        "(-0.213541, 1.347870, -0.266379)",
        "(-0.216337, 1.341447, -0.271325)",
        "(-0.216337, 1.341447, -0.271325)",
        "(-0.218111, 1.336560, -0.274453)",
        "(-0.220090, 1.331262, -0.277745)",
        "(-0.222073, 1.325585, -0.281002)",
        "(-0.224112, 1.319565, -0.283799)",
        "(-0.225139, 1.316436, -0.285027)",
        "(-0.227133, 1.310140, -0.287515)",
        "(-0.229212, 1.303743, -0.289981)",
        "(-0.231352, 1.297271, -0.291946)",
        "(-0.234666, 1.287417, -0.293766)",
        "(-0.234666, 1.287417, -0.293766)",
        "(-0.237094, 1.280805, -0.294633)",
        "(-0.239110, 1.274323, -0.295493)",
        "(-0.241101, 1.267926, -0.296113)",
        "(-0.244267, 1.258274, -0.296251)",
        "(-0.244267, 1.258274, -0.296251)",
        "(-0.246575, 1.251692, -0.295619)",
        "(-0.248884, 1.245040, -0.295054)",
        "(-0.251621, 1.238203, -0.293948)",
        "(-0.255782, 1.227526, -0.291052)",
        "(-0.255782, 1.227526, -0.291052)",
        "(-0.258406, 1.220215, -0.288829)",
        "(-0.261221, 1.212870, -0.286472)",
        "(-0.264180, 1.205468, -0.283713)",
        "(-0.268224, 1.194130, -0.277556)",
        "(-0.268224, 1.194130, -0.277556)",
        "(-0.271015, 1.186648, -0.272961)",
        "(-0.273762, 1.179479, -0.268082)",
        "(-0.275952, 1.172643, -0.262731)",
        "(-0.278933, 1.163166, -0.253408)",
        "(-0.278933, 1.163166, -0.253408)",
        "(-0.280822, 1.157807, -0.246748)",
        "(-0.282137, 1.153089, -0.239860)",
        "(-0.282988, 1.149179, -0.233191)",
        "(-0.283366, 1.145037, -0.223058)",
        "(-0.283366, 1.145037, -0.223058)",
        "(-0.283370, 1.143480, -0.215942)",
        "(-0.283124, 1.142985, -0.208791)",
        "(-0.282330, 1.143447, -0.202158)",
        "(-0.280298, 1.145965, -0.193561)",
        "(-0.280298, 1.145965, -0.193561)",
        "(-0.278650, 1.148666, -0.188302)",
        "(-0.276753, 1.152163, -0.183550)",
        "(-0.274318, 1.156391, -0.179448)",
        "(-0.270075, 1.163949, -0.173973)",
        "(-0.270075, 1.163949, -0.173973)",
        "(-0.266879, 1.169790, -0.171275)",
        "(-0.263322, 1.176398, -0.169347)",
        "(-0.259837, 1.183486, -0.167654)",
        "(-0.254365, 1.194956, -0.165631)",
        "(-0.254365, 1.194956, -0.165631)",
        "(-0.250731, 1.203146, -0.164999)",
        "(-0.247017, 1.211664, -0.164884)",
        "(-0.243518, 1.220363, -0.164663)",
        "(-0.238223, 1.233707, -0.164651)",
        "(-0.238223, 1.233707, -0.164651)",
        "(-0.235042, 1.242711, -0.165053)",
        "(-0.231769, 1.251811, -0.165860)",
        "(-0.228345, 1.260987, -0.167342)",
        "(-0.223490, 1.274441, -0.169474)",
        "(-0.223490, 1.274441, -0.169474)",
        "(-0.220698, 1.283145, -0.171221)",
        "(-0.217855, 1.291541, -0.173347)",
        "(-0.215491, 1.299499, -0.175967)",
        "(-0.212343, 1.310503, -0.180487)",
        "(-0.212343, 1.310503, -0.180487)",
        "(-0.210053, 1.317228, -0.183925)",
        "(-0.208488, 1.323335, -0.187881)",
        "(-0.207167, 1.328835, -0.192021)",
        "(-0.205647, 1.335995, -0.199059)",
        "(-0.205647, 1.335995, -0.199059)",
        "(-0.204552, 1.340042, -0.203890)",
        "(-0.203911, 1.343431, -0.209055)",
        "(-0.203558, 1.346172, -0.214472)",
        "(-0.203313, 1.349174, -0.222755)",
        "(-0.203313, 1.349174, -0.222755)",
        "(-0.203574, 1.350528, -0.228394)",
        "(-0.203945, 1.351296, -0.233977)",
        "(-0.204398, 1.351544, -0.239708)",
        "(-0.205486, 1.350992, -0.248514)",
        "(-0.205486, 1.350992, -0.248514)",
        "(-0.206399, 1.350055, -0.254060)",
        "(-0.207549, 1.348821, -0.259714)",
        "(-0.208579, 1.347335, -0.265603)",
        "(-0.210653, 1.344335, -0.273863)",
        "(-0.210653, 1.344335, -0.273863)",
        "(-0.212411, 1.341857, -0.279264)",
        "(-0.214124, 1.338988, -0.284549)",
        "(-0.215737, 1.335901, -0.290016)",
        "(-0.218738, 1.330397, -0.297243)",
        "(-0.218738, 1.330397, -0.297243)",
        "(-0.221113, 1.326211, -0.301130)",
        "(-0.223033, 1.321923, -0.304879)",
        "(-0.225299, 1.317486, -0.308680)",
        "(-0.228523, 1.310191, -0.313136)",
        "(-0.228523, 1.310191, -0.313136)",
        "(-0.230984, 1.304913, -0.315218)",
        "(-0.233390, 1.299417, -0.316697)",
        "(-0.235911, 1.293680, -0.317829)",
        "(-0.239653, 1.284595, -0.318841)",
        "(-0.239653, 1.284595, -0.318841)",
        "(-0.242045, 1.278169, -0.318878)",
        "(-0.244600, 1.271389, -0.318291)",
        "(-0.247398, 1.264218, -0.317075)",
        "(-0.251610, 1.252945, -0.314591)",
        "(-0.251610, 1.252945, -0.314591)",
        "(-0.254458, 1.245105, -0.312641)",
        "(-0.257478, 1.236962, -0.309928)",
        "(-0.260550, 1.228602, -0.306891)",
        "(-0.265371, 1.215966, -0.301878)",
        "(-0.265371, 1.215966, -0.301878)",
        "(-0.268586, 1.207618, -0.298413)",
        "(-0.271461, 1.199393, -0.294535)",
        "(-0.274555, 1.191458, -0.290176)",
        "(-0.279199, 1.180344, -0.283452)",
        "(-0.279199, 1.180344, -0.283452)",
        "(-0.281954, 1.173669, -0.278921)",
        "(-0.284292, 1.167538, -0.274567)",
        "(-0.286427, 1.162144, -0.269802)",
        "(-0.289185, 1.155506, -0.262594)",
        "(-0.289185, 1.155506, -0.262594)",
        "(-0.290489, 1.152133, -0.258033)",
        "(-0.291374, 1.149632, -0.254028)",
        "(-0.292085, 1.147792, -0.249162)",
        "(-0.292367, 1.146140, -0.241827)",
        "(-0.292367, 1.146140, -0.241827)",
        "(-0.292052, 1.145814, -0.237984)",
        "(-0.291350, 1.145968, -0.234047)",
        "(-0.290507, 1.146465, -0.229640)",
        "(-0.288868, 1.147963, -0.224225)",
        "(-0.288868, 1.147963, -0.224225)",
        "(-0.287479, 1.149342, -0.220436)",
        "(-0.286162, 1.151206, -0.216667)",
        "(-0.284657, 1.153306, -0.212834)",
        "(-0.281958, 1.157032, -0.207815)",
        "(-0.281958, 1.157032, -0.207815)",
        "(-0.280067, 1.159866, -0.204381)",
        "(-0.278016, 1.162919, -0.201105)",
        "(-0.276050, 1.166190, -0.198013)",
        "(-0.272818, 1.171467, -0.193802)",
        "(-0.272818, 1.171467, -0.193802)",
        "(-0.270846, 1.175420, -0.191227)",
        "(-0.268656, 1.179672, -0.188773)",
        "(-0.266397, 1.184176, -0.186359)",
        "(-0.262916, 1.191438, -0.183491)",
        "(-0.262916, 1.191438, -0.183491)",
        "(-0.260531, 1.196656, -0.181853)",
        "(-0.257889, 1.202203, -0.180645)",
        "(-0.255396, 1.207990, -0.179529)",
        "(-0.251472, 1.216899, -0.177846)",
        "(-0.251472, 1.216899, -0.177846)",
        "(-0.248915, 1.223028, -0.176845)",
        "(-0.246358, 1.229390, -0.176210)",
        "(-0.243560, 1.236019, -0.176238)",
        "(-0.239373, 1.246006, -0.176044)",
        "(-0.239373, 1.246006, -0.176044)",
        "(-0.236764, 1.252835, -0.176361)",
        "(-0.234183, 1.259735, -0.177202)",
        "(-0.231639, 1.266508, -0.177998)",
        "(-0.228128, 1.276415, -0.180153)",
        "(-0.228128, 1.276415, -0.180153)",
        "(-0.226140, 1.282784, -0.181888)",
        "(-0.224387, 1.288880, -0.183707)",
        "(-0.221998, 1.294679, -0.185767)",
        "(-0.219326, 1.302697, -0.189787)",
        "(-0.219326, 1.302697, -0.189787)",
        "(-0.217702, 1.307763, -0.192842)",
        "(-0.216357, 1.312508, -0.195803)",
        "(-0.215031, 1.316945, -0.198997)",
        "(-0.213293, 1.322772, -0.204321)",
        "(-0.213293, 1.322772, -0.204321)",
        "(-0.212603, 1.326341, -0.208183)",
        "(-0.211806, 1.329577, -0.211992)",
        "(-0.211375, 1.332422, -0.216036)",
        "(-0.210598, 1.336156, -0.222763)",
        "(-0.210598, 1.336156, -0.222763)",
        "(-0.210513, 1.338143, -0.227373)",
        "(-0.210624, 1.339703, -0.232221)",
        "(-0.210875, 1.340809, -0.237075)",
        "(-0.211208, 1.341846, -0.244922)",
        "(-0.211208, 1.341846, -0.244922)",
        "(-0.211716, 1.342022, -0.250468)",
        "(-0.212554, 1.341705, -0.255618)",
        "(-0.213433, 1.341032, -0.260780)",
        "(-0.215031, 1.339397, -0.268560)",
        "(-0.215031, 1.339397, -0.268560)",
        "(-0.216232, 1.337820, -0.273734)",
        "(-0.217460, 1.335894, -0.279025)",
        "(-0.218720, 1.333678, -0.284423)",
        "(-0.221143, 1.329581, -0.291994)",
        "(-0.221143, 1.329581, -0.291994)",
        "(-0.222681, 1.326395, -0.296776)",
        "(-0.224485, 1.322821, -0.301092)",
        "(-0.226315, 1.318985, -0.305228)",
        "(-0.229200, 1.312747, -0.311988)",
        "(-0.229200, 1.312747, -0.311988)",
        "(-0.231033, 1.307827, -0.315739)",
        "(-0.233189, 1.302705, -0.318746)",
        "(-0.235659, 1.297177, -0.321258)",
        "(-0.238661, 1.288162, -0.324675)",
        "(-0.238661, 1.288162, -0.324675)",
        "(-0.241007, 1.281728, -0.326707)",
        "(-0.243165, 1.274954, -0.328211)",
        "(-0.245730, 1.268017, -0.328853)",
        "(-0.248915, 1.257546, -0.329072)",
        "(-0.248915, 1.257546, -0.329072)",
        "(-0.251227, 1.250728, -0.329202)",
        "(-0.253640, 1.244019, -0.328665)",
        "(-0.255610, 1.237362, -0.327607)",
        "(-0.259039, 1.227603, -0.324830)",
        "(-0.259039, 1.227603, -0.324830)",
        "(-0.261359, 1.221290, -0.322593)",
        "(-0.263409, 1.215151, -0.319981)",
        "(-0.265428, 1.209188, -0.317355)",
        "(-0.268368, 1.200558, -0.312500)",
        "(-0.268368, 1.200558, -0.312500)",
        "(-0.270380, 1.195134, -0.308887)",
        "(-0.271746, 1.190008, -0.305477)",
        "(-0.273760, 1.185122, -0.301245)",
        "(-0.276517, 1.178229, -0.294418)",
        "(-0.276517, 1.178229, -0.294418)",
        "(-0.278123, 1.173937, -0.289868)",
        "(-0.279602, 1.169963, -0.284975)",
        "(-0.280731, 1.166165, -0.280256)",
        "(-0.282872, 1.161111, -0.272322)",
        "(-0.282872, 1.161111, -0.272322)",
        "(-0.283974, 1.158066, -0.266735)",
        "(-0.284986, 1.155475, -0.261241)",
        "(-0.285423, 1.153193, -0.256124)",
        "(-0.286387, 1.150621, -0.247597)",
        "(-0.286387, 1.150621, -0.247597)",
        "(-0.286633, 1.149603, -0.241797)",
        "(-0.286394, 1.149126, -0.236212)",
        "(-0.285995, 1.149295, -0.230200)",
        "(-0.284968, 1.150687, -0.221357)",
        "(-0.284968, 1.150687, -0.221357)",
        "(-0.283865, 1.152384, -0.215973)",
        "(-0.282497, 1.154755, -0.210516)",
        "(-0.280577, 1.157652, -0.204949)",
        "(-0.277546, 1.163209, -0.197065)",
        "(-0.277546, 1.163209, -0.197065)",
        "(-0.275164, 1.167466, -0.191837)",
        "(-0.272660, 1.172363, -0.186675)",
        "(-0.269994, 1.177722, -0.181758)",
        "(-0.265599, 1.186682, -0.174831)",
        "(-0.265599, 1.186682, -0.174831)",
        "(-0.262506, 1.193331, -0.170503)",
        "(-0.259468, 1.200431, -0.166449)",
        "(-0.256362, 1.207980, -0.163081)",
        "(-0.251576, 1.220091, -0.158610)",
        "(-0.251576, 1.220091, -0.158610)",
        "(-0.248214, 1.228696, -0.156522)",
        "(-0.245048, 1.237458, -0.154653)",
        "(-0.242053, 1.246243, -0.153052)",
        "(-0.238205, 1.259011, -0.151499)",
        "(-0.238205, 1.259011, -0.151499)",
        "(-0.235898, 1.267124, -0.151141)",
        "(-0.232815, 1.274839, -0.151509)",
        "(-0.230381, 1.282317, -0.153051)",
        "(-0.226852, 1.292727, -0.155994)",
        "(-0.226852, 1.292727, -0.155994)",
        "(-0.225193, 1.299144, -0.159159)",
        "(-0.222446, 1.305322, -0.162536)",
        "(-0.220134, 1.311060, -0.166391)",
        "(-0.218201, 1.318433, -0.172819)",
        "(-0.218201, 1.318433, -0.172819)",
        "(-0.216993, 1.322590, -0.177028)",
        "(-0.216353, 1.326156, -0.181331)",
        "(-0.215563, 1.329369, -0.185955)",
        "(-0.214144, 1.333766, -0.194330)",
        "(-0.214144, 1.333766, -0.194330)",
        "(-0.213520, 1.336094, -0.199970)",
        "(-0.213116, 1.337852, -0.205300)",
        "(-0.212910, 1.339159, -0.210831)",
        "(-0.213110, 1.340237, -0.219222)",
        "(-0.213110, 1.340237, -0.219222)",
        "(-0.213390, 1.340540, -0.224876)",
        "(-0.213744, 1.340503, -0.230694)",
        "(-0.214330, 1.340069, -0.236637)",
        "(-0.215094, 1.338657, -0.245534)",
        "(-0.215094, 1.338657, -0.245534)",
        "(-0.215833, 1.337324, -0.251336)",
        "(-0.216716, 1.335713, -0.257145)",
        "(-0.217588, 1.333912, -0.262998)",
        "(-0.219101, 1.330403, -0.271430)",
        "(-0.219101, 1.330403, -0.271430)",
        "(-0.220414, 1.327651, -0.276897)",
        "(-0.221747, 1.324554, -0.281970)",
        "(-0.223296, 1.321231, -0.287437)",
        "(-0.225993, 1.315650, -0.295395)",
        "(-0.225993, 1.315650, -0.295395)",
        "(-0.227641, 1.311519, -0.300466)",
        "(-0.229855, 1.306939, -0.305385)",
        "(-0.232166, 1.302019, -0.310473)",
        "(-0.235869, 1.293908, -0.316840)",
        "(-0.235869, 1.293908, -0.316840)",
        "(-0.238446, 1.288114, -0.320856)",
        "(-0.241146, 1.282001, -0.324483)",
        "(-0.244087, 1.275563, -0.327595)",
        "(-0.248908, 1.265312, -0.330762)",
        "(-0.248908, 1.265312, -0.330762)",
        "(-0.252197, 1.258383, -0.332366)",
        "(-0.255186, 1.251454, -0.333747)",
        "(-0.258289, 1.244464, -0.334236)",
        "(-0.263189, 1.234076, -0.333931)",
        "(-0.263189, 1.234076, -0.333931)",
        "(-0.266435, 1.227223, -0.332744)",
        "(-0.269790, 1.220677, -0.331414)",
        "(-0.272721, 1.214500, -0.329401)",
        "(-0.276619, 1.205882, -0.325323)",
        "(-0.276619, 1.205882, -0.325323)",
        "(-0.279132, 1.200557, -0.321625)",
        "(-0.281395, 1.195664, -0.317788)",
        "(-0.283025, 1.191210, -0.313824)",
        "(-0.285013, 1.185450, -0.307138)",
        "(-0.285013, 1.185450, -0.307138)",
        "(-0.286234, 1.182058, -0.302278)",
        "(-0.286891, 1.179123, -0.297034)",
        "(-0.287510, 1.176566, -0.292412)",
        "(-0.288065, 1.173471, -0.285048)",
        "(-0.288065, 1.173471, -0.285048)",
        "(-0.288374, 1.171743, -0.279959)",
        "(-0.288594, 1.170268, -0.275008)",
        "(-0.288634, 1.169092, -0.270339)",
        "(-0.288486, 1.167673, -0.263886)",
        "(-0.288486, 1.167673, -0.263886)",
        "(-0.288679, 1.166887, -0.259092)",
        "(-0.289040, 1.166143, -0.253733)",
        "(-0.288975, 1.165501, -0.249100)",
        "(-0.287311, 1.165406, -0.245093)",
        "(-0.287311, 1.165406, -0.245093)",
        "(-0.285785, 1.165868, -0.242975)",
        "(-0.285203, 1.166760, -0.240636)",
        "(-0.284565, 1.167981, -0.239849)",
        "(-0.283897, 1.170292, -0.240776)",
        "(-0.283897, 1.170292, -0.240776)",
        "(-0.283773, 1.171761, -0.241219)",
        "(-0.283804, 1.173310, -0.241225)",
        "(-0.283536, 1.175006, -0.241182)",
        "(-0.282588, 1.177983, -0.239945)",
        "(-0.282588, 1.177983, -0.239945)",
        "(-0.281734, 1.180199, -0.237515)",
        "(-0.280648, 1.182726, -0.235100)",
        "(-0.279236, 1.185570, -0.232418)",
        "(-0.276652, 1.190349, -0.227668)",
        "(-0.276652, 1.190349, -0.227668)",
        "(-0.274935, 1.193999, -0.224601)",
        "(-0.273006, 1.198071, -0.221714)",
        "(-0.271015, 1.202569, -0.219219)",
        "(-0.267521, 1.209880, -0.215590)",
        "(-0.267521, 1.209880, -0.215590)",
        "(-0.265631, 1.215141, -0.213590)",
        "(-0.263564, 1.220628, -0.212071)",
        "(-0.261132, 1.226221, -0.210654)",
        "(-0.258068, 1.234822, -0.209162)",
        "(-0.258068, 1.234822, -0.209162)",
        "(-0.256284, 1.240546, -0.208252)",
        "(-0.254630, 1.246262, -0.207687)",
        "(-0.253023, 1.251980, -0.207361)",
        "(-0.250624, 1.260604, -0.206845)",
        "(-0.250624, 1.260604, -0.206845)",
        "(-0.249003, 1.266399, -0.206857)",
        "(-0.247514, 1.272252, -0.207004)",
        "(-0.246429, 1.277586, -0.207500)",
        "(-0.244474, 1.285500, -0.208028)",
        "(-0.244474, 1.285500, -0.208028)",
        "(-0.242724, 1.290781, -0.208565)",
        "(-0.241432, 1.295979, -0.209288)",
        "(-0.240170, 1.300938, -0.209935)",
        "(-0.238599, 1.307968, -0.211440)",
        "(-0.238599, 1.307968, -0.211440)",
        "(-0.236994, 1.312404, -0.212629)",
        "(-0.235878, 1.316525, -0.214081)",
        "(-0.235266, 1.320401, -0.215615)",
        "(-0.234118, 1.325641, -0.217228)",
        "(-0.234118, 1.325641, -0.217228)",
        "(-0.233267, 1.328828, -0.218652)",
        "(-0.232639, 1.331650, -0.220240)",
        "(-0.231866, 1.334065, -0.221804)",
        "(-0.231162, 1.337168, -0.224783)",
        "(-0.231162, 1.337168, -0.224783)",
        "(-0.230516, 1.339025, -0.226800)",
        "(-0.230030, 1.340532, -0.228709)",
        "(-0.229605, 1.341840, -0.230900)",
        "(-0.228974, 1.343269, -0.234564)",
        "(-0.228974, 1.343269, -0.234564)",
        "(-0.228719, 1.343963, -0.237542)",
        "(-0.228478, 1.344136, -0.240518)",
        "(-0.228346, 1.343810, -0.243595)",
        "(-0.228549, 1.342402, -0.248465)",
        "(-0.228549, 1.342402, -0.248465)",
        "(-0.229035, 1.341105, -0.251956)",
        "(-0.229189, 1.339736, -0.255637)",
        "(-0.229664, 1.338231, -0.259315)",
        "(-0.230472, 1.336003, -0.264143)",
        "(-0.230472, 1.336003, -0.264143)",
        "(-0.231053, 1.334746, -0.266991)",
        "(-0.231517, 1.333817, -0.269675)",
        "(-0.231906, 1.333181, -0.271766)",
        "(-0.232355, 1.332685, -0.274637)",
        "(-0.232355, 1.332685, -0.274637)",
        "(-0.232629, 1.332514, -0.276307)",
        "(-0.232922, 1.332393, -0.278181)",
        "(-0.232982, 1.332130, -0.279860)",
        "(-0.233210, 1.331282, -0.282369)",
        "(-0.233210, 1.331282, -0.282369)",
        "(-0.233647, 1.330365, -0.284244)",
        "(-0.234021, 1.329057, -0.286061)",
        "(-0.234494, 1.327231, -0.287859)",
        "(-0.235515, 1.323525, -0.290952)",
        "(-0.235515, 1.323525, -0.290952)",
        "(-0.236346, 1.320255, -0.292662)",
        "(-0.237459, 1.316259, -0.294179)",
        "(-0.238798, 1.311711, -0.296028)",
        "(-0.240930, 1.303827, -0.298254)",
        "(-0.240930, 1.303827, -0.298254)",
        "(-0.242944, 1.297843, -0.299129)",
        "(-0.245059, 1.291518, -0.300217)",
        "(-0.247073, 1.284890, -0.301155)",
        "(-0.250395, 1.274073, -0.301537)",
        "(-0.250395, 1.274073, -0.301537)",
        "(-0.252979, 1.266652, -0.301738)",
        "(-0.255588, 1.259164, -0.301585)",
        "(-0.258094, 1.251704, -0.300835)",
        "(-0.262002, 1.240744, -0.299595)",
        "(-0.262002, 1.240744, -0.299595)",
        "(-0.264631, 1.233566, -0.298230)",
        "(-0.266602, 1.226741, -0.297053)",
        "(-0.268728, 1.220316, -0.295733)",
        "(-0.271958, 1.211446, -0.292864)",
        "(-0.271958, 1.211446, -0.292864)",
        "(-0.273770, 1.206190, -0.290970)",
        "(-0.275446, 1.201396, -0.288923)",
        "(-0.277379, 1.196979, -0.286461)",
        "(-0.279787, 1.190936, -0.282438)",
        "(-0.279787, 1.190936, -0.282438)",
        "(-0.281435, 1.187342, -0.280351)",
        "(-0.282800, 1.183985, -0.278406)"
    ],
    "leftHandPositions": [
        "(-0.331863, 1.150651, 0.149355)",
        "(-0.332536, 1.150728, 0.150665)",
        "(-0.332536, 1.150728, 0.150665)",
        "(-0.332652, 1.150610, 0.152083)",
        "(-0.333050, 1.150404, 0.153082)",
        "(-0.333879, 1.149971, 0.153256)",
        "(-0.336201, 1.149240, 0.153250)",
        "(-0.336201, 1.149240, 0.153250)",
        "(-0.337312, 1.148565, 0.154388)",
        "(-0.337567, 1.147733, 0.156539)",
        "(-0.337834, 1.146772, 0.157771)",
        "(-0.339468, 1.145562, 0.158198)",
        "(-0.339915, 1.144949, 0.159405)",
        "(-0.339915, 1.144949, 0.159405)",
        "(-0.339984, 1.144365, 0.160361)",
        "(-0.340198, 1.143879, 0.160452)",
        "(-0.340911, 1.143471, 0.160290)",
        "(-0.340911, 1.143471, 0.160290)",
        "(-0.340774, 1.143097, 0.160276)",
        "(-0.340286, 1.142789, 0.160765)",
        "(-0.339620, 1.142516, 0.161360)",
        "(-0.339016, 1.142153, 0.161152)",
        "(-0.338567, 1.141765, 0.160789)",
        "(-0.338567, 1.141765, 0.160789)",
        "(-0.338134, 1.141540, 0.160671)",
        "(-0.337521, 1.141292, 0.161005)",
        "(-0.336642, 1.140722, 0.160862)",
        "(-0.336171, 1.140233, 0.160439)",
        "(-0.336171, 1.140233, 0.160439)",
        "(-0.335851, 1.139695, 0.160024)",
        "(-0.335627, 1.138987, 0.159608)",
        "(-0.335389, 1.137664, 0.159182)",
        "(-0.335293, 1.137110, 0.159137)",
        "(-0.335293, 1.137110, 0.159137)",
        "(-0.334974, 1.135657, 0.158711)",
        "(-0.334915, 1.134440, 0.158129)",
        "(-0.335075, 1.132449, 0.157700)",
        "(-0.335575, 1.131113, 0.157301)",
        "(-0.335575, 1.131113, 0.157301)",
        "(-0.336197, 1.129675, 0.156569)",
        "(-0.336807, 1.128287, 0.156111)",
        "(-0.337976, 1.126369, 0.155748)",
        "(-0.339024, 1.125006, 0.155348)",
        "(-0.339024, 1.125006, 0.155348)",
        "(-0.340250, 1.123551, 0.154697)",
        "(-0.341566, 1.121986, 0.154429)",
        "(-0.343168, 1.119292, 0.154246)",
        "(-0.343168, 1.119292, 0.154246)",
        "(-0.344707, 1.117316, 0.153907)",
        "(-0.346848, 1.115059, 0.152869)",
        "(-0.350079, 1.112421, 0.150468)",
        "(-0.356034, 1.107902, 0.146313)",
        "(-0.356034, 1.107902, 0.146313)",
        "(-0.360997, 1.104834, 0.143410)",
        "(-0.366936, 1.101812, 0.140233)",
        "(-0.373674, 1.098935, 0.137205)",
        "(-0.385997, 1.096548, 0.134966)",
        "(-0.385997, 1.096548, 0.134966)",
        "(-0.393465, 1.095138, 0.134010)",
        "(-0.398386, 1.092213, 0.133041)",
        "(-0.401512, 1.088890, 0.133048)",
        "(-0.402600, 1.083708, 0.133369)",
        "(-0.402600, 1.083708, 0.133369)",
        "(-0.402739, 1.082243, 0.133208)",
        "(-0.400865, 1.081704, 0.133295)",
        "(-0.395999, 1.079782, 0.132699)",
        "(-0.389515, 1.081286, 0.131338)",
        "(-0.389515, 1.081286, 0.131338)",
        "(-0.385628, 1.083926, 0.130242)",
        "(-0.380986, 1.086245, 0.128197)",
        "(-0.376471, 1.088552, 0.126449)",
        "(-0.369842, 1.091882, 0.125165)",
        "(-0.369842, 1.091882, 0.125165)",
        "(-0.365761, 1.094271, 0.125154)",
        "(-0.361195, 1.096438, 0.125025)",
        "(-0.355765, 1.098046, 0.124389)",
        "(-0.348174, 1.100945, 0.124625)",
        "(-0.348174, 1.100945, 0.124625)",
        "(-0.343661, 1.103224, 0.125269)",
        "(-0.338224, 1.104977, 0.125679)",
        "(-0.333462, 1.107165, 0.126056)",
        "(-0.326494, 1.110521, 0.127033)",
        "(-0.326494, 1.110521, 0.127033)",
        "(-0.322038, 1.112639, 0.128040)",
        "(-0.317586, 1.114614, 0.129108)",
        "(-0.313506, 1.116693, 0.130181)",
        "(-0.308025, 1.119516, 0.131125)",
        "(-0.308025, 1.119516, 0.131125)",
        "(-0.304763, 1.121379, 0.131791)",
        "(-0.301390, 1.123092, 0.132852)",
        "(-0.298029, 1.124709, 0.134117)",
        "(-0.294322, 1.127401, 0.134705)",
        "(-0.294322, 1.127401, 0.134705)",
        "(-0.291908, 1.129244, 0.135279)",
        "(-0.289450, 1.131115, 0.135576)",
        "(-0.287178, 1.133077, 0.135816)",
        "(-0.283791, 1.136209, 0.136228)",
        "(-0.283791, 1.136209, 0.136228)",
        "(-0.281662, 1.138528, 0.136539)",
        "(-0.279474, 1.141083, 0.136744)",
        "(-0.277199, 1.143762, 0.136780)",
        "(-0.273728, 1.148200, 0.137332)",
        "(-0.273728, 1.148200, 0.137332)",
        "(-0.271523, 1.151324, 0.137631)",
        "(-0.269318, 1.154358, 0.137838)",
        "(-0.266958, 1.157359, 0.138198)",
        "(-0.264101, 1.161843, 0.138457)",
        "(-0.264101, 1.161843, 0.138457)",
        "(-0.262135, 1.164749, 0.138692)",
        "(-0.260094, 1.167514, 0.139071)",
        "(-0.258220, 1.170210, 0.139149)",
        "(-0.255985, 1.174199, 0.138863)",
        "(-0.255985, 1.174199, 0.138863)",
        "(-0.254581, 1.176932, 0.138829)",
        "(-0.252669, 1.179712, 0.138854)",
        "(-0.250795, 1.182546, 0.138656)",
        "(-0.248264, 1.187101, 0.138455)",
        "(-0.248264, 1.187101, 0.138455)",
        "(-0.246698, 1.190304, 0.138271)",
        "(-0.244707, 1.193484, 0.138055)",
        "(-0.242635, 1.196714, 0.138084)",
        "(-0.239407, 1.201539, 0.138448)",
        "(-0.239407, 1.201539, 0.138448)",
        "(-0.237362, 1.204710, 0.138682)",
        "(-0.235242, 1.207828, 0.139011)",
        "(-0.233370, 1.210924, 0.139585)",
        "(-0.230900, 1.215592, 0.140232)",
        "(-0.230900, 1.215592, 0.140232)",
        "(-0.229441, 1.218584, 0.140593)",
        "(-0.228419, 1.221331, 0.140845)",
        "(-0.227480, 1.223847, 0.141060)",
        "(-0.226632, 1.226911, 0.140946)",
        "(-0.226632, 1.226911, 0.140946)",
        "(-0.226398, 1.228365, 0.140721)",
        "(-0.226666, 1.229203, 0.139913)",
        "(-0.227132, 1.229526, 0.139220)",
        "(-0.227772, 1.229234, 0.138047)",
        "(-0.227772, 1.229234, 0.138047)",
        "(-0.228308, 1.228681, 0.137248)",
        "(-0.228856, 1.227977, 0.136122)",
        "(-0.229164, 1.227284, 0.135319)",
        "(-0.229920, 1.226452, 0.133856)",
        "(-0.229920, 1.226452, 0.133856)",
        "(-0.230458, 1.226091, 0.132665)",
        "(-0.230693, 1.226166, 0.131957)",
        "(-0.230767, 1.226557, 0.131065)",
        "(-0.230847, 1.228325, 0.129532)",
        "(-0.230847, 1.228325, 0.129532)",
        "(-0.230536, 1.230555, 0.128717)",
        "(-0.230094, 1.233656, 0.128228)",
        "(-0.229532, 1.237294, 0.127943)",
        "(-0.228622, 1.243309, 0.127120)",
        "(-0.228622, 1.243309, 0.127120)",
        "(-0.228300, 1.247468, 0.126410)",
        "(-0.227939, 1.251468, 0.125713)",
        "(-0.227875, 1.254972, 0.124932)",
        "(-0.227656, 1.259027, 0.124307)",
        "(-0.227656, 1.259027, 0.124307)",
        "(-0.227907, 1.260749, 0.123812)",
        "(-0.228336, 1.261483, 0.123190)",
        "(-0.228523, 1.261608, 0.122786)",
        "(-0.228641, 1.261342, 0.123182)",
        "(-0.228641, 1.261342, 0.123182)",
        "(-0.228608, 1.261013, 0.123352)",
        "(-0.228685, 1.260810, 0.123119)",
        "(-0.228718, 1.260889, 0.123093)",
        "(-0.228694, 1.261512, 0.122904)",
        "(-0.228694, 1.261512, 0.122904)",
        "(-0.228323, 1.262874, 0.122811)",
        "(-0.228043, 1.264284, 0.122894)",
        "(-0.227582, 1.265948, 0.122811)",
        "(-0.226886, 1.268601, 0.122621)",
        "(-0.226886, 1.268601, 0.122621)",
        "(-0.226373, 1.270659, 0.122830)",
        "(-0.225750, 1.272755, 0.122784)",
        "(-0.225637, 1.274880, 0.122772)",
        "(-0.225013, 1.278179, 0.122704)",
        "(-0.225013, 1.278179, 0.122704)",
        "(-0.224608, 1.280539, 0.122842)",
        "(-0.224087, 1.283102, 0.123079)",
        "(-0.223516, 1.285706, 0.123095)",
        "(-0.222781, 1.289846, 0.123649)",
        "(-0.222781, 1.289846, 0.123649)",
        "(-0.222208, 1.292727, 0.124216)",
        "(-0.221782, 1.295624, 0.124903)",
        "(-0.221184, 1.298610, 0.125921)",
        "(-0.220200, 1.303161, 0.128235)",
        "(-0.220200, 1.303161, 0.128235)",
        "(-0.219656, 1.306237, 0.130087)",
        "(-0.219232, 1.309276, 0.132064)",
        "(-0.218697, 1.312241, 0.134349)",
        "(-0.218140, 1.316490, 0.138667)",
        "(-0.218140, 1.316490, 0.138667)",
        "(-0.217764, 1.319052, 0.141753)",
        "(-0.217583, 1.321309, 0.145026)",
        "(-0.217796, 1.323169, 0.148624)",
        "(-0.217710, 1.325486, 0.154680)",
        "(-0.217710, 1.325486, 0.154680)",
        "(-0.217851, 1.326606, 0.159034)",
        "(-0.218390, 1.327302, 0.163303)",
        "(-0.218680, 1.327711, 0.167621)",
        "(-0.219531, 1.327983, 0.174206)",
        "(-0.219531, 1.327983, 0.174206)",
        "(-0.220140, 1.327999, 0.178511)",
        "(-0.220807, 1.327823, 0.182806)",
        "(-0.221481, 1.327456, 0.187168)",
        "(-0.222545, 1.326450, 0.193397)",
        "(-0.222545, 1.326450, 0.193397)",
        "(-0.223531, 1.325486, 0.197621)",
        "(-0.224464, 1.324250, 0.201811)",
        "(-0.225237, 1.322836, 0.206134)",
        "(-0.226535, 1.320473, 0.212618)",
        "(-0.226535, 1.320473, 0.212618)",
        "(-0.227632, 1.318736, 0.216436)",
        "(-0.228595, 1.316853, 0.220164)",
        "(-0.229433, 1.314842, 0.223947)",
        "(-0.231039, 1.311531, 0.229789)",
        "(-0.231039, 1.311531, 0.229789)",
        "(-0.232249, 1.308962, 0.233415)",
        "(-0.233337, 1.306201, 0.237035)",
        "(-0.234049, 1.303084, 0.240495)",
        "(-0.235761, 1.297540, 0.245497)",
        "(-0.235761, 1.297540, 0.245497)",
        "(-0.236984, 1.293142, 0.248889)",
        "(-0.238004, 1.287974, 0.252339)",
        "(-0.239346, 1.282345, 0.255666)",
        "(-0.241196, 1.273061, 0.260232)",
        "(-0.241196, 1.273061, 0.260232)",
        "(-0.242570, 1.266240, 0.262666)",
        "(-0.243819, 1.258976, 0.265147)",
        "(-0.245156, 1.251231, 0.267027)",
        "(-0.247797, 1.238773, 0.268986)",
        "(-0.247797, 1.238773, 0.268986)",
        "(-0.249110, 1.230396, 0.269717)",
        "(-0.250576, 1.221801, 0.269876)",
        "(-0.253121, 1.213096, 0.269259)",
        "(-0.256904, 1.199926, 0.267723)",
        "(-0.256904, 1.199926, 0.267723)",
        "(-0.259321, 1.191265, 0.265996)",
        "(-0.262010, 1.182976, 0.263277)",
        "(-0.264856, 1.175160, 0.259574)",
        "(-0.268734, 1.164609, 0.253190)",
        "(-0.268734, 1.164609, 0.253190)",
        "(-0.270862, 1.158594, 0.248190)",
        "(-0.272815, 1.153345, 0.242280)",
        "(-0.274249, 1.148877, 0.236260)",
        "(-0.275516, 1.143989, 0.227241)",
        "(-0.275516, 1.143989, 0.227241)",
        "(-0.275919, 1.141625, 0.220759)",
        "(-0.276029, 1.139926, 0.214174)",
        "(-0.275936, 1.138926, 0.207766)",
        "(-0.275233, 1.138711, 0.198859)",
        "(-0.275233, 1.138711, 0.198859)",
        "(-0.274016, 1.139080, 0.192219)",
        "(-0.272583, 1.140051, 0.185824)",
        "(-0.271083, 1.141632, 0.179235)",
        "(-0.268453, 1.144988, 0.169115)",
        "(-0.268453, 1.144988, 0.169115)",
        "(-0.266603, 1.147668, 0.162745)",
        "(-0.264288, 1.150662, 0.157206)",
        "(-0.261923, 1.153925, 0.151788)",
        "(-0.258641, 1.159261, 0.143505)",
        "(-0.258641, 1.159261, 0.143505)",
        "(-0.256371, 1.163059, 0.138695)",
        "(-0.253777, 1.166970, 0.134150)",
        "(-0.251260, 1.170989, 0.130104)",
        "(-0.247750, 1.177335, 0.124901)",
        "(-0.247750, 1.177335, 0.124901)",
        "(-0.245224, 1.181918, 0.121503)",
        "(-0.242833, 1.186702, 0.118506)",
        "(-0.240558, 1.191844, 0.116384)",
        "(-0.237321, 1.199848, 0.113893)",
        "(-0.237321, 1.199848, 0.113893)",
        "(-0.235341, 1.205265, 0.112191)",
        "(-0.233308, 1.210742, 0.110874)",
        "(-0.231292, 1.216345, 0.110294)",
        "(-0.228067, 1.224746, 0.109384)",
        "(-0.228067, 1.224746, 0.109384)",
        "(-0.226449, 1.230358, 0.108581)",
        "(-0.224689, 1.236009, 0.107687)",
        "(-0.222804, 1.241922, 0.107500)",
        "(-0.219133, 1.251266, 0.107518)",
        "(-0.219133, 1.251266, 0.107518)",
        "(-0.216695, 1.257803, 0.107302)",
        "(-0.214419, 1.264743, 0.107039)",
        "(-0.212049, 1.272218, 0.107218)",
        "(-0.208577, 1.284298, 0.108002)",
        "(-0.208577, 1.284298, 0.108002)",
        "(-0.206248, 1.292873, 0.108667)",
        "(-0.203934, 1.301620, 0.109394)",
        "(-0.202122, 1.310313, 0.110296)",
        "(-0.199780, 1.322867, 0.112258)",
        "(-0.199780, 1.322867, 0.112258)",
        "(-0.198096, 1.330772, 0.113663)",
        "(-0.196430, 1.338118, 0.115401)",
        "(-0.195127, 1.344895, 0.117520)",
        "(-0.193499, 1.353750, 0.120832)",
        "(-0.193499, 1.353750, 0.120832)",
        "(-0.192168, 1.358662, 0.123116)",
        "(-0.191556, 1.363048, 0.125638)",
        "(-0.191161, 1.366746, 0.128156)",
        "(-0.190769, 1.371112, 0.132928)",
        "(-0.190769, 1.371112, 0.132928)",
        "(-0.190358, 1.373260, 0.135788)",
        "(-0.190266, 1.374752, 0.138702)",
        "(-0.190182, 1.375642, 0.142143)",
        "(-0.190209, 1.376037, 0.147206)",
        "(-0.190209, 1.376037, 0.147206)",
        "(-0.190397, 1.375760, 0.150711)",
        "(-0.190496, 1.375083, 0.154243)",
        "(-0.190652, 1.374028, 0.158125)",
        "(-0.191126, 1.371705, 0.164818)",
        "(-0.191126, 1.371705, 0.164818)",
        "(-0.191549, 1.369598, 0.169377)",
        "(-0.192163, 1.366942, 0.174110)",
        "(-0.192899, 1.363835, 0.179276)",
        "(-0.194039, 1.358578, 0.187821)",
        "(-0.194039, 1.358578, 0.187821)",
        "(-0.194910, 1.354719, 0.193661)",
        "(-0.196239, 1.350497, 0.199457)",
        "(-0.197534, 1.346180, 0.205634)",
        "(-0.199816, 1.339595, 0.214633)",
        "(-0.199816, 1.339595, 0.214633)",
        "(-0.201701, 1.335014, 0.220796)",
        "(-0.203509, 1.330368, 0.226993)",
        "(-0.205347, 1.325531, 0.232872)",
        "(-0.208392, 1.317812, 0.241082)",
        "(-0.208392, 1.317812, 0.241082)",
        "(-0.210289, 1.312587, 0.246853)",
        "(-0.212170, 1.307178, 0.252345)",
        "(-0.214337, 1.301497, 0.257219)",
        "(-0.217930, 1.292345, 0.263388)",
        "(-0.217930, 1.292345, 0.263388)",
        "(-0.220418, 1.285754, 0.267027)",
        "(-0.222926, 1.278828, 0.270514)",
        "(-0.225611, 1.271565, 0.273382)",
        "(-0.229279, 1.259933, 0.276170)",
        "(-0.229279, 1.259933, 0.276170)",
        "(-0.231955, 1.251712, 0.276952)",
        "(-0.234471, 1.243232, 0.276931)",
        "(-0.237072, 1.234700, 0.276475)",
        "(-0.240861, 1.221658, 0.274523)",
        "(-0.240861, 1.221658, 0.274523)",
        "(-0.243435, 1.212853, 0.271484)",
        "(-0.245858, 1.204220, 0.267946)",
        "(-0.248339, 1.195940, 0.263711)",
        "(-0.251711, 1.184380, 0.256867)",
        "(-0.251711, 1.184380, 0.256867)",
        "(-0.253337, 1.177462, 0.251333)",
        "(-0.254726, 1.171163, 0.245081)",
        "(-0.256289, 1.165552, 0.238407)",
        "(-0.257702, 1.158336, 0.227519)",
        "(-0.257702, 1.158336, 0.227519)",
        "(-0.258634, 1.154486, 0.220366)",
        "(-0.259162, 1.151202, 0.213513)",
        "(-0.259585, 1.148386, 0.206516)",
        "(-0.259848, 1.144935, 0.195807)",
        "(-0.259848, 1.144935, 0.195807)",
        "(-0.259927, 1.143030, 0.189201)",
        "(-0.259913, 1.141531, 0.182912)",
        "(-0.259683, 1.140245, 0.176495)",
        "(-0.259214, 1.139162, 0.167127)",
        "(-0.259214, 1.139162, 0.167127)",
        "(-0.258796, 1.138840, 0.160761)",
        "(-0.258001, 1.138997, 0.154981)",
        "(-0.257059, 1.139625, 0.149157)",
        "(-0.255553, 1.141522, 0.140873)",
        "(-0.255553, 1.141522, 0.140873)",
        "(-0.254260, 1.143369, 0.135789)",
        "(-0.252648, 1.145706, 0.130773)",
        "(-0.250883, 1.148535, 0.125962)",
        "(-0.248046, 1.153691, 0.119257)",
        "(-0.248046, 1.153691, 0.119257)",
        "(-0.246157, 1.157636, 0.115235)",
        "(-0.243966, 1.161954, 0.111419)",
        "(-0.241706, 1.166648, 0.108076)",
        "(-0.238156, 1.174378, 0.103768)",
        "(-0.238156, 1.174378, 0.103768)",
        "(-0.235959, 1.179937, 0.101255)",
        "(-0.233684, 1.186030, 0.098735)",
        "(-0.231281, 1.191983, 0.096502)",
        "(-0.227878, 1.201381, 0.093468)",
        "(-0.227878, 1.201381, 0.093468)",
        "(-0.225481, 1.208039, 0.092011)",
        "(-0.223123, 1.215005, 0.090371)",
        "(-0.220923, 1.222222, 0.089096)",
        "(-0.217636, 1.233326, 0.087588)",
        "(-0.217636, 1.233326, 0.087588)",
        "(-0.215749, 1.240944, 0.086748)",
        "(-0.213713, 1.248774, 0.086203)",
        "(-0.211776, 1.256751, 0.085887)",
        "(-0.209139, 1.268803, 0.085880)",
        "(-0.209139, 1.268803, 0.085880)",
        "(-0.207413, 1.276840, 0.086078)",
        "(-0.206079, 1.284776, 0.086356)",
        "(-0.204746, 1.292661, 0.087009)",
        "(-0.203023, 1.304048, 0.088576)",
        "(-0.203023, 1.304048, 0.088576)",
        "(-0.202168, 1.311190, 0.089536)",
        "(-0.201173, 1.317932, 0.090597)",
        "(-0.200296, 1.324287, 0.091832)",
        "(-0.199355, 1.332987, 0.094133)",
        "(-0.199355, 1.332987, 0.094133)",
        "(-0.198826, 1.338349, 0.095824)",
        "(-0.198296, 1.343366, 0.097227)",
        "(-0.198007, 1.348034, 0.098840)",
        "(-0.197677, 1.354335, 0.102012)",
        "(-0.197677, 1.354335, 0.102012)",
        "(-0.197739, 1.358088, 0.104198)",
        "(-0.197594, 1.361374, 0.106406)",
        "(-0.197438, 1.364227, 0.108781)",
        "(-0.197403, 1.367804, 0.113018)",
        "(-0.197403, 1.367804, 0.113018)",
        "(-0.197254, 1.369898, 0.116000)",
        "(-0.197454, 1.371542, 0.119250)",
        "(-0.197544, 1.372936, 0.122768)",
        "(-0.197819, 1.374364, 0.128741)",
        "(-0.197819, 1.374364, 0.128741)",
        "(-0.198000, 1.374846, 0.133000)",
        "(-0.198208, 1.375018, 0.137329)",
        "(-0.198692, 1.374750, 0.141783)",
        "(-0.199295, 1.373798, 0.149344)",
        "(-0.199295, 1.373798, 0.149344)",
        "(-0.199731, 1.372735, 0.154802)",
        "(-0.200377, 1.371196, 0.160372)",
        "(-0.201053, 1.369201, 0.166116)",
        "(-0.202189, 1.365231, 0.174996)",
        "(-0.202189, 1.365231, 0.174996)",
        "(-0.203063, 1.362065, 0.181429)",
        "(-0.203894, 1.358485, 0.187678)",
        "(-0.204878, 1.354427, 0.193837)",
        "(-0.206466, 1.347808, 0.203325)",
        "(-0.206466, 1.347808, 0.203325)",
        "(-0.207566, 1.343172, 0.209690)",
        "(-0.208830, 1.338274, 0.215377)",
        "(-0.210119, 1.333267, 0.220790)",
        "(-0.212334, 1.325536, 0.228938)",
        "(-0.212334, 1.325536, 0.228938)",
        "(-0.213750, 1.320258, 0.233820)",
        "(-0.215458, 1.314839, 0.238256)",
        "(-0.217186, 1.309241, 0.242417)",
        "(-0.220054, 1.300537, 0.248055)",
        "(-0.220054, 1.300537, 0.248055)",
        "(-0.222101, 1.294483, 0.251399)",
        "(-0.224000, 1.288263, 0.254539)",
        "(-0.225859, 1.281732, 0.256989)",
        "(-0.229078, 1.271199, 0.259812)",
        "(-0.229078, 1.271199, 0.259812)",
        "(-0.230994, 1.263843, 0.261356)",
        "(-0.233243, 1.256251, 0.262488)",
        "(-0.235493, 1.248403, 0.263304)",
        "(-0.239149, 1.235861, 0.263172)",
        "(-0.239149, 1.235861, 0.263172)",
        "(-0.241109, 1.227742, 0.262704)",
        "(-0.243370, 1.219599, 0.261736)",
        "(-0.245641, 1.211311, 0.260446)",
        "(-0.248645, 1.198840, 0.257452)",
        "(-0.248645, 1.198840, 0.257452)",
        "(-0.250722, 1.190704, 0.254051)",
        "(-0.253049, 1.182765, 0.249901)",
        "(-0.255260, 1.175227, 0.246049)",
        "(-0.257669, 1.164500, 0.239371)",
        "(-0.257669, 1.164500, 0.239371)",
        "(-0.259437, 1.158018, 0.233616)",
        "(-0.261072, 1.152019, 0.227377)",
        "(-0.262620, 1.146607, 0.220879)",
        "(-0.263755, 1.139582, 0.212011)",
        "(-0.263755, 1.139582, 0.212011)",
        "(-0.264429, 1.135668, 0.205813)",
        "(-0.265195, 1.132247, 0.198748)",
        "(-0.265615, 1.129371, 0.192006)",
        "(-0.265863, 1.126113, 0.182205)",
        "(-0.265863, 1.126113, 0.182205)",
        "(-0.265639, 1.124464, 0.175461)",
        "(-0.265222, 1.123282, 0.168543)",
        "(-0.265022, 1.122660, 0.161885)",
        "(-0.263893, 1.122777, 0.153479)",
        "(-0.263893, 1.122777, 0.153479)",
        "(-0.262683, 1.123408, 0.147514)",
        "(-0.261637, 1.124574, 0.141749)",
        "(-0.260375, 1.126184, 0.136284)",
        "(-0.257965, 1.129348, 0.128417)",
        "(-0.257965, 1.129348, 0.128417)",
        "(-0.256293, 1.131900, 0.124009)",
        "(-0.254452, 1.134761, 0.119742)",
        "(-0.252583, 1.138016, 0.115703)",
        "(-0.249622, 1.143397, 0.109740)",
        "(-0.249622, 1.143397, 0.109740)",
        "(-0.247546, 1.147382, 0.105763)",
        "(-0.245427, 1.151614, 0.102349)",
        "(-0.243152, 1.156186, 0.099531)",
        "(-0.239620, 1.163530, 0.095595)",
        "(-0.239620, 1.163530, 0.095595)",
        "(-0.237395, 1.168688, 0.093186)",
        "(-0.235185, 1.174113, 0.090874)",
        "(-0.232806, 1.179818, 0.089059)",
        "(-0.228961, 1.188962, 0.086875)",
        "(-0.228961, 1.188962, 0.086875)",
        "(-0.226401, 1.195387, 0.085489)",
        "(-0.224116, 1.202051, 0.084210)",
        "(-0.221769, 1.208893, 0.082904)",
        "(-0.218151, 1.219517, 0.080881)",
        "(-0.218151, 1.219517, 0.080881)",
        "(-0.215803, 1.226762, 0.080104)",
        "(-0.213583, 1.234120, 0.080003)",
        "(-0.211172, 1.241429, 0.079477)",
        "(-0.207820, 1.252346, 0.078914)",
        "(-0.207820, 1.252346, 0.078914)",
        "(-0.205700, 1.259575, 0.078914)",
        "(-0.203322, 1.266817, 0.079790)",
        "(-0.201309, 1.273841, 0.080379)",
        "(-0.198814, 1.284089, 0.081468)",
        "(-0.198814, 1.284089, 0.081468)",
        "(-0.196796, 1.290904, 0.082548)",
        "(-0.195115, 1.297624, 0.084081)",
        "(-0.193915, 1.304009, 0.085666)",
        "(-0.192153, 1.313068, 0.088871)",
        "(-0.192153, 1.313068, 0.088871)",
        "(-0.191045, 1.318814, 0.091276)",
        "(-0.190053, 1.324246, 0.094044)",
        "(-0.189133, 1.329383, 0.097270)",
        "(-0.188045, 1.336303, 0.102070)",
        "(-0.188045, 1.336303, 0.102070)",
        "(-0.187474, 1.340416, 0.105609)",
        "(-0.186736, 1.344221, 0.109534)",
        "(-0.186269, 1.347644, 0.113694)",
        "(-0.185744, 1.352111, 0.120258)",
        "(-0.185744, 1.352111, 0.120258)",
        "(-0.185667, 1.354515, 0.124696)",
        "(-0.185525, 1.356539, 0.129195)",
        "(-0.185390, 1.358183, 0.133911)",
        "(-0.185466, 1.359768, 0.140952)",
        "(-0.185466, 1.359768, 0.140952)",
        "(-0.185563, 1.360291, 0.145866)",
        "(-0.185837, 1.360308, 0.150594)",
        "(-0.186159, 1.359881, 0.155209)",
        "(-0.187162, 1.358262, 0.161714)",
        "(-0.187162, 1.358262, 0.161714)",
        "(-0.187772, 1.356703, 0.165970)",
        "(-0.188530, 1.354707, 0.170442)",
        "(-0.189380, 1.352313, 0.174822)",
        "(-0.190625, 1.347944, 0.181026)",
        "(-0.190625, 1.347944, 0.181026)",
        "(-0.191399, 1.344621, 0.185279)",
        "(-0.192489, 1.340851, 0.189530)",
        "(-0.193566, 1.336632, 0.193631)",
        "(-0.195706, 1.329383, 0.199793)",
        "(-0.195706, 1.329383, 0.199793)",
        "(-0.197217, 1.324027, 0.203996)",
        "(-0.198858, 1.318413, 0.208042)",
        "(-0.200608, 1.312518, 0.211852)",
        "(-0.203338, 1.303287, 0.217167)",
        "(-0.203338, 1.303287, 0.217167)",
        "(-0.205208, 1.296832, 0.220024)",
        "(-0.207158, 1.290171, 0.222647)",
        "(-0.209246, 1.283419, 0.225239)",
        "(-0.212433, 1.273129, 0.228207)",
        "(-0.212433, 1.273129, 0.228207)",
        "(-0.214687, 1.265999, 0.229888)",
        "(-0.217044, 1.258762, 0.231588)",
        "(-0.219303, 1.251435, 0.233290)",
        "(-0.222873, 1.240179, 0.234938)",
        "(-0.222873, 1.240179, 0.234938)",
        "(-0.225652, 1.232532, 0.235449)",
        "(-0.228245, 1.224978, 0.236055)",
        "(-0.230817, 1.217434, 0.236163)",
        "(-0.234519, 1.206034, 0.235100)",
        "(-0.234519, 1.206034, 0.235100)",
        "(-0.237161, 1.198581, 0.234212)",
        "(-0.239616, 1.191279, 0.233178)",
        "(-0.242023, 1.184092, 0.231521)",
        "(-0.245913, 1.173531, 0.228322)",
        "(-0.245913, 1.173531, 0.228322)",
        "(-0.247997, 1.166821, 0.225762)",
        "(-0.250075, 1.160508, 0.222440)",
        "(-0.252185, 1.154549, 0.218553)",
        "(-0.254756, 1.146562, 0.212278)",
        "(-0.254756, 1.146562, 0.212278)",
        "(-0.256213, 1.141908, 0.207666)",
        "(-0.257321, 1.137973, 0.202545)",
        "(-0.258297, 1.134666, 0.197237)",
        "(-0.259113, 1.130932, 0.187980)",
        "(-0.259113, 1.130932, 0.187980)",
        "(-0.259566, 1.129221, 0.180882)",
        "(-0.259335, 1.128156, 0.174156)",
        "(-0.258916, 1.127717, 0.167485)",
        "(-0.257963, 1.128054, 0.157543)",
        "(-0.257963, 1.128054, 0.157543)",
        "(-0.257071, 1.128958, 0.150878)",
        "(-0.256055, 1.130374, 0.144001)",
        "(-0.254599, 1.132289, 0.137740)",
        "(-0.252050, 1.136021, 0.128762)",
        "(-0.252050, 1.136021, 0.128762)",
        "(-0.250514, 1.138930, 0.122761)",
        "(-0.248891, 1.142160, 0.117160)",
        "(-0.246933, 1.145749, 0.112160)",
        "(-0.243666, 1.151624, 0.105107)",
        "(-0.243666, 1.151624, 0.105107)",
        "(-0.241702, 1.155871, 0.100709)",
        "(-0.239682, 1.160492, 0.096304)",
        "(-0.237465, 1.165089, 0.093120)",
        "(-0.233869, 1.172424, 0.088623)",
        "(-0.233869, 1.172424, 0.088623)",
        "(-0.231655, 1.177563, 0.085870)",
        "(-0.229236, 1.182851, 0.083235)",
        "(-0.227032, 1.188371, 0.080963)",
        "(-0.223655, 1.197147, 0.078099)",
        "(-0.223655, 1.197147, 0.078099)",
        "(-0.221345, 1.203345, 0.076542)",
        "(-0.218796, 1.209803, 0.074998)",
        "(-0.216511, 1.216480, 0.073920)",
        "(-0.212993, 1.226877, 0.073055)",
        "(-0.212993, 1.226877, 0.073055)",
        "(-0.210822, 1.233937, 0.072675)",
        "(-0.208729, 1.241004, 0.072275)",
        "(-0.206656, 1.248085, 0.072450)",
        "(-0.203360, 1.258734, 0.073472)",
        "(-0.203360, 1.258734, 0.073472)",
        "(-0.201380, 1.265782, 0.074560)",
        "(-0.199455, 1.272750, 0.075884)",
        "(-0.197613, 1.279515, 0.077338)",
        "(-0.195046, 1.289300, 0.080606)",
        "(-0.195046, 1.289300, 0.080606)",
        "(-0.193406, 1.295606, 0.083158)",
        "(-0.192168, 1.301691, 0.085672)",
        "(-0.191175, 1.307503, 0.088511)",
        "(-0.189617, 1.315674, 0.093560)",
        "(-0.189617, 1.315674, 0.093560)",
        "(-0.188618, 1.320741, 0.097179)",
        "(-0.187797, 1.325397, 0.101017)",
        "(-0.187233, 1.329714, 0.105003)",
        "(-0.186350, 1.335649, 0.111302)",
        "(-0.186350, 1.335649, 0.111302)",
        "(-0.185811, 1.339311, 0.115928)",
        "(-0.185417, 1.342633, 0.120362)",
        "(-0.185138, 1.345602, 0.124587)",
        "(-0.184954, 1.349572, 0.130984)",
        "(-0.184954, 1.349572, 0.130984)",
        "(-0.184963, 1.351939, 0.135165)",
        "(-0.185077, 1.353958, 0.139173)",
        "(-0.185083, 1.355611, 0.142796)",
        "(-0.185268, 1.357516, 0.149132)",
        "(-0.185268, 1.357516, 0.149132)",
        "(-0.185519, 1.358398, 0.153096)",
        "(-0.185861, 1.358780, 0.156649)",
        "(-0.186257, 1.358888, 0.160231)",
        "(-0.186755, 1.358523, 0.165634)",
        "(-0.186755, 1.358523, 0.165634)",
        "(-0.187184, 1.357933, 0.168988)",
        "(-0.187779, 1.357019, 0.172261)",
        "(-0.188197, 1.355910, 0.175696)",
        "(-0.188932, 1.353645, 0.180548)",
        "(-0.188932, 1.353645, 0.180548)",
        "(-0.189611, 1.351847, 0.183678)",
        "(-0.190365, 1.349685, 0.186534)",
        "(-0.191133, 1.347321, 0.189791)",
        "(-0.192184, 1.343156, 0.194915)",
        "(-0.192184, 1.343156, 0.194915)",
        "(-0.193070, 1.339910, 0.198190)",
        "(-0.193979, 1.336267, 0.201470)",
        "(-0.195000, 1.332210, 0.204715)",
        "(-0.196753, 1.325410, 0.209591)",
        "(-0.196753, 1.325410, 0.209591)",
        "(-0.197970, 1.320425, 0.212721)",
        "(-0.199521, 1.315028, 0.215590)",
        "(-0.200875, 1.309378, 0.218752)",
        "(-0.203051, 1.300432, 0.223266)",
        "(-0.203051, 1.300432, 0.223266)",
        "(-0.204764, 1.294132, 0.225760)",
        "(-0.206705, 1.287563, 0.228057)",
        "(-0.208372, 1.280826, 0.230271)",
        "(-0.211337, 1.270059, 0.233224)",
        "(-0.211337, 1.270059, 0.233224)",
        "(-0.213458, 1.262909, 0.234617)",
        "(-0.215673, 1.255544, 0.235665)",
        "(-0.218013, 1.247717, 0.236598)",
        "(-0.221883, 1.235399, 0.237666)",
        "(-0.221883, 1.235399, 0.237666)",
        "(-0.224544, 1.226981, 0.238062)",
        "(-0.227220, 1.218392, 0.237619)",
        "(-0.229841, 1.209733, 0.236545)",
        "(-0.234321, 1.196854, 0.233362)",
        "(-0.234321, 1.196854, 0.233362)",
        "(-0.237196, 1.188736, 0.231271)",
        "(-0.239779, 1.181001, 0.228191)",
        "(-0.242108, 1.173636, 0.224351)",
        "(-0.245785, 1.163670, 0.218316)",
        "(-0.245785, 1.163670, 0.218316)",
        "(-0.247824, 1.157835, 0.213987)",
        "(-0.249567, 1.152659, 0.208843)",
        "(-0.250923, 1.148206, 0.203063)",
        "(-0.252310, 1.142970, 0.194017)",
        "(-0.252310, 1.142970, 0.194017)",
        "(-0.252725, 1.140383, 0.187956)",
        "(-0.252778, 1.138477, 0.181675)",
        "(-0.252634, 1.137287, 0.175074)",
        "(-0.251757, 1.136683, 0.164883)",
        "(-0.251757, 1.136683, 0.164883)",
        "(-0.250870, 1.137028, 0.158544)",
        "(-0.249804, 1.137951, 0.152208)",
        "(-0.248453, 1.139379, 0.145815)",
        "(-0.246489, 1.142454, 0.136838)",
        "(-0.246489, 1.142454, 0.136838)",
        "(-0.244942, 1.145007, 0.131131)",
        "(-0.243262, 1.147920, 0.125786)",
        "(-0.241537, 1.151246, 0.120561)",
        "(-0.238909, 1.156883, 0.113327)",
        "(-0.238909, 1.156883, 0.113327)",
        "(-0.236917, 1.160987, 0.109380)",
        "(-0.234790, 1.165303, 0.105775)",
        "(-0.232796, 1.169901, 0.102441)",
        "(-0.229829, 1.177280, 0.098214)",
        "(-0.229829, 1.177280, 0.098214)",
        "(-0.227984, 1.182516, 0.095622)",
        "(-0.225905, 1.187933, 0.093597)",
        "(-0.223755, 1.193507, 0.091818)",
        "(-0.220727, 1.202178, 0.089503)",
        "(-0.220727, 1.202178, 0.089503)",
        "(-0.218684, 1.208187, 0.088431)",
        "(-0.216719, 1.214330, 0.087233)",
        "(-0.214756, 1.220589, 0.086419)",
        "(-0.211818, 1.230248, 0.085945)",
        "(-0.211818, 1.230248, 0.085945)",
        "(-0.209858, 1.236879, 0.085908)",
        "(-0.208149, 1.243604, 0.086097)",
        "(-0.206487, 1.250378, 0.086378)",
        "(-0.203985, 1.260565, 0.087292)",
        "(-0.203985, 1.260565, 0.087292)",
        "(-0.202317, 1.267279, 0.088104)",
        "(-0.200970, 1.273857, 0.088926)",
        "(-0.199606, 1.280371, 0.090420)",
        "(-0.197933, 1.289809, 0.092618)",
        "(-0.197933, 1.289809, 0.092618)",
        "(-0.197001, 1.295906, 0.094382)",
        "(-0.195878, 1.301965, 0.096274)",
        "(-0.194999, 1.307748, 0.098088)",
        "(-0.194184, 1.315881, 0.101009)",
        "(-0.194184, 1.315881, 0.101009)",
        "(-0.193560, 1.321019, 0.103208)",
        "(-0.192833, 1.325928, 0.105647)",
        "(-0.192242, 1.330523, 0.108097)",
        "(-0.191564, 1.336802, 0.112346)",
        "(-0.191564, 1.336802, 0.112346)",
        "(-0.191162, 1.340487, 0.115287)",
        "(-0.190905, 1.343733, 0.118457)",
        "(-0.190772, 1.346523, 0.121806)",
        "(-0.190598, 1.349790, 0.127335)",
        "(-0.190598, 1.349790, 0.127335)",
        "(-0.190292, 1.351426, 0.131104)",
        "(-0.190021, 1.352682, 0.135168)",
        "(-0.190080, 1.353441, 0.139286)",
        "(-0.189749, 1.353782, 0.145724)",
        "(-0.189749, 1.353782, 0.145724)",
        "(-0.189820, 1.353449, 0.150189)",
        "(-0.189993, 1.352657, 0.154651)",
        "(-0.190219, 1.351496, 0.158811)",
        "(-0.190714, 1.349014, 0.165330)",
        "(-0.190714, 1.349014, 0.165330)",
        "(-0.190933, 1.346853, 0.169984)",
        "(-0.191297, 1.344199, 0.174751)",
        "(-0.191838, 1.341040, 0.179480)",
        "(-0.193027, 1.335679, 0.186789)",
        "(-0.193027, 1.335679, 0.186789)",
        "(-0.193378, 1.331963, 0.191675)",
        "(-0.194090, 1.328048, 0.196506)",
        "(-0.195089, 1.324052, 0.201397)",
        "(-0.196662, 1.318020, 0.208549)",
        "(-0.196662, 1.318020, 0.208549)",
        "(-0.197775, 1.313904, 0.213060)",
        "(-0.198949, 1.309700, 0.217424)",
        "(-0.200467, 1.305361, 0.221405)",
        "(-0.202533, 1.298560, 0.227167)",
        "(-0.202533, 1.298560, 0.227167)",
        "(-0.203813, 1.293818, 0.230643)",
        "(-0.205484, 1.288704, 0.233703)",
        "(-0.207472, 1.283207, 0.236582)",
        "(-0.210242, 1.274224, 0.240463)",
        "(-0.210242, 1.274224, 0.240463)",
        "(-0.212127, 1.267745, 0.242341)",
        "(-0.214284, 1.260829, 0.243676)",
        "(-0.216543, 1.253517, 0.244728)",
        "(-0.219690, 1.241793, 0.244872)",
        "(-0.219690, 1.241793, 0.244872)",
        "(-0.221928, 1.233628, 0.244646)",
        "(-0.224202, 1.225365, 0.244040)",
        "(-0.226465, 1.216879, 0.242285)",
        "(-0.230039, 1.204127, 0.238749)",
        "(-0.230039, 1.204127, 0.238749)",
        "(-0.232126, 1.195853, 0.236474)",
        "(-0.234303, 1.187806, 0.233222)",
        "(-0.236417, 1.180014, 0.229074)",
        "(-0.239517, 1.169261, 0.222981)",
        "(-0.239517, 1.169261, 0.222981)",
        "(-0.241006, 1.162551, 0.218115)",
        "(-0.242613, 1.156303, 0.212644)",
        "(-0.244151, 1.150675, 0.207236)",
        "(-0.245489, 1.143336, 0.198602)",
        "(-0.245489, 1.143336, 0.198602)",
        "(-0.246107, 1.139065, 0.192172)",
        "(-0.246595, 1.135607, 0.185697)",
        "(-0.246655, 1.132789, 0.179801)",
        "(-0.246304, 1.129987, 0.170148)",
        "(-0.246304, 1.129987, 0.170148)",
        "(-0.245715, 1.129074, 0.163727)",
        "(-0.244859, 1.129032, 0.157616)",
        "(-0.243713, 1.129666, 0.151678)",
        "(-0.241559, 1.131799, 0.142937)",
        "(-0.241559, 1.131799, 0.142937)",
        "(-0.239988, 1.134062, 0.137035)",
        "(-0.238165, 1.136993, 0.131618)",
        "(-0.236055, 1.140424, 0.126231)",
        "(-0.232902, 1.146452, 0.119106)",
        "(-0.232902, 1.146452, 0.119106)",
        "(-0.230611, 1.150959, 0.114949)",
        "(-0.228577, 1.155772, 0.110824)",
        "(-0.226450, 1.160839, 0.107068)",
        "(-0.223158, 1.168939, 0.101922)",
        "(-0.223158, 1.168939, 0.101922)",
        "(-0.221185, 1.174620, 0.098811)",
        "(-0.218870, 1.180782, 0.095990)",
        "(-0.216803, 1.186859, 0.093549)",
        "(-0.213867, 1.195970, 0.090291)",
        "(-0.213867, 1.195970, 0.090291)",
        "(-0.211858, 1.202267, 0.088190)",
        "(-0.210003, 1.208792, 0.086429)",
        "(-0.207875, 1.215523, 0.085207)",
        "(-0.204605, 1.225947, 0.083735)",
        "(-0.204605, 1.225947, 0.083735)",
        "(-0.202442, 1.233165, 0.083163)",
        "(-0.200173, 1.240604, 0.082801)",
        "(-0.198141, 1.248176, 0.082665)",
        "(-0.195100, 1.259711, 0.083095)",
        "(-0.195100, 1.259711, 0.083095)",
        "(-0.193009, 1.267465, 0.083524)",
        "(-0.191223, 1.275341, 0.084499)",
        "(-0.189407, 1.283286, 0.085701)",
        "(-0.187382, 1.294964, 0.087785)",
        "(-0.187382, 1.294964, 0.087785)",
        "(-0.185801, 1.302602, 0.089450)",
        "(-0.184615, 1.309984, 0.091398)",
        "(-0.183828, 1.316945, 0.093378)",
        "(-0.182321, 1.326773, 0.096694)",
        "(-0.182321, 1.326773, 0.096694)",
        "(-0.181664, 1.332732, 0.099081)",
        "(-0.181083, 1.338239, 0.101534)",
        "(-0.180559, 1.343288, 0.104388)",
        "(-0.179941, 1.349833, 0.108580)",
        "(-0.179941, 1.349833, 0.108580)",
        "(-0.179629, 1.353561, 0.111484)",
        "(-0.179419, 1.356800, 0.114633)",
        "(-0.179358, 1.359464, 0.117855)",
        "(-0.179457, 1.362248, 0.122768)",
        "(-0.179457, 1.362248, 0.122768)",
        "(-0.179465, 1.363409, 0.126361)",
        "(-0.179627, 1.363971, 0.130094)",
        "(-0.179888, 1.363890, 0.133810)",
        "(-0.180056, 1.362835, 0.139765)",
        "(-0.180056, 1.362835, 0.139765)",
        "(-0.180478, 1.361424, 0.143850)",
        "(-0.180832, 1.359715, 0.147891)",
        "(-0.181271, 1.357689, 0.151732)",
        "(-0.182202, 1.354288, 0.157679)",
        "(-0.182202, 1.354288, 0.157679)",
        "(-0.182636, 1.352002, 0.162062)",
        "(-0.183369, 1.349552, 0.166238)",
        "(-0.184243, 1.346945, 0.170440)",
        "(-0.185549, 1.342625, 0.176733)",
        "(-0.185549, 1.342625, 0.176733)",
        "(-0.186642, 1.339439, 0.180849)",
        "(-0.187871, 1.335937, 0.184970)",
        "(-0.189130, 1.332209, 0.189115)",
        "(-0.190758, 1.326319, 0.195239)",
        "(-0.190758, 1.326319, 0.195239)",
        "(-0.192098, 1.322122, 0.199285)",
        "(-0.193514, 1.317667, 0.202883)",
        "(-0.194960, 1.313061, 0.206148)",
        "(-0.197062, 1.305793, 0.210686)",
        "(-0.197062, 1.305793, 0.210686)",
        "(-0.198428, 1.300772, 0.213516)",
        "(-0.199726, 1.295595, 0.215832)",
        "(-0.201230, 1.290304, 0.218036)",
        "(-0.203560, 1.282079, 0.221005)",
        "(-0.203560, 1.282079, 0.221005)",
        "(-0.205136, 1.276316, 0.222412)",
        "(-0.206971, 1.270333, 0.223767)",
        "(-0.208675, 1.264124, 0.224902)",
        "(-0.211368, 1.254291, 0.225956)",
        "(-0.211368, 1.254291, 0.225956)",
        "(-0.213283, 1.247435, 0.226393)",
        "(-0.215474, 1.240316, 0.226597)",
        "(-0.217654, 1.232970, 0.226422)",
        "(-0.220811, 1.221759, 0.226425)",
        "(-0.220811, 1.221759, 0.226425)",
        "(-0.223458, 1.213969, 0.226108)",
        "(-0.225790, 1.206802, 0.225657)",
        "(-0.228285, 1.199580, 0.224811)",
        "(-0.232224, 1.188545, 0.222126)",
        "(-0.232224, 1.188545, 0.222126)",
        "(-0.235053, 1.181285, 0.220043)",
        "(-0.237660, 1.174113, 0.217314)",
        "(-0.240240, 1.167254, 0.214208)",
        "(-0.243790, 1.157815, 0.208929)",
        "(-0.243790, 1.157815, 0.208929)",
        "(-0.246165, 1.152162, 0.204144)",
        "(-0.248128, 1.146972, 0.198760)",
        "(-0.249496, 1.142332, 0.193473)",
        "(-0.250990, 1.136810, 0.184763)",
        "(-0.250990, 1.136810, 0.184763)",
        "(-0.251274, 1.133899, 0.179033)",
        "(-0.251322, 1.131789, 0.172960)",
        "(-0.251037, 1.130475, 0.166772)",
        "(-0.250409, 1.129927, 0.157513)",
        "(-0.250409, 1.129927, 0.157513)",
        "(-0.249345, 1.130349, 0.151759)",
        "(-0.248222, 1.131540, 0.146177)",
        "(-0.246673, 1.133281, 0.140655)",
        "(-0.244316, 1.137048, 0.133261)",
        "(-0.244316, 1.137048, 0.133261)",
        "(-0.242586, 1.140150, 0.128459)",
        "(-0.240678, 1.143646, 0.124175)",
        "(-0.238579, 1.147490, 0.120441)",
        "(-0.235817, 1.153896, 0.115052)",
        "(-0.235817, 1.153896, 0.115052)",
        "(-0.233870, 1.158402, 0.111819)",
        "(-0.231827, 1.162978, 0.109067)",
        "(-0.230144, 1.167644, 0.106925)",
        "(-0.227640, 1.174692, 0.104070)",
        "(-0.227640, 1.174692, 0.104070)",
        "(-0.226128, 1.179568, 0.102574)",
        "(-0.224049, 1.184500, 0.101340)",
        "(-0.222216, 1.189561, 0.100124)",
        "(-0.219506, 1.197292, 0.098546)",
        "(-0.219506, 1.197292, 0.098546)",
        "(-0.217997, 1.202556, 0.097499)",
        "(-0.216320, 1.207886, 0.096591)",
        "(-0.214215, 1.213196, 0.095862)",
        "(-0.211289, 1.221249, 0.095222)",
        "(-0.211289, 1.221249, 0.095222)",
        "(-0.209273, 1.226702, 0.094911)",
        "(-0.207280, 1.232248, 0.094609)",
        "(-0.205134, 1.237903, 0.094383)",
        "(-0.202114, 1.246673, 0.094372)",
        "(-0.202114, 1.246673, 0.094372)",
        "(-0.199994, 1.252664, 0.094591)",
        "(-0.197919, 1.258723, 0.094821)",
        "(-0.195895, 1.264884, 0.095228)",
        "(-0.193206, 1.274182, 0.096203)",
        "(-0.193206, 1.274182, 0.096203)",
        "(-0.191437, 1.280445, 0.097006)",
        "(-0.189432, 1.286735, 0.097939)",
        "(-0.188061, 1.292831, 0.098880)",
        "(-0.186053, 1.301515, 0.100837)",
        "(-0.186053, 1.301515, 0.100837)",
        "(-0.184828, 1.306997, 0.102303)",
        "(-0.183661, 1.312210, 0.103948)",
        "(-0.182646, 1.317054, 0.105911)",
        "(-0.181498, 1.323437, 0.109651)",
        "(-0.181498, 1.323437, 0.109651)",
        "(-0.180780, 1.327160, 0.112695)",
        "(-0.180267, 1.330353, 0.115870)",
        "(-0.179926, 1.332946, 0.119300)",
        "(-0.179347, 1.335677, 0.125374)",
        "(-0.179347, 1.335677, 0.125374)",
        "(-0.178997, 1.336719, 0.129852)",
        "(-0.178856, 1.337168, 0.134658)",
        "(-0.178634, 1.336960, 0.139466)",
        "(-0.178765, 1.335346, 0.146782)",
        "(-0.178765, 1.335346, 0.146782)",
        "(-0.178816, 1.333735, 0.151876)",
        "(-0.179079, 1.331608, 0.157296)",
        "(-0.179362, 1.329064, 0.162916)",
        "(-0.180153, 1.324318, 0.171485)",
        "(-0.180153, 1.324318, 0.171485)",
        "(-0.180781, 1.320667, 0.177316)",
        "(-0.181533, 1.316838, 0.183135)",
        "(-0.182587, 1.312796, 0.188592)",
        "(-0.184153, 1.306420, 0.196627)",
        "(-0.184153, 1.306420, 0.196627)",
        "(-0.185149, 1.302189, 0.202125)",
        "(-0.186285, 1.297966, 0.207127)",
        "(-0.187763, 1.293633, 0.211434)",
        "(-0.189890, 1.287118, 0.217080)",
        "(-0.189890, 1.287118, 0.217080)",
        "(-0.191387, 1.282857, 0.220707)",
        "(-0.192762, 1.278651, 0.224136)",
        "(-0.194058, 1.274409, 0.226896)",
        "(-0.196348, 1.267872, 0.230043)",
        "(-0.196348, 1.267872, 0.230043)",
        "(-0.198146, 1.263234, 0.231664)",
        "(-0.199980, 1.258240, 0.233145)",
        "(-0.201468, 1.252986, 0.234495)",
        "(-0.204341, 1.244716, 0.235880)",
        "(-0.204341, 1.244716, 0.235880)",
        "(-0.206290, 1.238921, 0.236248)",
        "(-0.208688, 1.232789, 0.236101)",
        "(-0.210905, 1.226185, 0.235678)",
        "(-0.213953, 1.215896, 0.235449)",
        "(-0.213953, 1.215896, 0.235449)",
        "(-0.216254, 1.208936, 0.234532)",
        "(-0.218994, 1.201868, 0.232802)",
        "(-0.221832, 1.194778, 0.230608)",
        "(-0.225613, 1.184222, 0.227285)",
        "(-0.225613, 1.184222, 0.227285)",
        "(-0.228144, 1.177295, 0.224884)",
        "(-0.230682, 1.170334, 0.222108)",
        "(-0.233498, 1.163504, 0.218431)",
        "(-0.237236, 1.153674, 0.212585)",
        "(-0.237236, 1.153674, 0.212585)",
        "(-0.239554, 1.147534, 0.208409)",
        "(-0.241548, 1.142055, 0.204593)",
        "(-0.243251, 1.137359, 0.200881)",
        "(-0.245152, 1.131594, 0.194267)",
        "(-0.245152, 1.131594, 0.194267)",
        "(-0.246012, 1.128850, 0.189689)",
        "(-0.246515, 1.127142, 0.184950)",
        "(-0.246562, 1.126300, 0.180065)",
        "(-0.245872, 1.126347, 0.172216)",
        "(-0.245872, 1.126347, 0.172216)",
        "(-0.244927, 1.127065, 0.167339)",
        "(-0.243703, 1.128414, 0.162282)",
        "(-0.242382, 1.130052, 0.157300)",
        "(-0.240714, 1.132987, 0.149839)",
        "(-0.240714, 1.132987, 0.149839)",
        "(-0.239520, 1.134987, 0.145025)",
        "(-0.238341, 1.137226, 0.140592)",
        "(-0.236911, 1.139810, 0.136776)",
        "(-0.234862, 1.143833, 0.131062)",
        "(-0.234862, 1.143833, 0.131062)",
        "(-0.233798, 1.146402, 0.127645)",
        "(-0.232903, 1.148736, 0.124600)",
        "(-0.232012, 1.150791, 0.122053)",
        "(-0.230775, 1.153543, 0.119588)",
        "(-0.230775, 1.153543, 0.119588)",
        "(-0.230070, 1.155278, 0.118630)",
        "(-0.229601, 1.156888, 0.117820)",
        "(-0.228952, 1.158262, 0.117276)",
        "(-0.228287, 1.160168, 0.117322)",
        "(-0.228287, 1.160168, 0.117322)",
        "(-0.227792, 1.161649, 0.117879)",
        "(-0.227188, 1.163722, 0.118709)",
        "(-0.226239, 1.166106, 0.118813)",
        "(-0.224887, 1.170615, 0.118523)",
        "(-0.224887, 1.170615, 0.118523)",
        "(-0.223400, 1.174118, 0.118637)",
        "(-0.221994, 1.178096, 0.118608)",
        "(-0.220424, 1.182520, 0.117846)",
        "(-0.217335, 1.190097, 0.116118)",
        "(-0.217335, 1.190097, 0.116118)",
        "(-0.215088, 1.195673, 0.115003)",
        "(-0.212698, 1.201614, 0.113946)",
        "(-0.210565, 1.207827, 0.112216)",
        "(-0.206852, 1.217746, 0.109577)",
        "(-0.206852, 1.217746, 0.109577)",
        "(-0.204384, 1.224534, 0.107609)",
        "(-0.202182, 1.231371, 0.105742)",
        "(-0.199907, 1.238264, 0.104119)",
        "(-0.196436, 1.248526, 0.101534)",
        "(-0.196436, 1.248526, 0.101534)",
        "(-0.193999, 1.255350, 0.099913)",
        "(-0.191895, 1.262048, 0.097991)",
        "(-0.189812, 1.268656, 0.096217)",
        "(-0.186726, 1.278625, 0.094896)",
        "(-0.186726, 1.278625, 0.094896)",
        "(-0.184743, 1.285198, 0.093986)",
        "(-0.182972, 1.291605, 0.093409)",
        "(-0.181556, 1.297644, 0.093053)",
        "(-0.179638, 1.305847, 0.093411)",
        "(-0.179638, 1.305847, 0.093411)",
        "(-0.178279, 1.310846, 0.094202)",
        "(-0.177339, 1.315384, 0.095356)",
        "(-0.176814, 1.319237, 0.096587)",
        "(-0.175800, 1.323624, 0.098131)",
        "(-0.175800, 1.323624, 0.098131)",
        "(-0.175375, 1.325817, 0.099743)",
        "(-0.174767, 1.327505, 0.101666)",
        "(-0.174420, 1.328469, 0.103138)",
        "(-0.174125, 1.328738, 0.104998)",
        "(-0.174125, 1.328738, 0.104998)",
        "(-0.173633, 1.328696, 0.106135)",
        "(-0.173254, 1.328762, 0.106701)",
        "(-0.172761, 1.329135, 0.106909)",
        "(-0.171796, 1.330495, 0.107506)",
        "(-0.171796, 1.330495, 0.107506)",
        "(-0.170875, 1.332218, 0.108029)",
        "(-0.170138, 1.334327, 0.108614)",
        "(-0.169249, 1.336931, 0.109536)",
        "(-0.167675, 1.341680, 0.112246)",
        "(-0.167675, 1.341680, 0.112246)",
        "(-0.166417, 1.345113, 0.114447)",
        "(-0.165461, 1.348705, 0.117418)",
        "(-0.164595, 1.352227, 0.120927)",
        "(-0.163507, 1.357081, 0.127301)",
        "(-0.163507, 1.357081, 0.127301)",
        "(-0.162496, 1.359926, 0.132520)",
        "(-0.162018, 1.362175, 0.138642)",
        "(-0.161682, 1.363788, 0.144672)",
        "(-0.161655, 1.365224, 0.153827)",
        "(-0.161655, 1.365224, 0.153827)",
        "(-0.161714, 1.365810, 0.160025)",
        "(-0.162147, 1.365855, 0.165753)",
        "(-0.162671, 1.365420, 0.170936)",
        "(-0.163502, 1.364363, 0.179107)",
        "(-0.163502, 1.364363, 0.179107)",
        "(-0.164323, 1.363147, 0.183791)",
        "(-0.165007, 1.361626, 0.188120)",
        "(-0.166000, 1.359757, 0.192265)",
        "(-0.167316, 1.356279, 0.198104)",
        "(-0.167316, 1.356279, 0.198104)",
        "(-0.168237, 1.353612, 0.201371)",
        "(-0.169392, 1.350585, 0.204350)",
        "(-0.170574, 1.347307, 0.207464)",
        "(-0.172141, 1.341562, 0.211516)",
        "(-0.172141, 1.341562, 0.211516)",
        "(-0.173547, 1.337416, 0.213663)",
        "(-0.174716, 1.332833, 0.215861)",
        "(-0.175797, 1.327873, 0.217881)",
        "(-0.177538, 1.319463, 0.220578)",
        "(-0.177538, 1.319463, 0.220578)",
        "(-0.179080, 1.313005, 0.221480)",
        "(-0.180693, 1.306053, 0.222274)",
        "(-0.182289, 1.298782, 0.223438)",
        "(-0.184965, 1.286881, 0.224172)",
        "(-0.184965, 1.286881, 0.224172)",
        "(-0.186917, 1.278264, 0.223861)",
        "(-0.188834, 1.269190, 0.223397)",
        "(-0.191053, 1.259753, 0.222831)",
        "(-0.194333, 1.245075, 0.221893)",
        "(-0.194333, 1.245075, 0.221893)",
        "(-0.196769, 1.235190, 0.220574)",
        "(-0.199757, 1.225327, 0.219148)",
        "(-0.202795, 1.215374, 0.217436)",
        "(-0.207156, 1.200507, 0.213687)",
        "(-0.207156, 1.200507, 0.213687)",
        "(-0.210348, 1.190784, 0.209855)",
        "(-0.213832, 1.181279, 0.205923)",
        "(-0.217175, 1.172167, 0.202565)",
        "(-0.222102, 1.159384, 0.195648)",
        "(-0.222102, 1.159384, 0.195648)",
        "(-0.225194, 1.151618, 0.190636)",
        "(-0.228356, 1.144652, 0.185302)",
        "(-0.231123, 1.138584, 0.179949)",
        "(-0.233709, 1.131485, 0.171239)",
        "(-0.233709, 1.131485, 0.171239)",
        "(-0.234962, 1.128201, 0.164046)",
        "(-0.235874, 1.126188, 0.156727)",
        "(-0.235707, 1.125390, 0.149956)",
        "(-0.234172, 1.126336, 0.139734)",
        "(-0.234172, 1.126336, 0.139734)",
        "(-0.232860, 1.128309, 0.132818)",
        "(-0.231151, 1.131314, 0.126087)",
        "(-0.228849, 1.135163, 0.119692)",
        "(-0.225028, 1.142604, 0.110856)",
        "(-0.225028, 1.142604, 0.110856)",
        "(-0.222231, 1.148512, 0.105267)",
        "(-0.219338, 1.155113, 0.099919)",
        "(-0.216524, 1.162277, 0.095001)",
        "(-0.212032, 1.173730, 0.088452)",
        "(-0.212032, 1.173730, 0.088452)",
        "(-0.209177, 1.181671, 0.084892)",
        "(-0.206421, 1.189742, 0.082085)",
        "(-0.203625, 1.197837, 0.079597)",
        "(-0.199694, 1.209813, 0.076351)",
        "(-0.199694, 1.209813, 0.076351)",
        "(-0.197574, 1.217779, 0.074918)",
        "(-0.195096, 1.225729, 0.073951)",
        "(-0.192605, 1.233575, 0.073079)",
        "(-0.189477, 1.245283, 0.072791)",
        "(-0.189477, 1.245283, 0.072791)",
        "(-0.187389, 1.252957, 0.072745)",
        "(-0.184961, 1.260715, 0.073041)",
        "(-0.182819, 1.268795, 0.073660)",
        "(-0.179827, 1.281447, 0.074834)",
        "(-0.179827, 1.281447, 0.074834)",
        "(-0.177465, 1.290288, 0.075828)",
        "(-0.175381, 1.299351, 0.077084)",
        "(-0.173748, 1.308460, 0.078614)",
        "(-0.171067, 1.321819, 0.080988)",
        "(-0.171067, 1.321819, 0.080988)",
        "(-0.169310, 1.330503, 0.083018)",
        "(-0.167735, 1.338824, 0.085576)",
        "(-0.166500, 1.346577, 0.088382)",
        "(-0.165172, 1.356938, 0.092793)",
        "(-0.165172, 1.356938, 0.092793)",
        "(-0.164710, 1.363093, 0.096025)",
        "(-0.164490, 1.368606, 0.099590)",
        "(-0.164621, 1.373415, 0.103743)",
        "(-0.165038, 1.378543, 0.110759)",
        "(-0.165038, 1.378543, 0.110759)",
        "(-0.165400, 1.380858, 0.115932)",
        "(-0.165840, 1.382333, 0.121470)",
        "(-0.166383, 1.382807, 0.127069)",
        "(-0.167720, 1.382119, 0.135812)",
        "(-0.167720, 1.382119, 0.135812)",
        "(-0.168414, 1.380875, 0.141664)",
        "(-0.169567, 1.378994, 0.147528)",
        "(-0.170479, 1.376548, 0.153360)",
        "(-0.172224, 1.372061, 0.162776)",
        "(-0.172224, 1.372061, 0.162776)",
        "(-0.173643, 1.368532, 0.168800)",
        "(-0.175111, 1.364515, 0.174658)",
        "(-0.176470, 1.360325, 0.180736)",
        "(-0.178911, 1.353460, 0.189480)",
        "(-0.178911, 1.353460, 0.189480)",
        "(-0.180935, 1.348416, 0.194633)",
        "(-0.182784, 1.343187, 0.199869)",
        "(-0.184525, 1.337692, 0.204532)",
        "(-0.187594, 1.328886, 0.210697)",
        "(-0.187594, 1.328886, 0.210697)",
        "(-0.189449, 1.322810, 0.214365)",
        "(-0.191465, 1.316488, 0.217703)",
        "(-0.193533, 1.309767, 0.220505)",
        "(-0.196993, 1.298741, 0.223853)",
        "(-0.196993, 1.298741, 0.223853)",
        "(-0.199242, 1.291033, 0.225936)",
        "(-0.201446, 1.282868, 0.227321)",
        "(-0.203725, 1.274312, 0.228088)",
        "(-0.207401, 1.261064, 0.228672)",
        "(-0.207401, 1.261064, 0.228672)",
        "(-0.209911, 1.251914, 0.228722)",
        "(-0.212395, 1.242568, 0.228069)",
        "(-0.215260, 1.233205, 0.227172)",
        "(-0.219193, 1.219252, 0.225308)",
        "(-0.219193, 1.219252, 0.225308)",
        "(-0.222081, 1.209937, 0.223159)",
        "(-0.224796, 1.200653, 0.220725)",
        "(-0.227674, 1.191522, 0.217710)",
        "(-0.231519, 1.178479, 0.213172)",
        "(-0.231519, 1.178479, 0.213172)",
        "(-0.234092, 1.170302, 0.209505)",
        "(-0.236483, 1.162645, 0.205187)",
        "(-0.238672, 1.155718, 0.200298)",
        "(-0.241380, 1.147136, 0.193304)",
        "(-0.241380, 1.147136, 0.193304)",
        "(-0.242459, 1.142430, 0.188050)",
        "(-0.243284, 1.138665, 0.182383)",
        "(-0.243968, 1.135982, 0.176452)",
        "(-0.243672, 1.133868, 0.167598)",
        "(-0.243672, 1.133868, 0.167598)",
        "(-0.243256, 1.133574, 0.161017)",
        "(-0.242647, 1.134025, 0.154308)",
        "(-0.241499, 1.135280, 0.147426)",
        "(-0.239370, 1.138614, 0.137744)",
        "(-0.239370, 1.138614, 0.137744)",
        "(-0.237500, 1.141667, 0.131495)",
        "(-0.235714, 1.145430, 0.124994)",
        "(-0.233832, 1.149868, 0.118589)",
        "(-0.230466, 1.157748, 0.109257)",
        "(-0.230466, 1.157748, 0.109257)",
        "(-0.228032, 1.163733, 0.103700)",
        "(-0.225419, 1.170215, 0.098821)",
        "(-0.223067, 1.177156, 0.094277)",
        "(-0.219617, 1.188327, 0.088458)",
        "(-0.219617, 1.188327, 0.088458)",
        "(-0.216968, 1.196120, 0.084876)",
        "(-0.214621, 1.204221, 0.082083)",
        "(-0.212531, 1.212419, 0.079244)",
        "(-0.209332, 1.224863, 0.075978)",
        "(-0.209332, 1.224863, 0.075978)",
        "(-0.207457, 1.233346, 0.074380)",
        "(-0.205366, 1.242157, 0.073266)",
        "(-0.203379, 1.250611, 0.073050)",
        "(-0.200784, 1.263430, 0.072852)",
        "(-0.200784, 1.263430, 0.072852)",
        "(-0.199056, 1.272057, 0.073240)",
        "(-0.197325, 1.280823, 0.074197)",
        "(-0.195739, 1.289566, 0.075587)",
        "(-0.193624, 1.302343, 0.078026)",
        "(-0.193624, 1.302343, 0.078026)",
        "(-0.192222, 1.310751, 0.079952)",
        "(-0.191011, 1.318955, 0.082062)",
        "(-0.190099, 1.326933, 0.084915)",
        "(-0.189061, 1.338133, 0.089236)",
        "(-0.189061, 1.338133, 0.089236)",
        "(-0.188146, 1.345199, 0.092494)",
        "(-0.187418, 1.351855, 0.096484)",
        "(-0.187188, 1.357668, 0.100682)",
        "(-0.187162, 1.364827, 0.107497)",
        "(-0.187162, 1.364827, 0.107497)",
        "(-0.186817, 1.368677, 0.112102)",
        "(-0.186974, 1.371778, 0.117343)",
        "(-0.187133, 1.374269, 0.122995)",
        "(-0.187278, 1.376613, 0.131507)",
        "(-0.187278, 1.376613, 0.131507)",
        "(-0.187849, 1.377495, 0.137262)",
        "(-0.188587, 1.377843, 0.143463)",
        "(-0.189241, 1.377826, 0.149931)",
        "(-0.190707, 1.376795, 0.159392)",
        "(-0.190707, 1.376795, 0.159392)",
        "(-0.191718, 1.375496, 0.165755)",
        "(-0.192871, 1.373711, 0.172334)",
        "(-0.194248, 1.371433, 0.179264)",
        "(-0.196169, 1.367039, 0.189376)",
        "(-0.196169, 1.367039, 0.189376)",
        "(-0.197687, 1.363516, 0.196163)",
        "(-0.199296, 1.359582, 0.202912)",
        "(-0.200946, 1.355265, 0.209447)",
        "(-0.203336, 1.347926, 0.218588)",
        "(-0.203336, 1.347926, 0.218588)",
        "(-0.205240, 1.342424, 0.224112)",
        "(-0.207298, 1.336478, 0.229124)",
        "(-0.209516, 1.329963, 0.233864)",
        "(-0.212788, 1.319304, 0.240004)",
        "(-0.212788, 1.319304, 0.240004)",
        "(-0.215120, 1.311742, 0.243865)",
        "(-0.217675, 1.303776, 0.247276)",
        "(-0.220482, 1.295398, 0.249642)",
        "(-0.224759, 1.282146, 0.251987)",
        "(-0.224759, 1.282146, 0.251987)",
        "(-0.227451, 1.273031, 0.253580)",
        "(-0.230240, 1.263590, 0.254740)",
        "(-0.233186, 1.253788, 0.255106)",
        "(-0.237205, 1.239084, 0.255059)",
        "(-0.237205, 1.239084, 0.255059)",
        "(-0.240282, 1.229338, 0.254473)",
        "(-0.243482, 1.219837, 0.253764)",
        "(-0.246365, 1.210594, 0.252693)",
        "(-0.250403, 1.196810, 0.248759)",
        "(-0.250403, 1.196810, 0.248759)",
        "(-0.253358, 1.187927, 0.245476)",
        "(-0.256115, 1.179598, 0.242473)",
        "(-0.258336, 1.171897, 0.239510)",
        "(-0.261549, 1.161473, 0.233019)",
        "(-0.261549, 1.161473, 0.233019)",
        "(-0.263555, 1.155267, 0.227845)",
        "(-0.265222, 1.149825, 0.222368)",
        "(-0.266243, 1.145053, 0.216438)",
        "(-0.267303, 1.139448, 0.207126)",
        "(-0.267303, 1.139448, 0.207126)",
        "(-0.267346, 1.136633, 0.200413)",
        "(-0.267003, 1.134698, 0.193499)",
        "(-0.266012, 1.133645, 0.186670)",
        "(-0.263964, 1.133939, 0.175488)",
        "(-0.263964, 1.133939, 0.175488)",
        "(-0.262363, 1.135000, 0.167848)",
        "(-0.260731, 1.136633, 0.160379)",
        "(-0.258661, 1.138690, 0.153512)",
        "(-0.255773, 1.142600, 0.142921)",
        "(-0.255773, 1.142600, 0.142921)",
        "(-0.253490, 1.145599, 0.136315)",
        "(-0.251433, 1.148910, 0.129991)",
        "(-0.249407, 1.152517, 0.123937)",
        "(-0.245719, 1.158650, 0.115825)",
        "(-0.245719, 1.158650, 0.115825)",
        "(-0.243451, 1.163320, 0.110618)",
        "(-0.240947, 1.168456, 0.105900)",
        "(-0.238273, 1.173993, 0.101699)",
        "(-0.234309, 1.182885, 0.096634)",
        "(-0.234309, 1.182885, 0.096634)",
        "(-0.231672, 1.189126, 0.093833)",
        "(-0.228843, 1.195597, 0.091457)",
        "(-0.225919, 1.202301, 0.089653)",
        "(-0.221519, 1.212642, 0.087372)",
        "(-0.221519, 1.212642, 0.087372)",
        "(-0.218519, 1.219813, 0.086422)",
        "(-0.215564, 1.227252, 0.085895)",
        "(-0.212587, 1.234924, 0.085488)",
        "(-0.208613, 1.246920, 0.085142)",
        "(-0.208613, 1.246920, 0.085142)",
        "(-0.205995, 1.255078, 0.085141)",
        "(-0.203603, 1.263334, 0.085144)",
        "(-0.201212, 1.271746, 0.085673)",
        "(-0.197764, 1.284591, 0.087253)",
        "(-0.197764, 1.284591, 0.087253)",
        "(-0.195621, 1.293363, 0.088588)",
        "(-0.193751, 1.302044, 0.089716)",
        "(-0.192281, 1.310607, 0.091143)",
        "(-0.190304, 1.323154, 0.094468)",
        "(-0.190304, 1.323154, 0.094468)",
        "(-0.188796, 1.331349, 0.097184)",
        "(-0.187618, 1.339255, 0.100115)",
        "(-0.186922, 1.346735, 0.103394)",
        "(-0.185991, 1.357102, 0.109110)",
        "(-0.185991, 1.357102, 0.109110)",
        "(-0.185497, 1.363311, 0.113139)",
        "(-0.185400, 1.368953, 0.117193)",
        "(-0.185498, 1.373871, 0.121938)",
        "(-0.185592, 1.380138, 0.130025)",
        "(-0.185592, 1.380138, 0.130025)",
        "(-0.185920, 1.383361, 0.135128)",
        "(-0.186462, 1.385903, 0.140395)",
        "(-0.187187, 1.387773, 0.146141)",
        "(-0.188532, 1.389150, 0.154763)",
        "(-0.188532, 1.389150, 0.154763)",
        "(-0.189481, 1.389044, 0.160431)",
        "(-0.190531, 1.388132, 0.166369)",
        "(-0.191772, 1.386429, 0.172657)",
        "(-0.193421, 1.382828, 0.182563)",
        "(-0.193421, 1.382828, 0.182563)",
        "(-0.194881, 1.379630, 0.189279)",
        "(-0.196503, 1.375765, 0.195452)",
        "(-0.198034, 1.371429, 0.201444)",
        "(-0.200826, 1.364137, 0.209879)",
        "(-0.200826, 1.364137, 0.209879)",
        "(-0.202883, 1.358829, 0.215208)",
        "(-0.204873, 1.353274, 0.220216)",
        "(-0.206918, 1.347345, 0.224955)",
        "(-0.210210, 1.337809, 0.231063)",
        "(-0.210210, 1.337809, 0.231063)",
        "(-0.212454, 1.331107, 0.234405)",
        "(-0.214568, 1.324451, 0.237841)",
        "(-0.216844, 1.317648, 0.240958)",
        "(-0.220486, 1.306672, 0.243539)",
        "(-0.220486, 1.306672, 0.243539)",
        "(-0.222939, 1.299157, 0.244910)",
        "(-0.225653, 1.291520, 0.246354)",
        "(-0.228542, 1.283433, 0.247391)",
        "(-0.232033, 1.271681, 0.248334)",
        "(-0.232033, 1.271681, 0.248334)",
        "(-0.234686, 1.263586, 0.248367)",
        "(-0.237493, 1.255269, 0.247642)",
        "(-0.239985, 1.246921, 0.246643)",
        "(-0.243620, 1.234488, 0.244420)",
        "(-0.243620, 1.234488, 0.244420)",
        "(-0.246010, 1.226171, 0.242184)",
        "(-0.248197, 1.217906, 0.239382)",
        "(-0.250159, 1.209807, 0.236572)",
        "(-0.253197, 1.197865, 0.231292)",
        "(-0.253197, 1.197865, 0.231292)",
        "(-0.255058, 1.190282, 0.227617)",
        "(-0.256225, 1.183125, 0.223233)",
        "(-0.257373, 1.176645, 0.218060)",
        "(-0.258579, 1.168483, 0.209820)",
        "(-0.258579, 1.168483, 0.209820)",
        "(-0.258986, 1.163973, 0.203628)",
        "(-0.258853, 1.160338, 0.197297)",
        "(-0.258340, 1.157658, 0.191030)",
        "(-0.257273, 1.155240, 0.181310)",
        "(-0.257273, 1.155240, 0.181310)",
        "(-0.256002, 1.154706, 0.174784)",
        "(-0.254281, 1.155152, 0.168233)",
        "(-0.252423, 1.156416, 0.161257)",
        "(-0.249381, 1.159564, 0.150804)",
        "(-0.249381, 1.159564, 0.150804)",
        "(-0.246915, 1.162501, 0.144072)",
        "(-0.244374, 1.166110, 0.137344)",
        "(-0.241854, 1.170308, 0.130776)",
        "(-0.237875, 1.177456, 0.121783)",
        "(-0.237875, 1.177456, 0.121783)",
        "(-0.235234, 1.182644, 0.116188)",
        "(-0.232314, 1.188203, 0.111414)",
        "(-0.229439, 1.194120, 0.106850)",
        "(-0.225231, 1.203558, 0.100968)",
        "(-0.225231, 1.203558, 0.100968)",
        "(-0.222575, 1.210092, 0.097338)",
        "(-0.219965, 1.216934, 0.094176)",
        "(-0.217185, 1.224267, 0.092032)",
        "(-0.213180, 1.235677, 0.088925)",
        "(-0.213180, 1.235677, 0.088925)",
        "(-0.210787, 1.243592, 0.087343)",
        "(-0.208533, 1.251801, 0.086053)",
        "(-0.206160, 1.260220, 0.085046)",
        "(-0.202866, 1.272874, 0.084234)",
        "(-0.202866, 1.272874, 0.084234)",
        "(-0.200665, 1.281375, 0.084073)",
        "(-0.198619, 1.289996, 0.084318)",
        "(-0.196351, 1.298782, 0.085157)",
        "(-0.193281, 1.311985, 0.087093)",
        "(-0.193281, 1.311985, 0.087093)",
        "(-0.191528, 1.320725, 0.088887)",
        "(-0.190047, 1.329378, 0.091256)",
        "(-0.188526, 1.337892, 0.093983)",
        "(-0.186704, 1.350016, 0.098818)",
        "(-0.186704, 1.350016, 0.098818)",
        "(-0.185818, 1.357404, 0.102538)",
        "(-0.185009, 1.364209, 0.107020)",
        "(-0.184511, 1.370255, 0.112052)",
        "(-0.183905, 1.377690, 0.120092)",
        "(-0.183905, 1.377690, 0.120092)",
        "(-0.183680, 1.381718, 0.126514)",
        "(-0.183531, 1.384972, 0.133036)",
        "(-0.183745, 1.387308, 0.139386)",
        "(-0.184568, 1.389445, 0.149869)",
        "(-0.184568, 1.389445, 0.149869)",
        "(-0.185196, 1.389977, 0.156922)",
        "(-0.186100, 1.389770, 0.164250)",
        "(-0.187156, 1.388820, 0.171814)",
        "(-0.189177, 1.385934, 0.183122)",
        "(-0.189177, 1.385934, 0.183122)",
        "(-0.190656, 1.382986, 0.190480)",
        "(-0.192233, 1.379501, 0.197343)",
        "(-0.194062, 1.375398, 0.204165)",
        "(-0.197020, 1.368202, 0.213930)",
        "(-0.197020, 1.368202, 0.213930)",
        "(-0.199172, 1.362782, 0.220177)",
        "(-0.201153, 1.356932, 0.226220)",
        "(-0.203429, 1.350623, 0.231768)",
        "(-0.207233, 1.340286, 0.238888)",
        "(-0.207233, 1.340286, 0.238888)",
        "(-0.209870, 1.332773, 0.243074)",
        "(-0.212273, 1.324802, 0.246635)",
        "(-0.214956, 1.316401, 0.249925)",
        "(-0.219197, 1.302987, 0.253490)",
        "(-0.219197, 1.302987, 0.253490)",
        "(-0.221822, 1.293721, 0.255061)",
        "(-0.224296, 1.284294, 0.255866)",
        "(-0.227058, 1.274604, 0.256025)",
        "(-0.231291, 1.259693, 0.255727)",
        "(-0.231291, 1.259693, 0.255727)",
        "(-0.234114, 1.249683, 0.254548)",
        "(-0.236747, 1.239646, 0.252469)",
        "(-0.239231, 1.229737, 0.249786)",
        "(-0.242757, 1.215469, 0.244901)",
        "(-0.242757, 1.215469, 0.244901)",
        "(-0.244916, 1.206468, 0.241024)",
        "(-0.246879, 1.198063, 0.237003)",
        "(-0.248593, 1.190241, 0.231790)",
        "(-0.250377, 1.179927, 0.222553)",
        "(-0.250377, 1.179927, 0.222553)",
        "(-0.251052, 1.174188, 0.216531)",
        "(-0.251100, 1.169411, 0.210390)",
        "(-0.250946, 1.165565, 0.203365)",
        "(-0.250096, 1.161734, 0.192943)",
        "(-0.250096, 1.161734, 0.192943)",
        "(-0.248767, 1.160295, 0.185699)",
        "(-0.247253, 1.159683, 0.178115)",
        "(-0.245332, 1.159836, 0.170595)",
        "(-0.242007, 1.161442, 0.159005)",
        "(-0.242007, 1.161442, 0.159005)",
        "(-0.239610, 1.163540, 0.150861)",
        "(-0.237017, 1.166208, 0.142943)",
        "(-0.234215, 1.169607, 0.135208)",
        "(-0.230090, 1.175596, 0.124119)",
        "(-0.230090, 1.175596, 0.124119)",
        "(-0.227091, 1.180193, 0.117168)",
        "(-0.224084, 1.185297, 0.111237)",
        "(-0.221063, 1.190825, 0.105707)",
        "(-0.216905, 1.200196, 0.097863)",
        "(-0.216905, 1.200196, 0.097863)",
        "(-0.213921, 1.207166, 0.093457)",
        "(-0.211060, 1.214596, 0.089759)",
        "(-0.208320, 1.222511, 0.086756)",
        "(-0.204669, 1.234821, 0.083238)",
        "(-0.204669, 1.234821, 0.083238)",
        "(-0.202186, 1.243224, 0.081958)",
        "(-0.199653, 1.251770, 0.081062)",
        "(-0.197549, 1.260347, 0.080369)",
        "(-0.194734, 1.273160, 0.080183)",
        "(-0.194734, 1.273160, 0.080183)",
        "(-0.192823, 1.281738, 0.080760)",
        "(-0.191070, 1.290234, 0.081675)",
        "(-0.189735, 1.298494, 0.082526)",
        "(-0.188300, 1.310506, 0.084441)",
        "(-0.188300, 1.310506, 0.084441)",
        "(-0.187308, 1.318274, 0.086139)",
        "(-0.186244, 1.325836, 0.088178)",
        "(-0.185504, 1.333120, 0.090778)",
        "(-0.184676, 1.343409, 0.095159)",
        "(-0.184676, 1.343409, 0.095159)",
        "(-0.184618, 1.349730, 0.098431)",
        "(-0.184428, 1.355648, 0.101975)",
        "(-0.184155, 1.361256, 0.105970)",
        "(-0.184108, 1.368223, 0.112670)",
        "(-0.184108, 1.368223, 0.112670)",
        "(-0.184401, 1.372169, 0.117100)",
        "(-0.184962, 1.375548, 0.121838)",
        "(-0.185091, 1.378480, 0.126734)",
        "(-0.185636, 1.381686, 0.134409)",
        "(-0.185636, 1.381686, 0.134409)",
        "(-0.186253, 1.382956, 0.139590)",
        "(-0.187078, 1.383523, 0.144898)",
        "(-0.188115, 1.383377, 0.150331)",
        "(-0.189286, 1.381909, 0.158589)",
        "(-0.189286, 1.381909, 0.158589)",
        "(-0.190367, 1.380183, 0.164297)",
        "(-0.191361, 1.377968, 0.170131)",
        "(-0.192415, 1.375279, 0.176041)",
        "(-0.194222, 1.370341, 0.184494)",
        "(-0.194222, 1.370341, 0.184494)",
        "(-0.195420, 1.366652, 0.190152)",
        "(-0.196886, 1.362612, 0.195639)",
        "(-0.198605, 1.358254, 0.200949)",
        "(-0.200912, 1.351382, 0.208528)",
        "(-0.200912, 1.351382, 0.208528)",
        "(-0.202779, 1.346478, 0.213289)",
        "(-0.204621, 1.341434, 0.217732)",
        "(-0.206415, 1.336230, 0.221904)",
        "(-0.209103, 1.328183, 0.227565)",
        "(-0.209103, 1.328183, 0.227565)",
        "(-0.210977, 1.322720, 0.230879)",
        "(-0.212551, 1.317259, 0.233830)",
        "(-0.214413, 1.311663, 0.236257)",
        "(-0.217391, 1.302835, 0.238728)",
        "(-0.217391, 1.302835, 0.238728)",
        "(-0.219323, 1.296819, 0.240600)",
        "(-0.221342, 1.290632, 0.241931)",
        "(-0.223783, 1.284075, 0.242560)",
        "(-0.227144, 1.273666, 0.242947)",
        "(-0.227144, 1.273666, 0.242947)",
        "(-0.229201, 1.266439, 0.243062)",
        "(-0.231363, 1.258987, 0.242778)",
        "(-0.233602, 1.251323, 0.241705)",
        "(-0.236650, 1.239483, 0.239111)",
        "(-0.236650, 1.239483, 0.239111)",
        "(-0.238801, 1.231496, 0.236764)",
        "(-0.240674, 1.223639, 0.233942)",
        "(-0.242392, 1.216148, 0.230913)",
        "(-0.244379, 1.205515, 0.225763)",
        "(-0.244379, 1.205515, 0.225763)",
        "(-0.245405, 1.198855, 0.221224)",
        "(-0.246447, 1.192758, 0.216224)",
        "(-0.247273, 1.187262, 0.211331)",
        "(-0.247723, 1.180074, 0.203578)",
        "(-0.247723, 1.180074, 0.203578)",
        "(-0.247887, 1.176033, 0.197485)",
        "(-0.248011, 1.172444, 0.191183)",
        "(-0.247908, 1.169421, 0.185055)",
        "(-0.247364, 1.165978, 0.176287)",
        "(-0.247364, 1.165978, 0.176287)",
        "(-0.246963, 1.164522, 0.170108)",
        "(-0.246344, 1.163792, 0.164103)",
        "(-0.245502, 1.163736, 0.158046)",
        "(-0.243991, 1.164752, 0.149067)",
        "(-0.243991, 1.164752, 0.149067)",
        "(-0.242946, 1.166243, 0.143548)",
        "(-0.241498, 1.168403, 0.138163)",
        "(-0.239894, 1.171255, 0.132799)",
        "(-0.237278, 1.176708, 0.124880)",
        "(-0.237278, 1.176708, 0.124880)",
        "(-0.235284, 1.181122, 0.120025)",
        "(-0.233188, 1.186033, 0.115255)",
        "(-0.231045, 1.191399, 0.110828)",
        "(-0.227978, 1.200098, 0.105071)",
        "(-0.227978, 1.200098, 0.105071)",
        "(-0.225777, 1.206391, 0.101559)",
        "(-0.223417, 1.212552, 0.098129)",
        "(-0.221320, 1.218972, 0.095095)",
        "(-0.218048, 1.229252, 0.091501)",
        "(-0.218048, 1.229252, 0.091501)",
        "(-0.215744, 1.236361, 0.089396)",
        "(-0.213545, 1.243666, 0.087692)",
        "(-0.211434, 1.251009, 0.086221)",
        "(-0.208423, 1.261955, 0.084655)",
        "(-0.208423, 1.261955, 0.084655)",
        "(-0.206914, 1.269088, 0.083901)",
        "(-0.205001, 1.276175, 0.083357)",
        "(-0.203287, 1.283252, 0.083359)",
        "(-0.201119, 1.293586, 0.083824)",
        "(-0.201119, 1.293586, 0.083824)",
        "(-0.199801, 1.300258, 0.084219)",
        "(-0.198460, 1.306785, 0.085081)",
        "(-0.197480, 1.313035, 0.086204)",
        "(-0.196562, 1.321647, 0.088267)",
        "(-0.196562, 1.321647, 0.088267)",
        "(-0.195787, 1.326921, 0.089729)",
        "(-0.194834, 1.331910, 0.091594)",
        "(-0.194322, 1.336502, 0.093955)",
        "(-0.193741, 1.342594, 0.097863)",
        "(-0.193741, 1.342594, 0.097863)",
        "(-0.193156, 1.346358, 0.100892)",
        "(-0.192765, 1.349886, 0.104284)",
        "(-0.192584, 1.353028, 0.107738)",
        "(-0.192409, 1.356935, 0.113415)",
        "(-0.192409, 1.356935, 0.113415)",
        "(-0.192385, 1.359015, 0.117519)",
        "(-0.192510, 1.360620, 0.121806)",
        "(-0.192559, 1.361790, 0.126231)",
        "(-0.192726, 1.362721, 0.133415)",
        "(-0.192726, 1.362721, 0.133415)",
        "(-0.193164, 1.362748, 0.138364)",
        "(-0.193632, 1.362420, 0.143507)",
        "(-0.194145, 1.361661, 0.148721)",
        "(-0.195007, 1.359743, 0.156714)",
        "(-0.195007, 1.359743, 0.156714)",
        "(-0.195960, 1.358007, 0.161673)",
        "(-0.196911, 1.355948, 0.166371)",
        "(-0.197719, 1.353585, 0.171063)",
        "(-0.199036, 1.349405, 0.178184)",
        "(-0.199036, 1.349405, 0.178184)",
        "(-0.200238, 1.346123, 0.182401)",
        "(-0.201533, 1.342462, 0.186267)",
        "(-0.202890, 1.338450, 0.190278)",
        "(-0.205208, 1.331650, 0.196230)",
        "(-0.205208, 1.331650, 0.196230)",
        "(-0.206701, 1.326741, 0.199950)",
        "(-0.208448, 1.321436, 0.203213)",
        "(-0.210180, 1.315708, 0.205871)",
        "(-0.212478, 1.306876, 0.209660)",
        "(-0.212478, 1.306876, 0.209660)",
        "(-0.214278, 1.300630, 0.211634)",
        "(-0.216086, 1.294108, 0.213078)",
        "(-0.217464, 1.287421, 0.214407)",
        "(-0.220173, 1.276922, 0.215226)",
        "(-0.220173, 1.276922, 0.215226)",
        "(-0.222009, 1.269507, 0.215035)",
        "(-0.223677, 1.261903, 0.214977)",
        "(-0.225525, 1.254111, 0.214528)",
        "(-0.228671, 1.241995, 0.212661)",
        "(-0.228671, 1.241995, 0.212661)",
        "(-0.230414, 1.233906, 0.211561)",
        "(-0.231964, 1.226004, 0.210457)",
        "(-0.233705, 1.218217, 0.208602)",
        "(-0.236540, 1.206949, 0.203866)",
        "(-0.236540, 1.206949, 0.203866)",
        "(-0.238106, 1.200010, 0.200663)",
        "(-0.239632, 1.193487, 0.197337)",
        "(-0.240878, 1.187447, 0.194022)",
        "(-0.242770, 1.179316, 0.187543)",
        "(-0.242770, 1.179316, 0.187543)",
        "(-0.243523, 1.174689, 0.182640)",
        "(-0.244294, 1.170512, 0.177805)",
        "(-0.244722, 1.166785, 0.173233)",
        "(-0.245064, 1.161991, 0.165544)",
        "(-0.245064, 1.161991, 0.165544)",
        "(-0.245199, 1.159487, 0.160259)",
        "(-0.244795, 1.157573, 0.155334)",
        "(-0.244360, 1.156277, 0.150143)",
        "(-0.243518, 1.155505, 0.141861)",
        "(-0.243518, 1.155505, 0.141861)",
        "(-0.242488, 1.155812, 0.136779)",
        "(-0.241328, 1.156762, 0.131770)",
        "(-0.239912, 1.158369, 0.127009)",
        "(-0.237473, 1.161986, 0.119676)",
        "(-0.237473, 1.161986, 0.119676)",
        "(-0.235352, 1.165182, 0.115416)",
        "(-0.233292, 1.168931, 0.111190)",
        "(-0.231199, 1.173185, 0.106909)",
        "(-0.227797, 1.180447, 0.101450)",
        "(-0.227797, 1.180447, 0.101450)",
        "(-0.225214, 1.185728, 0.098334)",
        "(-0.222682, 1.191265, 0.095670)",
        "(-0.220179, 1.197026, 0.093353)",
        "(-0.216525, 1.205968, 0.090225)",
        "(-0.216525, 1.205968, 0.090225)",
        "(-0.214051, 1.212223, 0.088593)",
        "(-0.211350, 1.218707, 0.087458)",
        "(-0.209061, 1.225212, 0.086542)",
        "(-0.205892, 1.234439, 0.084859)",
        "(-0.205892, 1.234439, 0.084859)",
        "(-0.203953, 1.240338, 0.084168)",
        "(-0.202014, 1.246099, 0.083625)",
        "(-0.200158, 1.251750, 0.083505)",
        "(-0.197408, 1.259920, 0.083135)",
        "(-0.197408, 1.259920, 0.083135)",
        "(-0.196029, 1.265297, 0.082730)",
        "(-0.194523, 1.270804, 0.082455)",
        "(-0.192959, 1.276476, 0.082384)",
        "(-0.190804, 1.285234, 0.082525)",
        "(-0.190804, 1.285234, 0.082525)",
        "(-0.189723, 1.291146, 0.082513)",
        "(-0.189071, 1.297035, 0.082589)",
        "(-0.187729, 1.303083, 0.083042)",
        "(-0.186014, 1.312298, 0.084691)",
        "(-0.186014, 1.312298, 0.084691)",
        "(-0.185386, 1.318209, 0.085935)",
        "(-0.184964, 1.323801, 0.087461)",
        "(-0.184447, 1.329190, 0.089030)",
        "(-0.182946, 1.336922, 0.091997)",
        "(-0.182946, 1.336922, 0.091997)",
        "(-0.182396, 1.341601, 0.094476)",
        "(-0.182081, 1.345798, 0.097098)",
        "(-0.182010, 1.349440, 0.099998)",
        "(-0.181157, 1.354190, 0.104744)",
        "(-0.181157, 1.354190, 0.104744)",
        "(-0.180868, 1.356729, 0.108466)",
        "(-0.180838, 1.358743, 0.112138)",
        "(-0.180656, 1.360268, 0.115481)",
        "(-0.180608, 1.361704, 0.121120)",
        "(-0.180608, 1.361704, 0.121120)",
        "(-0.180448, 1.362208, 0.124782)",
        "(-0.180515, 1.362316, 0.128557)",
        "(-0.180496, 1.362103, 0.132309)",
        "(-0.180662, 1.361147, 0.137608)",
        "(-0.180662, 1.361147, 0.137608)",
        "(-0.180825, 1.360194, 0.141291)",
        "(-0.181009, 1.358979, 0.145141)",
        "(-0.181341, 1.357460, 0.148731)",
        "(-0.181923, 1.354695, 0.153707)",
        "(-0.181923, 1.354695, 0.153707)",
        "(-0.182670, 1.352466, 0.157187)",
        "(-0.183220, 1.349813, 0.160913)",
        "(-0.183962, 1.346782, 0.164335)",
        "(-0.185416, 1.341336, 0.169689)",
        "(-0.185416, 1.341336, 0.169689)",
        "(-0.186543, 1.337180, 0.173436)",
        "(-0.187573, 1.332659, 0.177103)",
        "(-0.188925, 1.327656, 0.180647)",
        "(-0.191482, 1.319235, 0.184895)",
        "(-0.191482, 1.319235, 0.184895)",
        "(-0.193170, 1.313233, 0.187552)",
        "(-0.195121, 1.307030, 0.190595)",
        "(-0.197217, 1.300394, 0.192709)",
        "(-0.200141, 1.289564, 0.194795)",
        "(-0.200141, 1.289564, 0.194795)",
        "(-0.202240, 1.281950, 0.195728)",
        "(-0.204786, 1.273981, 0.195980)",
        "(-0.207504, 1.265802, 0.196276)",
        "(-0.210870, 1.253547, 0.196895)",
        "(-0.210870, 1.253547, 0.196895)",
        "(-0.213346, 1.245537, 0.196454)",
        "(-0.216263, 1.237639, 0.195711)",
        "(-0.219314, 1.229958, 0.195232)",
        "(-0.223310, 1.218529, 0.193525)",
        "(-0.223310, 1.218529, 0.193525)",
        "(-0.225886, 1.210956, 0.191844)",
        "(-0.229067, 1.203394, 0.189849)",
        "(-0.231714, 1.195879, 0.188017)",
        "(-0.235100, 1.185102, 0.184839)",
        "(-0.235100, 1.185102, 0.184839)",
        "(-0.237680, 1.178251, 0.182001)",
        "(-0.239973, 1.171630, 0.179195)",
        "(-0.242216, 1.165348, 0.176017)",
        "(-0.245165, 1.156610, 0.169710)",
        "(-0.245165, 1.156610, 0.169710)",
        "(-0.247046, 1.151597, 0.164770)",
        "(-0.248382, 1.147463, 0.160351)",
        "(-0.248819, 1.144231, 0.156017)",
        "(-0.249330, 1.141233, 0.147901)",
        "(-0.249330, 1.141233, 0.147901)",
        "(-0.249035, 1.140411, 0.142564)",
        "(-0.248058, 1.140672, 0.137141)",
        "(-0.246639, 1.141999, 0.131479)",
        "(-0.243920, 1.145437, 0.122416)",
        "(-0.243920, 1.145437, 0.122416)",
        "(-0.241673, 1.148753, 0.116865)",
        "(-0.239272, 1.152643, 0.111686)",
        "(-0.236651, 1.157194, 0.106381)",
        "(-0.232581, 1.164720, 0.098575)",
        "(-0.232581, 1.164720, 0.098575)",
        "(-0.229828, 1.170248, 0.093946)",
        "(-0.227010, 1.176127, 0.089532)",
        "(-0.224080, 1.182403, 0.085585)",
        "(-0.219625, 1.192479, 0.080191)",
        "(-0.219625, 1.192479, 0.080191)",
        "(-0.216764, 1.199667, 0.076851)",
        "(-0.213627, 1.207069, 0.073707)",
        "(-0.210766, 1.214933, 0.071151)",
        "(-0.206799, 1.227099, 0.067921)",
        "(-0.206799, 1.227099, 0.067921)",
        "(-0.203791, 1.235331, 0.065771)",
        "(-0.201275, 1.243739, 0.064113)",
        "(-0.198472, 1.252266, 0.063035)",
        "(-0.194612, 1.265135, 0.062219)",
        "(-0.194612, 1.265135, 0.062219)",
        "(-0.191870, 1.273690, 0.062046)",
        "(-0.189042, 1.282219, 0.062109)",
        "(-0.186455, 1.290705, 0.063018)",
        "(-0.182914, 1.303178, 0.065294)",
        "(-0.182914, 1.303178, 0.065294)",
        "(-0.180892, 1.311185, 0.066974)",
        "(-0.178655, 1.318767, 0.069762)",
        "(-0.176904, 1.326283, 0.073008)",
        "(-0.174740, 1.336861, 0.077704)",
        "(-0.174740, 1.336861, 0.077704)",
        "(-0.173752, 1.343411, 0.080898)",
        "(-0.173227, 1.349553, 0.084456)",
        "(-0.172773, 1.355532, 0.089049)",
        "(-0.171962, 1.363117, 0.095674)",
        "(-0.171962, 1.363117, 0.095674)",
        "(-0.171784, 1.367680, 0.100259)",
        "(-0.171722, 1.371952, 0.105521)",
        "(-0.171799, 1.375887, 0.111353)",
        "(-0.172258, 1.380715, 0.119885)",
        "(-0.172258, 1.380715, 0.119885)",
        "(-0.172539, 1.383298, 0.125398)",
        "(-0.173004, 1.385309, 0.131287)",
        "(-0.173786, 1.386733, 0.137368)",
        "(-0.174884, 1.387627, 0.145967)",
        "(-0.174884, 1.387627, 0.145967)",
        "(-0.175587, 1.387439, 0.151383)",
        "(-0.176359, 1.386738, 0.157259)",
        "(-0.177018, 1.385535, 0.162917)",
        "(-0.178294, 1.382831, 0.170846)",
        "(-0.178294, 1.382831, 0.170846)",
        "(-0.179143, 1.380563, 0.175990)",
        "(-0.180152, 1.377875, 0.180769)",
        "(-0.180960, 1.374843, 0.185176)",
        "(-0.182553, 1.369761, 0.192106)",
        "(-0.182553, 1.369761, 0.192106)",
        "(-0.183633, 1.365979, 0.196207)",
        "(-0.185015, 1.361838, 0.200055)",
        "(-0.186522, 1.357519, 0.203885)",
        "(-0.189014, 1.350566, 0.209287)",
        "(-0.189014, 1.350566, 0.209287)",
        "(-0.191041, 1.345535, 0.212547)",
        "(-0.192969, 1.340218, 0.215599)",
        "(-0.195052, 1.334511, 0.218181)",
        "(-0.198007, 1.325406, 0.221343)",
        "(-0.198007, 1.325406, 0.221343)",
        "(-0.200145, 1.319094, 0.223420)",
        "(-0.202302, 1.312437, 0.225057)",
        "(-0.204566, 1.305494, 0.226244)",
        "(-0.207872, 1.294864, 0.228288)",
        "(-0.207872, 1.294864, 0.228288)",
        "(-0.210268, 1.287525, 0.229202)",
        "(-0.212515, 1.279945, 0.229107)",
        "(-0.214959, 1.272272, 0.228676)",
        "(-0.218507, 1.260720, 0.228529)",
        "(-0.218507, 1.260720, 0.228529)",
        "(-0.220872, 1.252933, 0.227990)",
        "(-0.223161, 1.245207, 0.227050)",
        "(-0.225633, 1.237648, 0.225618)",
        "(-0.229252, 1.226759, 0.223375)",
        "(-0.229252, 1.226759, 0.223375)",
        "(-0.231151, 1.219786, 0.221368)",
        "(-0.233203, 1.213158, 0.219233)",
        "(-0.235104, 1.206969, 0.216737)",
        "(-0.237906, 1.198384, 0.211483)",
        "(-0.237906, 1.198384, 0.211483)",
        "(-0.239504, 1.193119, 0.207569)",
        "(-0.240820, 1.188383, 0.203745)",
        "(-0.242074, 1.184132, 0.199488)",
        "(-0.243517, 1.178599, 0.192653)",
        "(-0.243517, 1.178599, 0.192653)",
        "(-0.244130, 1.175631, 0.188068)",
        "(-0.244284, 1.173252, 0.183007)",
        "(-0.244481, 1.171516, 0.176897)",
        "(-0.244404, 1.170151, 0.167528)",
        "(-0.244404, 1.170151, 0.167528)",
        "(-0.243752, 1.169930, 0.161665)",
        "(-0.243045, 1.170200, 0.155540)",
        "(-0.242227, 1.170920, 0.149552)",
        "(-0.240702, 1.173016, 0.141438)",
        "(-0.240702, 1.173016, 0.141438)",
        "(-0.239230, 1.174943, 0.135906)",
        "(-0.237873, 1.177418, 0.130307)",
        "(-0.236535, 1.180441, 0.124591)",
        "(-0.234012, 1.185512, 0.117216)",
        "(-0.234012, 1.185512, 0.117216)",
        "(-0.232308, 1.189406, 0.112662)",
        "(-0.230626, 1.193575, 0.107935)",
        "(-0.229070, 1.198015, 0.103420)",
        "(-0.226270, 1.205234, 0.097712)",
        "(-0.226270, 1.205234, 0.097712)",
        "(-0.224306, 1.210377, 0.094355)",
        "(-0.222626, 1.215780, 0.091110)",
        "(-0.220927, 1.221371, 0.088172)",
        "(-0.218087, 1.230131, 0.084994)",
        "(-0.218087, 1.230131, 0.084994)",
        "(-0.216261, 1.236217, 0.082968)",
        "(-0.214307, 1.242547, 0.081396)",
        "(-0.212296, 1.249076, 0.080049)",
        "(-0.209403, 1.259223, 0.078483)",
        "(-0.209403, 1.259223, 0.078483)",
        "(-0.207577, 1.266104, 0.077595)",
        "(-0.205999, 1.273063, 0.077086)",
        "(-0.204334, 1.280087, 0.077051)",
        "(-0.201804, 1.290619, 0.077525)",
        "(-0.201804, 1.290619, 0.077525)",
        "(-0.200499, 1.297454, 0.078106)",
        "(-0.199471, 1.304034, 0.078843)",
        "(-0.198140, 1.310392, 0.079650)",
        "(-0.196438, 1.319415, 0.081783)",
        "(-0.196438, 1.319415, 0.081783)",
        "(-0.195698, 1.324865, 0.083454)",
        "(-0.195400, 1.329730, 0.085329)",
        "(-0.194833, 1.333973, 0.087236)",
        "(-0.194197, 1.339345, 0.091175)",
        "(-0.194197, 1.339345, 0.091175)",
        "(-0.193982, 1.342260, 0.094022)",
        "(-0.193913, 1.344585, 0.097202)",
        "(-0.193902, 1.346323, 0.100603)",
        "(-0.193907, 1.348062, 0.106008)",
        "(-0.193907, 1.348062, 0.106008)",
        "(-0.194144, 1.348767, 0.109511)",
        "(-0.194457, 1.349104, 0.112983)",
        "(-0.194825, 1.349122, 0.116684)",
        "(-0.194855, 1.348937, 0.123042)",
        "(-0.194855, 1.348937, 0.123042)",
        "(-0.195295, 1.348534, 0.127064)",
        "(-0.195778, 1.347989, 0.131119)",
        "(-0.196043, 1.347318, 0.135622)",
        "(-0.197074, 1.345792, 0.142242)",
        "(-0.197074, 1.345792, 0.142242)",
        "(-0.197902, 1.344455, 0.146489)",
        "(-0.198677, 1.342856, 0.150910)",
        "(-0.199595, 1.340982, 0.155373)",
        "(-0.201200, 1.337428, 0.161978)",
        "(-0.201200, 1.337428, 0.161978)",
        "(-0.202254, 1.334643, 0.166298)",
        "(-0.203432, 1.331642, 0.170695)",
        "(-0.204745, 1.328448, 0.175170)",
        "(-0.206734, 1.323126, 0.181607)",
        "(-0.206734, 1.323126, 0.181607)",
        "(-0.208297, 1.319221, 0.185635)",
        "(-0.209817, 1.315066, 0.189687)",
        "(-0.211716, 1.310621, 0.193597)",
        "(-0.214441, 1.303481, 0.198998)",
        "(-0.214441, 1.303481, 0.198998)",
        "(-0.215996, 1.298398, 0.202402)",
        "(-0.217837, 1.293091, 0.205819)",
        "(-0.219824, 1.287525, 0.208653)",
        "(-0.222751, 1.278828, 0.212538)",
        "(-0.222751, 1.278828, 0.212538)",
        "(-0.224811, 1.272803, 0.215020)",
        "(-0.226802, 1.266614, 0.216797)",
        "(-0.228799, 1.260384, 0.218447)",
        "(-0.231915, 1.250783, 0.220106)",
        "(-0.231915, 1.250783, 0.220106)",
        "(-0.233879, 1.244449, 0.220543)",
        "(-0.235920, 1.237967, 0.220843)",
        "(-0.238176, 1.231263, 0.220749)",
        "(-0.240995, 1.220896, 0.219883)",
        "(-0.240995, 1.220896, 0.219883)",
        "(-0.242887, 1.213953, 0.218570)",
        "(-0.245266, 1.207087, 0.216559)",
        "(-0.247420, 1.200305, 0.213890)",
        "(-0.250055, 1.190537, 0.208956)",
        "(-0.250055, 1.190537, 0.208956)",
        "(-0.251460, 1.184514, 0.205656)",
        "(-0.252757, 1.178933, 0.201721)",
        "(-0.253735, 1.173888, 0.197103)",
        "(-0.254851, 1.167461, 0.189405)",
        "(-0.254851, 1.167461, 0.189405)",
        "(-0.255221, 1.163960, 0.184570)",
        "(-0.255185, 1.161169, 0.179492)",
        "(-0.254748, 1.159171, 0.174041)",
        "(-0.253963, 1.157601, 0.164782)",
        "(-0.253963, 1.157601, 0.164782)",
        "(-0.252983, 1.157422, 0.158851)",
        "(-0.251621, 1.157918, 0.152985)",
        "(-0.250144, 1.159021, 0.147045)",
        "(-0.248170, 1.161586, 0.138066)",
        "(-0.248170, 1.161586, 0.138066)",
        "(-0.246389, 1.163761, 0.132657)",
        "(-0.244905, 1.166321, 0.127114)",
        "(-0.243706, 1.169119, 0.121774)",
        "(-0.241679, 1.173709, 0.114675)",
        "(-0.241679, 1.173709, 0.114675)",
        "(-0.240236, 1.176979, 0.110421)",
        "(-0.238863, 1.180358, 0.106138)",
        "(-0.237559, 1.183845, 0.102187)",
        "(-0.235423, 1.189406, 0.096691)",
        "(-0.235423, 1.189406, 0.096691)",
        "(-0.233809, 1.193318, 0.093655)",
        "(-0.231960, 1.197570, 0.090963)",
        "(-0.230009, 1.202116, 0.088147)",
        "(-0.227050, 1.209517, 0.084226)",
        "(-0.227050, 1.209517, 0.084226)",
        "(-0.225108, 1.214801, 0.081835)",
        "(-0.222744, 1.220310, 0.079629)",
        "(-0.220512, 1.226160, 0.077984)",
        "(-0.217264, 1.235534, 0.075584)",
        "(-0.217264, 1.235534, 0.075584)",
        "(-0.215048, 1.242105, 0.074267)",
        "(-0.212653, 1.248800, 0.073441)",
        "(-0.210408, 1.255597, 0.072786)",
        "(-0.207444, 1.265900, 0.072376)",
        "(-0.207444, 1.265900, 0.072376)",
        "(-0.205684, 1.272804, 0.072355)",
        "(-0.203921, 1.279622, 0.072663)",
        "(-0.202234, 1.286243, 0.073391)",
        "(-0.199988, 1.295698, 0.074806)",
        "(-0.199988, 1.295698, 0.074806)",
        "(-0.198788, 1.301729, 0.075930)",
        "(-0.197732, 1.307581, 0.077198)",
        "(-0.196616, 1.313203, 0.078647)",
        "(-0.195064, 1.321156, 0.081331)",
        "(-0.195064, 1.321156, 0.081331)",
        "(-0.194408, 1.326012, 0.083261)",
        "(-0.193826, 1.330413, 0.085599)",
        "(-0.193128, 1.334454, 0.088097)",
        "(-0.192258, 1.339647, 0.092406)",
        "(-0.192258, 1.339647, 0.092406)",
        "(-0.191716, 1.342507, 0.095648)",
        "(-0.191447, 1.344868, 0.099052)",
        "(-0.191091, 1.346815, 0.102765)",
        "(-0.190864, 1.348915, 0.108299)",
        "(-0.190864, 1.348915, 0.108299)",
        "(-0.190898, 1.349810, 0.111913)",
        "(-0.190988, 1.350406, 0.115446)",
        "(-0.191270, 1.350735, 0.119296)",
        "(-0.191578, 1.350714, 0.125021)",
        "(-0.191578, 1.350714, 0.125021)",
        "(-0.191746, 1.350337, 0.129110)",
        "(-0.192057, 1.349637, 0.133393)",
        "(-0.192505, 1.348568, 0.137529)",
        "(-0.193199, 1.346615, 0.143756)",
        "(-0.193199, 1.346615, 0.143756)",
        "(-0.193810, 1.345190, 0.148171)",
        "(-0.194453, 1.343619, 0.152516)",
        "(-0.195231, 1.341931, 0.156966)",
        "(-0.196394, 1.339121, 0.163423)",
        "(-0.196394, 1.339121, 0.163423)",
        "(-0.197269, 1.337121, 0.167648)",
        "(-0.197999, 1.335096, 0.171910)",
        "(-0.198898, 1.333051, 0.176176)",
        "(-0.200158, 1.329851, 0.182175)",
        "(-0.200158, 1.329851, 0.182175)",
        "(-0.201093, 1.327638, 0.185911)",
        "(-0.202086, 1.325332, 0.189723)",
        "(-0.203233, 1.322817, 0.193487)",
        "(-0.205251, 1.318427, 0.198443)",
        "(-0.205251, 1.318427, 0.198443)",
        "(-0.206769, 1.315044, 0.201616)",
        "(-0.208551, 1.311149, 0.204442)",
        "(-0.210541, 1.306863, 0.207293)",
        "(-0.213814, 1.299292, 0.210498)",
        "(-0.213814, 1.299292, 0.210498)",
        "(-0.216287, 1.293560, 0.211984)",
        "(-0.218686, 1.287379, 0.213423)",
        "(-0.221364, 1.280784, 0.214654)",
        "(-0.225285, 1.270095, 0.215420)",
        "(-0.225285, 1.270095, 0.215420)",
        "(-0.227901, 1.262525, 0.214964)",
        "(-0.230725, 1.254678, 0.213980)",
        "(-0.233272, 1.246740, 0.213295)",
        "(-0.236866, 1.234902, 0.211047)",
        "(-0.236866, 1.234902, 0.211047)",
        "(-0.239201, 1.227194, 0.208670)",
        "(-0.241464, 1.219726, 0.205902)",
        "(-0.243389, 1.212581, 0.202699)",
        "(-0.245783, 1.202644, 0.196522)",
        "(-0.245783, 1.202644, 0.196522)",
        "(-0.247009, 1.196680, 0.192269)",
        "(-0.247803, 1.191337, 0.188258)",
        "(-0.248326, 1.186656, 0.183641)",
        "(-0.248939, 1.180957, 0.175315)",
        "(-0.248939, 1.180957, 0.175315)",
        "(-0.248698, 1.178213, 0.169917)",
        "(-0.248058, 1.176107, 0.164584)",
        "(-0.247066, 1.174924, 0.158930)",
        "(-0.245571, 1.174452, 0.149600)",
        "(-0.245571, 1.174452, 0.149600)",
        "(-0.244216, 1.175069, 0.143599)",
        "(-0.242527, 1.176401, 0.137769)",
        "(-0.240750, 1.178408, 0.131781)",
        "(-0.238048, 1.182585, 0.123225)",
        "(-0.238048, 1.182585, 0.123225)",
        "(-0.236123, 1.185922, 0.117660)",
        "(-0.234145, 1.189659, 0.112423)",
        "(-0.231953, 1.193741, 0.107949)",
        "(-0.228878, 1.200341, 0.101346)",
        "(-0.228878, 1.200341, 0.101346)",
        "(-0.227012, 1.204976, 0.097387)",
        "(-0.225202, 1.209813, 0.093968)",
        "(-0.223268, 1.214689, 0.090817)",
        "(-0.220645, 1.222124, 0.086411)",
        "(-0.220645, 1.222124, 0.086411)",
        "(-0.219057, 1.227179, 0.083907)",
        "(-0.217326, 1.232311, 0.081615)",
        "(-0.215543, 1.237480, 0.079381)",
        "(-0.213195, 1.245157, 0.076183)",
        "(-0.213195, 1.245157, 0.076183)",
        "(-0.211643, 1.250390, 0.074485)",
        "(-0.210065, 1.255363, 0.073272)",
        "(-0.208523, 1.260433, 0.072033)",
        "(-0.206438, 1.268399, 0.070313)",
        "(-0.206438, 1.268399, 0.070313)",
        "(-0.205121, 1.273873, 0.069230)",
        "(-0.203741, 1.279478, 0.068355)",
        "(-0.202340, 1.285147, 0.067985)",
        "(-0.200363, 1.293777, 0.067494)",
        "(-0.200363, 1.293777, 0.067494)",
        "(-0.198949, 1.299706, 0.067725)",
        "(-0.197706, 1.305648, 0.068437)",
        "(-0.196665, 1.311491, 0.069325)",
        "(-0.195313, 1.319971, 0.071282)",
        "(-0.195313, 1.319971, 0.071282)",
        "(-0.194482, 1.325370, 0.072849)",
        "(-0.193896, 1.330538, 0.074942)",
        "(-0.193400, 1.335332, 0.077452)",
        "(-0.193426, 1.341565, 0.081891)",
        "(-0.193426, 1.341565, 0.081891)",
        "(-0.193353, 1.345191, 0.085547)",
        "(-0.193405, 1.348332, 0.089254)",
        "(-0.193691, 1.350930, 0.092960)",
        "(-0.194274, 1.353998, 0.099448)",
        "(-0.194274, 1.353998, 0.099448)",
        "(-0.194727, 1.355533, 0.104141)",
        "(-0.195352, 1.356602, 0.108884)",
        "(-0.196004, 1.357266, 0.113573)",
        "(-0.197229, 1.357528, 0.120844)",
        "(-0.197229, 1.357528, 0.120844)",
        "(-0.197997, 1.357300, 0.125806)",
        "(-0.198958, 1.356758, 0.130801)",
        "(-0.199916, 1.355903, 0.135860)",
        "(-0.201281, 1.354076, 0.143697)",
        "(-0.201281, 1.354076, 0.143697)",
        "(-0.202469, 1.352490, 0.148838)",
        "(-0.203513, 1.350767, 0.154416)",
        "(-0.204458, 1.348840, 0.159801)",
        "(-0.206406, 1.345343, 0.166921)",
        "(-0.206406, 1.345343, 0.166921)",
        "(-0.207759, 1.342743, 0.171648)",
        "(-0.209095, 1.339906, 0.176395)",
        "(-0.210416, 1.336607, 0.180678)",
        "(-0.212486, 1.330597, 0.186493)",
        "(-0.212486, 1.330597, 0.186493)",
        "(-0.214168, 1.326215, 0.190593)",
        "(-0.215532, 1.321589, 0.194133)",
        "(-0.216807, 1.316617, 0.196850)",
        "(-0.219286, 1.308975, 0.200335)",
        "(-0.219286, 1.308975, 0.200335)",
        "(-0.220862, 1.303809, 0.202450)",
        "(-0.222215, 1.298765, 0.204527)",
        "(-0.223862, 1.293755, 0.206115)",
        "(-0.226513, 1.286336, 0.207474)",
        "(-0.226513, 1.286336, 0.207474)",
        "(-0.228084, 1.281225, 0.208419)",
        "(-0.229498, 1.276077, 0.209170)",
        "(-0.231291, 1.270818, 0.209653)",
        "(-0.234088, 1.262434, 0.209691)",
        "(-0.234088, 1.262434, 0.209691)",
        "(-0.235838, 1.256436, 0.209451)",
        "(-0.237588, 1.250040, 0.208479)",
        "(-0.239855, 1.243380, 0.207296)",
        "(-0.242504, 1.233203, 0.205631)",
        "(-0.242504, 1.233203, 0.205631)",
        "(-0.244464, 1.226358, 0.204064)",
        "(-0.246396, 1.219438, 0.201373)",
        "(-0.248148, 1.212659, 0.198246)",
        "(-0.250364, 1.202863, 0.192913)",
        "(-0.250364, 1.202863, 0.192913)",
        "(-0.251707, 1.196639, 0.188541)",
        "(-0.252980, 1.190717, 0.183389)",
        "(-0.253853, 1.185066, 0.177699)",
        "(-0.254590, 1.178009, 0.168349)",
        "(-0.254590, 1.178009, 0.168349)",
        "(-0.254658, 1.173791, 0.161544)",
        "(-0.254711, 1.170285, 0.154677)",
        "(-0.254142, 1.167615, 0.147433)",
        "(-0.252676, 1.165545, 0.136518)",
        "(-0.252676, 1.165545, 0.136518)",
        "(-0.251292, 1.165392, 0.129097)",
        "(-0.249692, 1.166286, 0.121376)",
        "(-0.247789, 1.168303, 0.114355)",
        "(-0.244021, 1.173117, 0.104347)",
        "(-0.244021, 1.173117, 0.104347)",
        "(-0.241646, 1.177297, 0.097898)",
        "(-0.239053, 1.182121, 0.091965)",
        "(-0.236208, 1.187432, 0.086609)",
        "(-0.231832, 1.196214, 0.079502)",
        "(-0.231832, 1.196214, 0.079502)",
        "(-0.229130, 1.202427, 0.075394)",
        "(-0.226465, 1.208947, 0.072136)",
        "(-0.223298, 1.215654, 0.069181)",
        "(-0.219427, 1.226208, 0.065716)",
        "(-0.219427, 1.226208, 0.065716)",
        "(-0.217020, 1.233472, 0.064032)",
        "(-0.214584, 1.240908, 0.062757)",
        "(-0.212156, 1.248436, 0.062144)",
        "(-0.209035, 1.259798, 0.061992)",
        "(-0.209035, 1.259798, 0.061992)",
        "(-0.207260, 1.267230, 0.062309)",
        "(-0.205420, 1.274483, 0.062903)",
        "(-0.203495, 1.281612, 0.063859)",
        "(-0.201043, 1.292072, 0.065815)",
        "(-0.201043, 1.292072, 0.065815)",
        "(-0.199556, 1.298809, 0.067384)",
        "(-0.198379, 1.305340, 0.069213)",
        "(-0.197353, 1.311600, 0.071023)",
        "(-0.195754, 1.320536, 0.074174)",
        "(-0.195754, 1.320536, 0.074174)",
        "(-0.194836, 1.326155, 0.076534)",
        "(-0.194241, 1.331413, 0.078654)",
        "(-0.193891, 1.336345, 0.080641)",
        "(-0.193207, 1.343282, 0.084514)",
        "(-0.193207, 1.343282, 0.084514)",
        "(-0.192644, 1.347661, 0.087331)",
        "(-0.192159, 1.351767, 0.090230)",
        "(-0.192135, 1.355469, 0.093070)",
        "(-0.192381, 1.360318, 0.097452)",
        "(-0.192381, 1.360318, 0.097452)",
        "(-0.192576, 1.362994, 0.100903)",
        "(-0.192655, 1.365316, 0.104320)",
        "(-0.192896, 1.367108, 0.107770)",
        "(-0.193384, 1.369099, 0.112715)",
        "(-0.193384, 1.369099, 0.112715)",
        "(-0.193719, 1.370130, 0.116394)",
        "(-0.193970, 1.370882, 0.120385)",
        "(-0.194350, 1.371409, 0.124276)",
        "(-0.195111, 1.371652, 0.130327)",
        "(-0.195111, 1.371652, 0.130327)",
        "(-0.195676, 1.371683, 0.135103)",
        "(-0.196349, 1.371437, 0.139879)",
        "(-0.197159, 1.370827, 0.144605)",
        "(-0.198376, 1.369452, 0.152243)",
        "(-0.198376, 1.369452, 0.152243)",
        "(-0.199486, 1.368181, 0.157789)",
        "(-0.200601, 1.366684, 0.163728)",
        "(-0.201616, 1.365017, 0.169504)",
        "(-0.203973, 1.362112, 0.178482)",
        "(-0.203973, 1.362112, 0.178482)",
        "(-0.205633, 1.359934, 0.184849)",
        "(-0.207242, 1.357687, 0.191581)",
        "(-0.209072, 1.355220, 0.197874)",
        "(-0.212400, 1.351017, 0.206730)",
        "(-0.212400, 1.351017, 0.206730)",
        "(-0.214455, 1.348122, 0.212813)",
        "(-0.216642, 1.345227, 0.218753)",
        "(-0.218962, 1.342237, 0.224387)",
        "(-0.222316, 1.337491, 0.232215)",
        "(-0.222316, 1.337491, 0.232215)",
        "(-0.224780, 1.334058, 0.236752)",
        "(-0.227242, 1.330395, 0.240905)",
        "(-0.229612, 1.326473, 0.244622)",
        "(-0.233422, 1.319698, 0.248801)",
        "(-0.233422, 1.319698, 0.248801)",
        "(-0.236258, 1.314477, 0.250943)",
        "(-0.239005, 1.308754, 0.252791)",
        "(-0.241709, 1.302461, 0.254194)",
        "(-0.246018, 1.291615, 0.254488)",
        "(-0.246018, 1.291615, 0.254488)",
        "(-0.249036, 1.283433, 0.253890)",
        "(-0.252030, 1.274548, 0.252628)",
        "(-0.255049, 1.265252, 0.251469)",
        "(-0.259170, 1.250659, 0.249114)",
        "(-0.259170, 1.250659, 0.249114)",
        "(-0.261971, 1.240483, 0.246123)",
        "(-0.264692, 1.230262, 0.242541)",
        "(-0.267509, 1.220189, 0.238228)",
        "(-0.270863, 1.205570, 0.231271)",
        "(-0.270863, 1.205570, 0.231271)",
        "(-0.272835, 1.196449, 0.225290)",
        "(-0.274592, 1.188077, 0.218842)",
        "(-0.276067, 1.180605, 0.212463)",
        "(-0.276834, 1.171310, 0.202577)",
        "(-0.276834, 1.171310, 0.202577)",
        "(-0.276944, 1.166579, 0.195608)",
        "(-0.276611, 1.162955, 0.188199)",
        "(-0.276023, 1.160517, 0.180950)",
        "(-0.274019, 1.159006, 0.170306)",
        "(-0.274019, 1.159006, 0.170306)",
        "(-0.272427, 1.159171, 0.162432)",
        "(-0.270837, 1.160322, 0.154747)",
        "(-0.268669, 1.162368, 0.147684)",
        "(-0.264749, 1.167130, 0.137866)",
        "(-0.264749, 1.167130, 0.137866)",
        "(-0.261970, 1.171297, 0.131445)",
        "(-0.259120, 1.176192, 0.125148)",
        "(-0.256191, 1.181794, 0.119340)",
        "(-0.251123, 1.191407, 0.111908)",
        "(-0.251123, 1.191407, 0.111908)",
        "(-0.247957, 1.198408, 0.107197)",
        "(-0.244913, 1.205721, 0.102958)",
        "(-0.242077, 1.213347, 0.099731)",
        "(-0.237348, 1.225176, 0.095905)",
        "(-0.237348, 1.225176, 0.095905)",
        "(-0.234373, 1.233265, 0.093726)",
        "(-0.231464, 1.241542, 0.092073)",
        "(-0.228616, 1.250053, 0.091148)",
        "(-0.224580, 1.263132, 0.090496)",
        "(-0.224580, 1.263132, 0.090496)",
        "(-0.221911, 1.272065, 0.090322)",
        "(-0.219531, 1.281177, 0.090519)",
        "(-0.217439, 1.290263, 0.090749)",
        "(-0.214467, 1.303915, 0.092357)",
        "(-0.214467, 1.303915, 0.092357)",
        "(-0.212141, 1.313057, 0.094010)",
        "(-0.210504, 1.322103, 0.095843)",
        "(-0.209182, 1.330950, 0.098222)",
        "(-0.207552, 1.343626, 0.102385)",
        "(-0.207552, 1.343626, 0.102385)",
        "(-0.206506, 1.351611, 0.105239)",
        "(-0.205591, 1.359195, 0.108051)",
        "(-0.204739, 1.366355, 0.111581)",
        "(-0.204246, 1.375847, 0.117328)",
        "(-0.204246, 1.375847, 0.117328)",
        "(-0.204281, 1.381283, 0.121276)",
        "(-0.204125, 1.386075, 0.125457)",
        "(-0.203770, 1.390192, 0.130143)",
        "(-0.204059, 1.394654, 0.137410)",
        "(-0.204059, 1.394654, 0.137410)",
        "(-0.204375, 1.396539, 0.141852)",
        "(-0.204818, 1.397785, 0.146600)",
        "(-0.205162, 1.398524, 0.151812)",
        "(-0.205869, 1.398364, 0.159579)",
        "(-0.205869, 1.398364, 0.159579)",
        "(-0.206467, 1.397492, 0.164868)",
        "(-0.207136, 1.396048, 0.170329)",
        "(-0.207867, 1.394039, 0.175594)",
        "(-0.208749, 1.390260, 0.183580)",
        "(-0.208749, 1.390260, 0.183580)",
        "(-0.209625, 1.387289, 0.189062)",
        "(-0.210704, 1.383842, 0.194349)",
        "(-0.211727, 1.380021, 0.199741)",
        "(-0.213473, 1.373434, 0.207443)",
        "(-0.213473, 1.373434, 0.207443)",
        "(-0.214968, 1.368419, 0.212015)",
        "(-0.216448, 1.363088, 0.216433)",
        "(-0.217880, 1.357601, 0.221328)",
        "(-0.220557, 1.348573, 0.226444)",
        "(-0.220557, 1.348573, 0.226444)",
        "(-0.222584, 1.342098, 0.229430)",
        "(-0.224863, 1.335118, 0.232304)",
        "(-0.227005, 1.327743, 0.235122)",
        "(-0.230001, 1.315997, 0.238492)",
        "(-0.230001, 1.315997, 0.238492)",
        "(-0.232398, 1.307830, 0.240424)",
        "(-0.234728, 1.299411, 0.241843)",
        "(-0.237186, 1.290866, 0.242750)",
        "(-0.241168, 1.277696, 0.243220)",
        "(-0.241168, 1.277696, 0.243220)",
        "(-0.244034, 1.268548, 0.243006)",
        "(-0.246656, 1.259221, 0.242990)",
        "(-0.249156, 1.249780, 0.242967)",
        "(-0.253774, 1.235156, 0.241016)",
        "(-0.253774, 1.235156, 0.241016)",
        "(-0.256944, 1.225360, 0.238935)",
        "(-0.259379, 1.215726, 0.237031)",
        "(-0.261833, 1.206325, 0.234532)",
        "(-0.265997, 1.192762, 0.228751)",
        "(-0.265997, 1.192762, 0.228751)",
        "(-0.268145, 1.184351, 0.224863)",
        "(-0.269950, 1.176720, 0.221185)",
        "(-0.271763, 1.169835, 0.216546)",
        "(-0.273854, 1.160775, 0.207393)",
        "(-0.273854, 1.160775, 0.207393)",
        "(-0.274728, 1.155679, 0.200930)",
        "(-0.275035, 1.151327, 0.194231)",
        "(-0.275100, 1.147832, 0.187437)",
        "(-0.274430, 1.144101, 0.176902)",
        "(-0.274430, 1.144101, 0.176902)",
        "(-0.273241, 1.142796, 0.169907)",
        "(-0.271963, 1.142258, 0.162425)",
        "(-0.270275, 1.142629, 0.154961)",
        "(-0.266853, 1.144735, 0.145053)",
        "(-0.266853, 1.144735, 0.145053)",
        "(-0.264457, 1.147135, 0.138433)",
        "(-0.261749, 1.150284, 0.132211)",
        "(-0.258820, 1.154158, 0.126166)",
        "(-0.254232, 1.161288, 0.117511)",
        "(-0.254232, 1.161288, 0.117511)",
        "(-0.250831, 1.166729, 0.112106)",
        "(-0.247381, 1.172818, 0.107417)",
        "(-0.243804, 1.179432, 0.103430)",
        "(-0.238550, 1.190127, 0.098012)",
        "(-0.238550, 1.190127, 0.098012)",
        "(-0.235420, 1.197781, 0.094601)",
        "(-0.231978, 1.205859, 0.091606)",
        "(-0.228595, 1.214273, 0.089336)",
        "(-0.223599, 1.227445, 0.086565)",
        "(-0.223599, 1.227445, 0.086565)",
        "(-0.220373, 1.236937, 0.084940)",
        "(-0.217501, 1.246118, 0.083937)",
        "(-0.214567, 1.255605, 0.083822)",
        "(-0.210122, 1.270501, 0.084195)",
        "(-0.210122, 1.270501, 0.084195)",
        "(-0.207829, 1.280564, 0.084256)",
        "(-0.205926, 1.290594, 0.084562)",
        "(-0.203700, 1.300711, 0.085707)",
        "(-0.200404, 1.315683, 0.088254)",
        "(-0.200404, 1.315683, 0.088254)",
        "(-0.198640, 1.325458, 0.090107)",
        "(-0.197431, 1.335011, 0.092068)",
        "(-0.196871, 1.344161, 0.094078)",
        "(-0.195197, 1.357357, 0.098048)",
        "(-0.195197, 1.357357, 0.098048)",
        "(-0.194323, 1.365667, 0.101358)",
        "(-0.194055, 1.373323, 0.104617)",
        "(-0.193958, 1.380362, 0.107745)",
        "(-0.193726, 1.389680, 0.112360)",
        "(-0.193726, 1.389680, 0.112360)",
        "(-0.193692, 1.395128, 0.115971)",
        "(-0.193807, 1.399831, 0.120023)",
        "(-0.194277, 1.403620, 0.124028)",
        "(-0.194795, 1.407833, 0.130220)",
        "(-0.194795, 1.407833, 0.130220)",
        "(-0.194850, 1.409804, 0.134676)",
        "(-0.195453, 1.410887, 0.139210)",
        "(-0.196198, 1.411131, 0.143751)",
        "(-0.196908, 1.410279, 0.150326)",
        "(-0.196908, 1.410279, 0.150326)",
        "(-0.197422, 1.408970, 0.154992)",
        "(-0.198157, 1.407110, 0.159837)",
        "(-0.198899, 1.404781, 0.164676)",
        "(-0.200200, 1.400523, 0.172121)",
        "(-0.200200, 1.400523, 0.172121)",
        "(-0.201241, 1.397309, 0.177175)",
        "(-0.202425, 1.393693, 0.181987)",
        "(-0.203623, 1.389803, 0.186866)",
        "(-0.205643, 1.383292, 0.194132)",
        "(-0.205643, 1.383292, 0.194132)",
        "(-0.207024, 1.378600, 0.198998)",
        "(-0.208637, 1.373447, 0.203373)",
        "(-0.210117, 1.367947, 0.207220)",
        "(-0.212696, 1.359316, 0.213304)",
        "(-0.212696, 1.359316, 0.213304)",
        "(-0.214075, 1.353336, 0.217122)",
        "(-0.215461, 1.347163, 0.220280)",
        "(-0.217353, 1.340755, 0.222719)",
        "(-0.220807, 1.330554, 0.225444)",
        "(-0.220807, 1.330554, 0.225444)",
        "(-0.222560, 1.323544, 0.226992)",
        "(-0.223814, 1.316736, 0.228775)",
        "(-0.225737, 1.309826, 0.229730)",
        "(-0.229419, 1.298831, 0.228975)",
        "(-0.229419, 1.298831, 0.228975)",
        "(-0.231564, 1.291343, 0.228163)",
        "(-0.233774, 1.283759, 0.227446)",
        "(-0.235547, 1.276306, 0.226625)",
        "(-0.238264, 1.265680, 0.223692)",
        "(-0.238264, 1.265680, 0.223692)",
        "(-0.240540, 1.258900, 0.220894)",
        "(-0.242777, 1.252242, 0.217758)",
        "(-0.244872, 1.245693, 0.214086)",
        "(-0.247351, 1.236209, 0.207848)",
        "(-0.247351, 1.236209, 0.207848)",
        "(-0.249043, 1.229975, 0.203569)",
        "(-0.250566, 1.223875, 0.199034)",
        "(-0.251987, 1.217905, 0.193654)",
        "(-0.253123, 1.209539, 0.185755)",
        "(-0.253123, 1.209539, 0.185755)",
        "(-0.253603, 1.204396, 0.180039)",
        "(-0.253577, 1.199609, 0.173560)",
        "(-0.253513, 1.195172, 0.166681)",
        "(-0.252617, 1.189997, 0.157395)",
        "(-0.252617, 1.189997, 0.157395)",
        "(-0.251602, 1.187274, 0.150805)",
        "(-0.250462, 1.185156, 0.143859)",
        "(-0.249126, 1.183721, 0.136945)",
        "(-0.246646, 1.182722, 0.126218)",
        "(-0.246646, 1.182722, 0.126218)",
        "(-0.245036, 1.182827, 0.118622)",
        "(-0.243318, 1.183753, 0.111560)",
        "(-0.241176, 1.185436, 0.105336)",
        "(-0.237922, 1.189090, 0.096217)",
        "(-0.237922, 1.189090, 0.096217)",
        "(-0.235791, 1.192154, 0.090702)",
        "(-0.233544, 1.195777, 0.086063)",
        "(-0.231060, 1.199777, 0.081845)",
        "(-0.227378, 1.206187, 0.076317)",
        "(-0.227378, 1.206187, 0.076317)",
        "(-0.225040, 1.210885, 0.073012)",
        "(-0.222676, 1.216083, 0.070235)",
        "(-0.220043, 1.221714, 0.068161)",
        "(-0.216064, 1.230876, 0.066036)",
        "(-0.216064, 1.230876, 0.066036)",
        "(-0.213616, 1.237429, 0.065050)",
        "(-0.211122, 1.244372, 0.064079)",
        "(-0.208840, 1.251706, 0.063774)",
        "(-0.204963, 1.263193, 0.063784)",
        "(-0.204963, 1.263193, 0.063784)",
        "(-0.202588, 1.271116, 0.064262)",
        "(-0.200358, 1.279176, 0.065055)",
        "(-0.198420, 1.287283, 0.066147)",
        "(-0.195293, 1.299564, 0.068726)",
        "(-0.195293, 1.299564, 0.068726)",
        "(-0.193695, 1.307579, 0.070880)",
        "(-0.192328, 1.315335, 0.073136)",
        "(-0.190739, 1.322823, 0.075515)",
        "(-0.188961, 1.333479, 0.079938)",
        "(-0.188961, 1.333479, 0.079938)",
        "(-0.188033, 1.340174, 0.083479)",
        "(-0.187236, 1.346393, 0.086843)",
        "(-0.186733, 1.352063, 0.090491)",
        "(-0.186172, 1.359536, 0.096233)",
        "(-0.186172, 1.359536, 0.096233)",
        "(-0.186086, 1.363781, 0.099879)",
        "(-0.186145, 1.367466, 0.103472)",
        "(-0.186464, 1.370622, 0.107322)",
        "(-0.186934, 1.374456, 0.112924)",
        "(-0.186934, 1.374456, 0.112924)",
        "(-0.187162, 1.376459, 0.116667)",
        "(-0.187585, 1.378047, 0.120494)",
        "(-0.187878, 1.379233, 0.124355)",
        "(-0.188503, 1.380424, 0.130236)",
        "(-0.188503, 1.380424, 0.130236)",
        "(-0.189153, 1.380623, 0.133967)",
        "(-0.189714, 1.380543, 0.137748)",
        "(-0.190359, 1.380115, 0.141448)",
        "(-0.191518, 1.378854, 0.146789)",
        "(-0.191518, 1.378854, 0.146789)",
        "(-0.192215, 1.377708, 0.150469)",
        "(-0.192948, 1.376317, 0.154189)",
        "(-0.193871, 1.374697, 0.157915)",
        "(-0.195416, 1.371660, 0.163416)",
        "(-0.195416, 1.371660, 0.163416)",
        "(-0.196520, 1.369293, 0.167403)",
        "(-0.197809, 1.366427, 0.171056)",
        "(-0.199181, 1.363063, 0.174685)",
        "(-0.201655, 1.356763, 0.180017)",
        "(-0.201655, 1.356763, 0.180017)",
        "(-0.203248, 1.351788, 0.183847)",
        "(-0.204600, 1.346362, 0.187980)",
        "(-0.206451, 1.340285, 0.191775)",
        "(-0.208525, 1.333681, 0.195109)",
        "(-0.209328, 1.330245, 0.196700)",
        "(-0.210814, 1.322981, 0.200141)",
        "(-0.212471, 1.315999, 0.203366)",
        "(-0.214284, 1.308838, 0.205806)",
        "(-0.217632, 1.297800, 0.209229)",
        "(-0.217632, 1.297800, 0.209229)",
        "(-0.219727, 1.290256, 0.211176)",
        "(-0.222067, 1.282803, 0.213219)",
        "(-0.224190, 1.275379, 0.214767)",
        "(-0.227728, 1.264018, 0.216236)",
        "(-0.227728, 1.264018, 0.216236)",
        "(-0.230161, 1.256202, 0.216767)",
        "(-0.232887, 1.248256, 0.216881)",
        "(-0.235638, 1.240163, 0.216850)",
        "(-0.240039, 1.227840, 0.216151)",
        "(-0.240039, 1.227840, 0.216151)",
        "(-0.243214, 1.219353, 0.214570)",
        "(-0.246218, 1.210823, 0.212482)",
        "(-0.249445, 1.202215, 0.209602)",
        "(-0.254196, 1.189351, 0.204573)",
        "(-0.254196, 1.189351, 0.204573)",
        "(-0.257072, 1.180895, 0.200296)",
        "(-0.259868, 1.172583, 0.194218)",
        "(-0.262685, 1.164530, 0.187969)",
        "(-0.266190, 1.153274, 0.178406)",
        "(-0.266190, 1.153274, 0.178406)",
        "(-0.267925, 1.146538, 0.171769)",
        "(-0.269235, 1.140630, 0.164465)",
        "(-0.270094, 1.135708, 0.156784)",
        "(-0.270093, 1.130416, 0.145585)",
        "(-0.270093, 1.130416, 0.145585)",
        "(-0.269403, 1.128422, 0.138471)",
        "(-0.268087, 1.127697, 0.131413)",
        "(-0.266343, 1.128263, 0.124482)",
        "(-0.263071, 1.131342, 0.114895)",
        "(-0.263071, 1.131342, 0.114895)",
        "(-0.260249, 1.134772, 0.109340)",
        "(-0.257103, 1.139175, 0.103841)",
        "(-0.253811, 1.144375, 0.098672)",
        "(-0.248152, 1.153803, 0.092106)",
        "(-0.248152, 1.153803, 0.092106)",
        "(-0.244028, 1.160786, 0.088470)",
        "(-0.240081, 1.168341, 0.085009)",
        "(-0.236295, 1.176288, 0.082069)",
        "(-0.230120, 1.188961, 0.078596)",
        "(-0.230120, 1.188961, 0.078596)",
        "(-0.226299, 1.197823, 0.076528)",
        "(-0.222342, 1.206966, 0.075229)",
        "(-0.218454, 1.216286, 0.074019)",
        "(-0.212835, 1.230598, 0.072728)",
        "(-0.212835, 1.230598, 0.072728)",
        "(-0.209142, 1.240285, 0.072592)",
        "(-0.205743, 1.249992, 0.072856)",
        "(-0.202761, 1.259727, 0.073386)",
        "(-0.198432, 1.274137, 0.074929)",
        "(-0.198432, 1.274137, 0.074929)",
        "(-0.195642, 1.283530, 0.076110)",
        "(-0.193191, 1.292612, 0.077705)",
        "(-0.191123, 1.301256, 0.079823)",
        "(-0.189431, 1.313125, 0.083577)",
        "(-0.189431, 1.313125, 0.083577)",
        "(-0.188035, 1.320487, 0.086238)",
        "(-0.186578, 1.327292, 0.089080)",
        "(-0.185971, 1.333436, 0.093004)",
        "(-0.185134, 1.341506, 0.099789)",
        "(-0.185134, 1.341506, 0.099789)",
        "(-0.184559, 1.346158, 0.104190)",
        "(-0.184338, 1.350136, 0.108658)",
        "(-0.184337, 1.353526, 0.113690)",
        "(-0.184405, 1.357586, 0.122008)",
        "(-0.184405, 1.357586, 0.122008)",
        "(-0.184719, 1.359591, 0.127301)",
        "(-0.185180, 1.361076, 0.132663)",
        "(-0.185889, 1.361997, 0.137924)",
        "(-0.187352, 1.362339, 0.145947)",
        "(-0.187352, 1.362339, 0.145947)",
        "(-0.188381, 1.361926, 0.151604)",
        "(-0.189298, 1.360981, 0.157257)",
        "(-0.190675, 1.359441, 0.162945)",
        "(-0.192915, 1.356258, 0.171376)",
        "(-0.192915, 1.356258, 0.171376)",
        "(-0.194454, 1.353663, 0.177201)",
        "(-0.196226, 1.350595, 0.182854)",
        "(-0.197939, 1.347066, 0.188103)",
        "(-0.200852, 1.341060, 0.195302)",
        "(-0.200852, 1.341060, 0.195302)",
        "(-0.203048, 1.336601, 0.199774)",
        "(-0.205117, 1.331844, 0.204178)",
        "(-0.207188, 1.326908, 0.208438)",
        "(-0.210923, 1.318821, 0.212988)",
        "(-0.210923, 1.318821, 0.212988)",
        "(-0.213491, 1.313121, 0.215337)",
        "(-0.216053, 1.307224, 0.217627)",
        "(-0.218569, 1.301039, 0.219241)",
        "(-0.222492, 1.291272, 0.219768)",
        "(-0.222492, 1.291272, 0.219768)",
        "(-0.225179, 1.284611, 0.219861)",
        "(-0.228059, 1.277685, 0.219284)",
        "(-0.230457, 1.270410, 0.217696)",
        "(-0.234620, 1.259096, 0.215053)",
        "(-0.234620, 1.259096, 0.215053)",
        "(-0.237226, 1.251452, 0.213597)",
        "(-0.240031, 1.243682, 0.210943)",
        "(-0.242763, 1.235824, 0.207037)",
        "(-0.246447, 1.224207, 0.202151)",
        "(-0.246447, 1.224207, 0.202151)",
        "(-0.248976, 1.216634, 0.199194)",
        "(-0.251034, 1.209308, 0.196015)",
        "(-0.252835, 1.202406, 0.192349)",
        "(-0.255958, 1.192984, 0.185349)",
        "(-0.255958, 1.192984, 0.185349)",
        "(-0.258247, 1.187193, 0.180644)",
        "(-0.259967, 1.181926, 0.176748)",
        "(-0.261474, 1.177049, 0.172413)",
        "(-0.263739, 1.170653, 0.164531)",
        "(-0.263739, 1.170653, 0.164531)",
        "(-0.265249, 1.166856, 0.159618)",
        "(-0.266347, 1.163385, 0.154666)",
        "(-0.267303, 1.160261, 0.149974)",
        "(-0.268193, 1.156322, 0.143173)",
        "(-0.268193, 1.156322, 0.143173)",
        "(-0.268396, 1.154311, 0.138680)",
        "(-0.268760, 1.152924, 0.133432)",
        "(-0.268873, 1.151922, 0.128002)",
        "(-0.267763, 1.151285, 0.121769)",
        "(-0.267763, 1.151285, 0.121769)",
        "(-0.266977, 1.151485, 0.117385)",
        "(-0.266225, 1.152020, 0.112621)",
        "(-0.264947, 1.152941, 0.108253)",
        "(-0.262181, 1.154781, 0.102922)",
        "(-0.262181, 1.154781, 0.102922)",
        "(-0.260675, 1.156353, 0.099236)",
        "(-0.259134, 1.158369, 0.095306)",
        "(-0.257017, 1.160732, 0.091482)",
        "(-0.253745, 1.165159, 0.086865)",
        "(-0.253745, 1.165159, 0.086865)",
        "(-0.251230, 1.168792, 0.083764)",
        "(-0.248786, 1.173071, 0.080897)",
        "(-0.245755, 1.177905, 0.078312)",
        "(-0.240843, 1.186061, 0.075330)",
        "(-0.240843, 1.186061, 0.075330)",
        "(-0.237667, 1.192047, 0.073659)",
        "(-0.234263, 1.198458, 0.072255)",
        "(-0.230794, 1.205211, 0.071050)",
        "(-0.225498, 1.215782, 0.069942)",
        "(-0.225498, 1.215782, 0.069942)",
        "(-0.221937, 1.223335, 0.069493)",
        "(-0.218946, 1.230570, 0.069339)",
        "(-0.215748, 1.238108, 0.069487)",
        "(-0.210948, 1.249583, 0.070294)",
        "(-0.210948, 1.249583, 0.070294)",
        "(-0.208061, 1.257191, 0.071330)",
        "(-0.205828, 1.264549, 0.072667)",
        "(-0.203157, 1.271560, 0.074264)",
        "(-0.199501, 1.281377, 0.077163)",
        "(-0.199501, 1.281377, 0.077163)",
        "(-0.197279, 1.287498, 0.079664)",
        "(-0.195368, 1.293305, 0.082494)",
        "(-0.193780, 1.298733, 0.085344)",
        "(-0.191339, 1.306149, 0.089514)",
        "(-0.191339, 1.306149, 0.089514)",
        "(-0.189757, 1.310812, 0.092595)",
        "(-0.188425, 1.315362, 0.096181)",
        "(-0.187143, 1.319700, 0.099872)",
        "(-0.185482, 1.325755, 0.105600)",
        "(-0.185482, 1.325755, 0.105600)",
        "(-0.184598, 1.329529, 0.109569)",
        "(-0.183932, 1.333102, 0.113448)",
        "(-0.183359, 1.336445, 0.117656)",
        "(-0.182337, 1.341214, 0.124325)",
        "(-0.182337, 1.341214, 0.124325)",
        "(-0.181922, 1.344113, 0.128545)",
        "(-0.182020, 1.346613, 0.132868)",
        "(-0.181429, 1.348783, 0.137951)",
        "(-0.181897, 1.351346, 0.145577)",
        "(-0.181897, 1.351346, 0.145577)",
        "(-0.181794, 1.352596, 0.150450)",
        "(-0.182137, 1.353526, 0.155725)",
        "(-0.182870, 1.353969, 0.161081)",
        "(-0.183798, 1.353880, 0.169297)",
        "(-0.183798, 1.353880, 0.169297)",
        "(-0.184569, 1.353450, 0.174756)",
        "(-0.185609, 1.352721, 0.180214)",
        "(-0.186806, 1.351647, 0.185548)",
        "(-0.188804, 1.349312, 0.193981)",
        "(-0.188804, 1.349312, 0.193981)",
        "(-0.190270, 1.347279, 0.199724)",
        "(-0.191981, 1.344797, 0.204865)",
        "(-0.193977, 1.341934, 0.209767)",
        "(-0.197085, 1.336927, 0.217663)",
        "(-0.197085, 1.336927, 0.217663)",
        "(-0.199501, 1.332950, 0.222522)",
        "(-0.202034, 1.328450, 0.226781)",
        "(-0.204793, 1.323487, 0.231149)",
        "(-0.209089, 1.315143, 0.236936)",
        "(-0.209089, 1.315143, 0.236936)",
        "(-0.212056, 1.308947, 0.240052)",
        "(-0.215050, 1.302402, 0.242974)",
        "(-0.217863, 1.295491, 0.245341)",
        "(-0.222584, 1.284663, 0.247909)",
        "(-0.222584, 1.284663, 0.247909)",
        "(-0.225340, 1.277404, 0.249099)",
        "(-0.228115, 1.270078, 0.249601)",
        "(-0.231163, 1.262654, 0.249550)",
        "(-0.234864, 1.251733, 0.249639)",
        "(-0.234864, 1.251733, 0.249639)",
        "(-0.237245, 1.244749, 0.248833)",
        "(-0.239855, 1.237852, 0.247172)",
        "(-0.242358, 1.231143, 0.245431)",
        "(-0.245398, 1.221390, 0.241679)",
        "(-0.245398, 1.221390, 0.241679)",
        "(-0.247323, 1.215033, 0.238578)",
        "(-0.249321, 1.208862, 0.235300)",
        "(-0.251192, 1.202803, 0.231811)",
        "(-0.253784, 1.193803, 0.226441)",
        "(-0.253784, 1.193803, 0.226441)",
        "(-0.255305, 1.187918, 0.222661)",
        "(-0.256651, 1.182210, 0.218036)",
        "(-0.258008, 1.176520, 0.212697)",
        "(-0.259987, 1.168968, 0.206333)",
        "(-0.259987, 1.168968, 0.206333)",
        "(-0.260856, 1.164250, 0.201972)",
        "(-0.261803, 1.159955, 0.196297)",
        "(-0.262417, 1.156267, 0.191261)",
        "(-0.262349, 1.151925, 0.183056)",
        "(-0.262349, 1.151925, 0.183056)",
        "(-0.262202, 1.149866, 0.176768)",
        "(-0.261826, 1.148637, 0.171425)",
        "(-0.260890, 1.148139, 0.166320)",
        "(-0.258814, 1.149076, 0.158334)",
        "(-0.258814, 1.149076, 0.158334)",
        "(-0.257209, 1.150704, 0.152199)",
        "(-0.255137, 1.153237, 0.147075)",
        "(-0.252527, 1.156613, 0.142415)",
        "(-0.248383, 1.163048, 0.134996)",
        "(-0.248383, 1.163048, 0.134996)",
        "(-0.245571, 1.168038, 0.130445)",
        "(-0.242504, 1.173784, 0.126321)",
        "(-0.238894, 1.179968, 0.122191)",
        "(-0.233544, 1.190150, 0.116737)",
        "(-0.233544, 1.190150, 0.116737)",
        "(-0.230137, 1.197555, 0.113515)",
        "(-0.226423, 1.205455, 0.110810)",
        "(-0.222451, 1.213617, 0.108120)",
        "(-0.217230, 1.226579, 0.104997)",
        "(-0.217230, 1.226579, 0.104997)",
        "(-0.214231, 1.235439, 0.103030)",
        "(-0.210630, 1.244460, 0.101555)",
        "(-0.207045, 1.253609, 0.100612)",
        "(-0.202418, 1.267036, 0.100280)",
        "(-0.202418, 1.267036, 0.100280)",
        "(-0.200022, 1.275580, 0.100269)",
        "(-0.197703, 1.283774, 0.100398)",
        "(-0.195275, 1.291649, 0.101250)",
        "(-0.191662, 1.302737, 0.104137)",
        "(-0.191662, 1.302737, 0.104137)",
        "(-0.189394, 1.309721, 0.107058)",
        "(-0.187520, 1.316314, 0.110532)",
        "(-0.185782, 1.322386, 0.113843)",
        "(-0.184083, 1.329839, 0.119241)",
        "(-0.184083, 1.329839, 0.119241)",
        "(-0.183260, 1.334276, 0.123868)",
        "(-0.182410, 1.338324, 0.129236)",
        "(-0.181361, 1.341911, 0.134556)",
        "(-0.180744, 1.346221, 0.143019)",
        "(-0.180744, 1.346221, 0.143019)",
        "(-0.180508, 1.348552, 0.148611)",
        "(-0.180087, 1.350618, 0.153939)",
        "(-0.180332, 1.352353, 0.159976)",
        "(-0.180752, 1.354167, 0.169406)",
        "(-0.180752, 1.354167, 0.169406)",
        "(-0.181311, 1.354825, 0.175322)",
        "(-0.182270, 1.354995, 0.181299)",
        "(-0.183098, 1.354781, 0.187427)",
        "(-0.184707, 1.353825, 0.197427)",
        "(-0.184707, 1.353825, 0.197427)",
        "(-0.186151, 1.352703, 0.203926)",
        "(-0.187851, 1.351167, 0.210027)",
        "(-0.189821, 1.349258, 0.216044)",
        "(-0.192956, 1.345603, 0.225453)",
        "(-0.192956, 1.345603, 0.225453)",
        "(-0.195094, 1.342702, 0.231705)",
        "(-0.197567, 1.339394, 0.237280)",
        "(-0.200240, 1.335733, 0.242594)",
        "(-0.204175, 1.329635, 0.250394)",
        "(-0.204175, 1.329635, 0.250394)",
        "(-0.206966, 1.325050, 0.255159)",
        "(-0.209971, 1.320114, 0.259315)",
        "(-0.212954, 1.314770, 0.262997)",
        "(-0.217561, 1.305661, 0.266941)",
        "(-0.217561, 1.305661, 0.266941)",
        "(-0.220316, 1.298945, 0.269661)",
        "(-0.223179, 1.292291, 0.271755)",
        "(-0.226252, 1.285100, 0.272802)",
        "(-0.230773, 1.273374, 0.273320)",
        "(-0.230773, 1.273374, 0.273320)",
        "(-0.233686, 1.265396, 0.273640)",
        "(-0.236400, 1.257465, 0.273840)",
        "(-0.239371, 1.249617, 0.272672)",
        "(-0.243908, 1.238157, 0.269107)",
        "(-0.243908, 1.238157, 0.269107)",
        "(-0.246781, 1.230784, 0.266522)",
        "(-0.249644, 1.223705, 0.264169)",
        "(-0.252015, 1.216922, 0.261073)",
        "(-0.255295, 1.207544, 0.255995)",
        "(-0.255295, 1.207544, 0.255995)",
        "(-0.257263, 1.201760, 0.252177)",
        "(-0.259029, 1.196483, 0.247345)",
        "(-0.260191, 1.191762, 0.242597)",
        "(-0.261423, 1.185858, 0.235375)",
        "(-0.261423, 1.185858, 0.235375)",
        "(-0.262266, 1.182476, 0.230231)",
        "(-0.262864, 1.179428, 0.224452)",
        "(-0.263240, 1.176776, 0.219307)",
        "(-0.263894, 1.173472, 0.211379)",
        "(-0.263894, 1.173472, 0.211379)",
        "(-0.264252, 1.171495, 0.205336)",
        "(-0.265177, 1.169727, 0.199042)",
        "(-0.265698, 1.168180, 0.193540)",
        "(-0.266046, 1.166306, 0.184874)",
        "(-0.266046, 1.166306, 0.184874)",
        "(-0.266702, 1.165163, 0.179281)",
        "(-0.267469, 1.164031, 0.172437)",
        "(-0.268083, 1.162977, 0.165262)",
        "(-0.268361, 1.162089, 0.156557)",
        "(-0.268361, 1.162089, 0.156557)",
        "(-0.267564, 1.162180, 0.153392)",
        "(-0.267279, 1.162808, 0.150713)",
        "(-0.266818, 1.163595, 0.149124)",
        "(-0.267140, 1.165209, 0.147885)",
        "(-0.267140, 1.165209, 0.147885)",
        "(-0.267166, 1.166797, 0.145817)",
        "(-0.266622, 1.168804, 0.143998)",
        "(-0.265551, 1.171114, 0.142745)",
        "(-0.264098, 1.175604, 0.138002)",
        "(-0.264098, 1.175604, 0.138002)",
        "(-0.262804, 1.179123, 0.133948)",
        "(-0.260532, 1.183210, 0.129538)",
        "(-0.257690, 1.187864, 0.124661)",
        "(-0.254009, 1.195928, 0.116587)",
        "(-0.254009, 1.195928, 0.116587)",
        "(-0.251679, 1.202119, 0.111379)",
        "(-0.248415, 1.209136, 0.106706)",
        "(-0.245199, 1.216665, 0.102445)",
        "(-0.240959, 1.228502, 0.096971)",
        "(-0.240959, 1.228502, 0.096971)",
        "(-0.239359, 1.236416, 0.093364)",
        "(-0.238508, 1.244325, 0.090307)",
        "(-0.236617, 1.252208, 0.087998)",
        "(-0.230513, 1.263544, 0.085527)",
        "(-0.230513, 1.263544, 0.085527)",
        "(-0.228375, 1.270769, 0.084261)",
        "(-0.226484, 1.277599, 0.083161)",
        "(-0.224105, 1.284036, 0.082896)",
        "(-0.220523, 1.292987, 0.082891)",
        "(-0.220523, 1.292987, 0.082891)",
        "(-0.218760, 1.298477, 0.083019)",
        "(-0.217485, 1.303442, 0.083674)",
        "(-0.215989, 1.308098, 0.084581)",
        "(-0.213677, 1.314432, 0.085267)",
        "(-0.213677, 1.314432, 0.085267)",
        "(-0.212636, 1.318427, 0.085777)",
        "(-0.211699, 1.322224, 0.087014)",
        "(-0.210721, 1.325898, 0.088347)",
        "(-0.208829, 1.330563, 0.090716)",
        "(-0.208829, 1.330563, 0.090716)",
        "(-0.208043, 1.333472, 0.092694)",
        "(-0.207382, 1.336352, 0.094710)",
        "(-0.206660, 1.339024, 0.096518)",
        "(-0.206249, 1.342620, 0.099682)",
        "(-0.206249, 1.342620, 0.099682)",
        "(-0.205593, 1.344896, 0.102311)",
        "(-0.205171, 1.346933, 0.104955)",
        "(-0.204943, 1.348683, 0.107384)",
        "(-0.204649, 1.350864, 0.111483)",
        "(-0.204649, 1.350864, 0.111483)",
        "(-0.204271, 1.352039, 0.114270)",
        "(-0.203938, 1.352998, 0.117336)",
        "(-0.204043, 1.353735, 0.120734)",
        "(-0.204011, 1.354585, 0.126368)",
        "(-0.204011, 1.354585, 0.126368)",
        "(-0.203947, 1.354857, 0.129975)",
        "(-0.204179, 1.354860, 0.133825)",
        "(-0.204562, 1.354633, 0.137926)",
        "(-0.205164, 1.353625, 0.143953)",
        "(-0.205164, 1.353625, 0.143953)",
        "(-0.205509, 1.352647, 0.148315)",
        "(-0.206020, 1.351415, 0.152692)",
        "(-0.206717, 1.349990, 0.157219)",
        "(-0.207428, 1.347830, 0.163948)",
        "(-0.207428, 1.347830, 0.163948)",
        "(-0.208004, 1.346362, 0.168008)",
        "(-0.208567, 1.344926, 0.171378)",
        "(-0.209199, 1.343621, 0.174587)",
        "(-0.209943, 1.342090, 0.180209)",
        "(-0.209943, 1.342090, 0.180209)",
        "(-0.210443, 1.341199, 0.183717)",
        "(-0.210936, 1.340338, 0.186853)",
        "(-0.211595, 1.339372, 0.189582)",
        "(-0.212832, 1.337529, 0.193222)",
        "(-0.212832, 1.337529, 0.193222)",
        "(-0.213343, 1.336132, 0.196015)",
        "(-0.214152, 1.334363, 0.198595)",
        "(-0.215346, 1.331969, 0.200646)",
        "(-0.217066, 1.327179, 0.203367)",
        "(-0.217066, 1.327179, 0.203367)",
        "(-0.218406, 1.323276, 0.205215)",
        "(-0.220278, 1.318509, 0.206936)",
        "(-0.222368, 1.313192, 0.209070)",
        "(-0.225222, 1.303738, 0.211688)",
        "(-0.225222, 1.303738, 0.211688)",
        "(-0.227715, 1.296803, 0.212717)",
        "(-0.230184, 1.289454, 0.213354)",
        "(-0.232578, 1.281836, 0.214501)",
        "(-0.236399, 1.269906, 0.216224)",
        "(-0.236399, 1.269906, 0.216224)",
        "(-0.239056, 1.261693, 0.216429)",
        "(-0.241863, 1.253425, 0.216429)",
        "(-0.244425, 1.245101, 0.216201)",
        "(-0.248593, 1.232798, 0.216033)",
        "(-0.248593, 1.232798, 0.216033)",
        "(-0.250874, 1.224920, 0.215793)",
        "(-0.253412, 1.217574, 0.214656)",
        "(-0.255856, 1.210818, 0.212735)",
        "(-0.258418, 1.201884, 0.209931)",
        "(-0.258418, 1.201884, 0.209931)",
        "(-0.260175, 1.196818, 0.208031)",
        "(-0.261840, 1.192167, 0.205573)",
        "(-0.263724, 1.187817, 0.203395)",
        "(-0.265662, 1.181955, 0.201055)",
        "(-0.265662, 1.181955, 0.201055)",
        "(-0.267019, 1.178357, 0.198510)",
        "(-0.268826, 1.174942, 0.195503)"
    ],
    "rightHandRotations": [
        "(305.117900, 103.145100, 306.757200)",
        "(305.057400, 102.850300, 307.457000)",
        "(305.057400, 102.850300, 307.457000)",
        "(304.909100, 102.669100, 307.939800)",
        "(304.847200, 102.155000, 308.792400)",
        "(305.190900, 101.376800, 309.549100)",
        "(306.364500, 100.496600, 309.773300)",
        "(306.364500, 100.496600, 309.773300)",
        "(307.148200, 100.775400, 309.001300)",
        "(307.458900, 100.092900, 309.773900)",
        "(307.213000, 99.290260, 311.013600)",
        "(308.210600, 98.611590, 310.651900)",
        "(308.563900, 99.343070, 309.553500)",
        "(308.563900, 99.343070, 309.553500)",
        "(308.992800, 99.824100, 308.686400)",
        "(309.293200, 99.467460, 308.989400)",
        "(309.356500, 98.968730, 309.581100)",
        "(309.356500, 98.968730, 309.581100)",
        "(309.618700, 99.109580, 309.115300)",
        "(309.902300, 99.307990, 308.569500)",
        "(309.798000, 99.266560, 308.683500)",
        "(309.553300, 98.836420, 309.146800)",
        "(309.542700, 98.909220, 308.852500)",
        "(309.542700, 98.909220, 308.852500)",
        "(309.259000, 99.026960, 308.676300)",
        "(308.801900, 99.055900, 308.817800)",
        "(308.361000, 98.783470, 309.023500)",
        "(307.853700, 98.996700, 308.801600)",
        "(307.853700, 98.996700, 308.801600)",
        "(307.350400, 99.351100, 308.561700)",
        "(306.808100, 99.719300, 308.372700)",
        "(306.704300, 99.972150, 308.051300)",
        "(306.353100, 100.343800, 307.697100)",
        "(306.353100, 100.343800, 307.697100)",
        "(306.036100, 100.615500, 307.669600)",
        "(306.035400, 100.551600, 307.841800)",
        "(306.141300, 100.448600, 307.950500)",
        "(306.475600, 100.285000, 307.994100)",
        "(306.475600, 100.285000, 307.994100)",
        "(306.640500, 99.965190, 308.139600)",
        "(306.669700, 99.882620, 308.495900)",
        "(307.085100, 99.588680, 308.679400)",
        "(307.511200, 99.211450, 308.803000)",
        "(307.511200, 99.211450, 308.803000)",
        "(307.839800, 99.155220, 308.668300)",
        "(308.117600, 98.986800, 308.802300)",
        "(308.335300, 98.257370, 309.917200)",
        "(308.335300, 98.257370, 309.917200)",
        "(308.972000, 97.820970, 310.242500)",
        "(310.078700, 97.054030, 310.578400)",
        "(311.410300, 96.260190, 310.759200)",
        "(314.073000, 96.208370, 309.082600)",
        "(314.073000, 96.208370, 309.082600)",
        "(316.356000, 97.186580, 306.675200)",
        "(318.788200, 97.356740, 305.120100)",
        "(322.029000, 97.144380, 302.844700)",
        "(326.846200, 96.507930, 299.301400)",
        "(326.846200, 96.507930, 299.301400)",
        "(328.260000, 97.509140, 298.618800)",
        "(328.253400, 98.797650, 298.092800)",
        "(329.121900, 98.449770, 298.600100)",
        "(328.296400, 98.786700, 300.152300)",
        "(328.296400, 98.786700, 300.152300)",
        "(328.292300, 98.875960, 300.173900)",
        "(327.825700, 99.527860, 300.193800)",
        "(325.927000, 100.504800, 300.870900)",
        "(324.397100, 100.338700, 301.614200)",
        "(324.397100, 100.338700, 301.614200)",
        "(323.298900, 100.440100, 302.169500)",
        "(322.120900, 100.972000, 302.081700)",
        "(321.580000, 100.907000, 301.942000)",
        "(320.559600, 100.475200, 302.522800)",
        "(320.559600, 100.475200, 302.522800)",
        "(318.678300, 100.384300, 303.649700)",
        "(317.819100, 100.209200, 304.037900)",
        "(317.501900, 100.030700, 304.088000)",
        "(316.013200, 99.778020, 304.956500)",
        "(316.013200, 99.778020, 304.956500)",
        "(314.595000, 99.064150, 306.230300)",
        "(313.397500, 98.416050, 307.510800)",
        "(312.525300, 98.229430, 308.281300)",
        "(311.236300, 98.249830, 309.142800)",
        "(311.236300, 98.249830, 309.142800)",
        "(310.030100, 98.398840, 309.916400)",
        "(308.902300, 98.443180, 310.662800)",
        "(308.343500, 98.560280, 311.082500)",
        "(307.475300, 99.285350, 311.258000)",
        "(307.475300, 99.285350, 311.258000)",
        "(306.720200, 99.868610, 311.285200)",
        "(306.093000, 100.057200, 311.757000)",
        "(305.751400, 100.101200, 312.206400)",
        "(304.926600, 101.005600, 312.104900)",
        "(304.926600, 101.005600, 312.104900)",
        "(304.575800, 101.422900, 311.948200)",
        "(304.181100, 101.926000, 311.918000)",
        "(303.592300, 102.403200, 311.933400)",
        "(302.796100, 103.059200, 311.839100)",
        "(302.796100, 103.059200, 311.839100)",
        "(302.489100, 103.238800, 311.774100)",
        "(302.109100, 103.222100, 312.021600)",
        "(301.551300, 102.936600, 312.739700)",
        "(300.711400, 103.057100, 313.122800)",
        "(300.711400, 103.057100, 313.122800)",
        "(300.388900, 103.421300, 312.947600)",
        "(299.945400, 103.566000, 313.058800)",
        "(299.417700, 103.489400, 313.509600)",
        "(298.577700, 103.212700, 314.267600)",
        "(298.577700, 103.212700, 314.267600)",
        "(298.086900, 103.319600, 314.359200)",
        "(297.621100, 103.119600, 314.899600)",
        "(296.994700, 102.842700, 315.505900)",
        "(296.236800, 102.649000, 315.940000)",
        "(296.236800, 102.649000, 315.940000)",
        "(295.742200, 102.354400, 316.457800)",
        "(295.310100, 102.069100, 317.045700)",
        "(294.884800, 102.017900, 317.101000)",
        "(294.077100, 101.963900, 317.342900)",
        "(294.077100, 101.963900, 317.342900)",
        "(293.658100, 101.378900, 318.128800)",
        "(293.194600, 101.065900, 318.542600)",
        "(292.721300, 101.129800, 318.558800)",
        "(292.237700, 101.268500, 318.536500)",
        "(292.237700, 101.268500, 318.536500)",
        "(291.915000, 101.265000, 318.694200)",
        "(291.591300, 101.052800, 319.053700)",
        "(291.317600, 100.996400, 319.222500)",
        "(290.905400, 101.350700, 318.984300)",
        "(290.905400, 101.350700, 318.984300)",
        "(290.419800, 101.052400, 319.543800)",
        "(289.917200, 100.931800, 319.912400)",
        "(289.567600, 101.189700, 319.693000)",
        "(288.921800, 101.182500, 320.040900)",
        "(288.921800, 101.182500, 320.040900)",
        "(288.603400, 101.095700, 320.273200)",
        "(288.404800, 101.150200, 320.213600)",
        "(288.101500, 101.064800, 320.248900)",
        "(287.890900, 100.788700, 320.522100)",
        "(287.890900, 100.788700, 320.522100)",
        "(288.017600, 101.031500, 320.139500)",
        "(288.238800, 100.706500, 320.385400)",
        "(288.186400, 100.358100, 320.892100)",
        "(288.282300, 99.929960, 321.258300)",
        "(288.282300, 99.929960, 321.258300)",
        "(288.396800, 99.792020, 321.377900)",
        "(288.354700, 99.518060, 321.790600)",
        "(288.198100, 99.320260, 322.131900)",
        "(288.052100, 99.300120, 322.225500)",
        "(288.052100, 99.300120, 322.225500)",
        "(288.030300, 99.630740, 321.977600)",
        "(287.935300, 100.115300, 321.580000)",
        "(287.829600, 100.737300, 320.990100)",
        "(287.498200, 101.049300, 320.709300)",
        "(287.498200, 101.049300, 320.709300)",
        "(286.957600, 100.891400, 320.960600)",
        "(286.439600, 100.750400, 321.082500)",
        "(285.896600, 100.311300, 321.580100)",
        "(285.543800, 99.905400, 321.907000)",
        "(285.543800, 99.905400, 321.907000)",
        "(285.398500, 99.271950, 322.555400)",
        "(285.077300, 99.254980, 322.564400)",
        "(284.965400, 99.313790, 322.345300)",
        "(285.053300, 99.100390, 322.458200)",
        "(285.053300, 99.100390, 322.458200)",
        "(284.892000, 99.088490, 322.522300)",
        "(284.778900, 98.999450, 322.722900)",
        "(284.710800, 99.133050, 322.615500)",
        "(284.723800, 99.592030, 322.149200)",
        "(284.723800, 99.592030, 322.149200)",
        "(284.726100, 99.995860, 321.669700)",
        "(284.480300, 99.956960, 321.813500)",
        "(284.309700, 99.880290, 321.864800)",
        "(284.166500, 100.517800, 321.078300)",
        "(284.166500, 100.517800, 321.078300)",
        "(284.018500, 100.513400, 321.097500)",
        "(283.689100, 100.788200, 320.844400)",
        "(283.501000, 101.482700, 320.021500)",
        "(283.317200, 102.200400, 319.168000)",
        "(283.317200, 102.200400, 319.168000)",
        "(283.223300, 102.659100, 318.424500)",
        "(282.759700, 102.580600, 318.465700)",
        "(282.256900, 102.458100, 318.580700)",
        "(281.823700, 103.018400, 317.726600)",
        "(281.823700, 103.018400, 317.726600)",
        "(281.444700, 102.959700, 317.740100)",
        "(281.066900, 103.172000, 317.524600)",
        "(280.564200, 103.262500, 317.547500)",
        "(280.030700, 103.707600, 317.303700)",
        "(280.030700, 103.707600, 317.303700)",
        "(279.769100, 104.110000, 317.057100)",
        "(279.492500, 105.667800, 315.588000)",
        "(279.195700, 106.710300, 314.741500)",
        "(278.625400, 107.967400, 313.938300)",
        "(278.625400, 107.967400, 313.938300)",
        "(278.433300, 109.147100, 313.143700)",
        "(278.331900, 110.835400, 311.747800)",
        "(278.279000, 112.544400, 310.366200)",
        "(278.224100, 115.202200, 308.262800)",
        "(278.224100, 115.202200, 308.262800)",
        "(278.309700, 117.363700, 306.522500)",
        "(278.407900, 119.876400, 304.343900)",
        "(278.577900, 121.517100, 303.110200)",
        "(278.896700, 123.523900, 301.676400)",
        "(278.896700, 123.523900, 301.676400)",
        "(279.116500, 124.142900, 301.341400)",
        "(279.176200, 124.503200, 301.559500)",
        "(279.279300, 125.273500, 301.229000)",
        "(279.470000, 125.708000, 301.466700)",
        "(279.470000, 125.708000, 301.466700)",
        "(279.722200, 125.729000, 301.851300)",
        "(279.932500, 125.963600, 302.040100)",
        "(279.939000, 127.115500, 301.417500)",
        "(280.235700, 128.183800, 300.971600)",
        "(280.235700, 128.183800, 300.971600)",
        "(280.623000, 128.734800, 300.777800)",
        "(280.808000, 128.568200, 301.278300)",
        "(280.826100, 129.594200, 300.770300)",
        "(281.242600, 129.393500, 301.574300)",
        "(281.242600, 129.393500, 301.574300)",
        "(281.653300, 128.651100, 302.667600)",
        "(281.897900, 128.574900, 303.149500)",
        "(282.065500, 128.728300, 303.339300)",
        "(282.290800, 129.597600, 303.098800)",
        "(282.290800, 129.597600, 303.098800)",
        "(282.503200, 130.123900, 303.014600)",
        "(283.155200, 129.861100, 303.470700)",
        "(283.605100, 129.951700, 303.673200)",
        "(284.158600, 130.767100, 303.310800)",
        "(284.158600, 130.767100, 303.310800)",
        "(284.726700, 130.837900, 303.506200)",
        "(285.334700, 130.315200, 304.166100)",
        "(285.846600, 129.746400, 304.994300)",
        "(286.568700, 128.459200, 306.422000)",
        "(286.568700, 128.459200, 306.422000)",
        "(287.089100, 128.020000, 307.020000)",
        "(287.689100, 127.681100, 307.374000)",
        "(288.511800, 126.737400, 308.303000)",
        "(289.449200, 125.208300, 309.941300)",
        "(289.449200, 125.208300, 309.941300)",
        "(290.247500, 124.604000, 310.467700)",
        "(291.177000, 123.593700, 311.419200)",
        "(292.179100, 122.204800, 312.646700)",
        "(293.309600, 119.842300, 314.684600)",
        "(293.309600, 119.842300, 314.684600)",
        "(293.965900, 118.741400, 315.344700)",
        "(294.494600, 117.394800, 316.359400)",
        "(295.101300, 116.219600, 317.131100)",
        "(295.709100, 115.067300, 317.668300)",
        "(295.709100, 115.067300, 317.668300)",
        "(296.031400, 114.765900, 317.425700)",
        "(296.416000, 113.982100, 317.596200)",
        "(296.482800, 112.349200, 318.841500)",
        "(296.182400, 111.392000, 318.904900)",
        "(296.182400, 111.392000, 318.904900)",
        "(296.048000, 110.577900, 319.112200)",
        "(295.944600, 109.943600, 319.177900)",
        "(295.930400, 109.347100, 319.215400)",
        "(295.573800, 108.173700, 319.627300)",
        "(295.573800, 108.173700, 319.627300)",
        "(295.175800, 107.722300, 319.554700)",
        "(294.850900, 107.491900, 319.253200)",
        "(294.478700, 106.870700, 319.373000)",
        "(293.802800, 106.189000, 319.522400)",
        "(293.802800, 106.189000, 319.522400)",
        "(293.415600, 105.932000, 319.188600)",
        "(292.816900, 105.874200, 318.846100)",
        "(292.310500, 105.752400, 318.530200)",
        "(291.495200, 105.627400, 318.067600)",
        "(291.495200, 105.627400, 318.067600)",
        "(291.008600, 105.701900, 317.556600)",
        "(290.373600, 105.701600, 317.142700)",
        "(289.800900, 105.663500, 316.847900)",
        "(288.987000, 105.892000, 316.223300)",
        "(288.987000, 105.892000, 316.223300)",
        "(288.513400, 106.095000, 315.829800)",
        "(287.899800, 106.605100, 315.172800)",
        "(287.482300, 107.258900, 314.158600)",
        "(286.441400, 107.573900, 313.654500)",
        "(286.441400, 107.573900, 313.654500)",
        "(285.879700, 107.814300, 313.272000)",
        "(285.434400, 107.878800, 313.085100)",
        "(284.849500, 108.203000, 312.585100)",
        "(283.824200, 108.205900, 312.453300)",
        "(283.824200, 108.205900, 312.453300)",
        "(283.123800, 108.087600, 312.467200)",
        "(282.348800, 107.827700, 312.814000)",
        "(281.684300, 107.746800, 312.916400)",
        "(280.539000, 108.516200, 312.396400)",
        "(280.539000, 108.516200, 312.396400)",
        "(279.674100, 109.923900, 311.014700)",
        "(278.836600, 111.193200, 309.988000)",
        "(278.197800, 112.034000, 309.294800)",
        "(277.258200, 114.285000, 307.522500)",
        "(277.258200, 114.285000, 307.522500)",
        "(276.605100, 116.851200, 305.190200)",
        "(275.916400, 120.751400, 301.639300)",
        "(275.453700, 124.186800, 298.511100)",
        "(274.888100, 128.419300, 294.790100)",
        "(274.888100, 128.419300, 294.790100)",
        "(274.555000, 132.024100, 291.502300)",
        "(274.192900, 138.535800, 285.450700)",
        "(274.166400, 142.288600, 282.052900)",
        "(274.137400, 147.640800, 277.175700)",
        "(274.137400, 147.640800, 277.175700)",
        "(274.053600, 152.333100, 272.893900)",
        "(273.925000, 154.442100, 271.325100)",
        "(274.030800, 158.082600, 268.125000)",
        "(274.392600, 159.034700, 267.788800)",
        "(274.392600, 159.034700, 267.788800)",
        "(274.651500, 159.118200, 268.194500)",
        "(274.945900, 160.842800, 266.948100)",
        "(275.193100, 161.611500, 266.743800)",
        "(275.608700, 158.206100, 270.949700)",
        "(275.608700, 158.206100, 270.949700)",
        "(275.971700, 156.732300, 272.966400)",
        "(276.361200, 156.006000, 274.274800)",
        "(276.905200, 155.256600, 275.510900)",
        "(277.559900, 151.867300, 279.855100)",
        "(277.559900, 151.867300, 279.855100)",
        "(277.989900, 151.043500, 281.353700)",
        "(278.521700, 149.719700, 283.356800)",
        "(279.123000, 148.592800, 285.019700)",
        "(279.917200, 147.591400, 286.819900)",
        "(279.917200, 147.591400, 286.819900)",
        "(280.181200, 146.352300, 288.751500)",
        "(280.574100, 145.300700, 290.477100)",
        "(281.242400, 143.956300, 292.356000)",
        "(282.292800, 141.852500, 295.148800)",
        "(282.292800, 141.852500, 295.148800)",
        "(282.713700, 141.061600, 296.554900)",
        "(283.187300, 140.480000, 297.620800)",
        "(283.709800, 139.806200, 298.626000)",
        "(284.597800, 138.086400, 300.946000)",
        "(284.597800, 138.086400, 300.946000)",
        "(284.996900, 137.201900, 302.122100)",
        "(285.327000, 136.907500, 302.796800)",
        "(285.930200, 136.525600, 303.262100)",
        "(286.981400, 135.062000, 304.837600)",
        "(286.981400, 135.062000, 304.837600)",
        "(287.477500, 134.107300, 305.962900)",
        "(287.907800, 132.895000, 307.273700)",
        "(288.582900, 131.963800, 308.189400)",
        "(289.835300, 131.146700, 308.637400)",
        "(289.835300, 131.146700, 308.637400)",
        "(290.588600, 130.047200, 309.429400)",
        "(291.104600, 128.393000, 310.941500)",
        "(291.584600, 126.689900, 312.299500)",
        "(292.427800, 125.046700, 313.375300)",
        "(292.427800, 125.046700, 313.375300)",
        "(293.274900, 123.888400, 313.968700)",
        "(293.858900, 122.754700, 314.625200)",
        "(294.205700, 121.640600, 315.250900)",
        "(295.012000, 120.192400, 315.803700)",
        "(295.012000, 120.192400, 315.803700)",
        "(295.506100, 119.165500, 316.170900)",
        "(295.750700, 117.885600, 316.909000)",
        "(296.011700, 116.682000, 317.386700)",
        "(296.194800, 114.886700, 318.289300)",
        "(296.194800, 114.886700, 318.289300)",
        "(296.440200, 113.984900, 318.433800)",
        "(296.547200, 112.774700, 318.928600)",
        "(296.632200, 111.383700, 319.698100)",
        "(296.636400, 109.539100, 320.552800)",
        "(296.636400, 109.539100, 320.552800)",
        "(296.623300, 108.464700, 321.031000)",
        "(296.680100, 107.808600, 321.054400)",
        "(296.773300, 107.143000, 321.079600)",
        "(296.563300, 106.059100, 321.236000)",
        "(296.563300, 106.059100, 321.236000)",
        "(296.225600, 105.526600, 321.304700)",
        "(295.966000, 104.879000, 321.405300)",
        "(295.691100, 104.305500, 321.340000)",
        "(295.014100, 103.359500, 321.502400)",
        "(295.014100, 103.359500, 321.502400)",
        "(294.476200, 102.912400, 321.493800)",
        "(293.982200, 102.516700, 321.469400)",
        "(293.463000, 102.423200, 321.118800)",
        "(292.587400, 102.607600, 320.224300)",
        "(292.587400, 102.607600, 320.224300)",
        "(292.038900, 102.530000, 319.927000)",
        "(291.303800, 102.615100, 319.563600)",
        "(290.583600, 102.806400, 319.023700)",
        "(289.597700, 102.825000, 318.412300)",
        "(289.597700, 102.825000, 318.412300)",
        "(288.803100, 102.650400, 318.300600)",
        "(287.929300, 102.407500, 318.352400)",
        "(287.090900, 102.273700, 318.330800)",
        "(285.895000, 102.795700, 317.416200)",
        "(285.895000, 102.795700, 317.416200)",
        "(285.099200, 103.118800, 316.923800)",
        "(284.350600, 103.346700, 316.661700)",
        "(283.427900, 103.598400, 316.433500)",
        "(282.104700, 104.047400, 315.822900)",
        "(282.104700, 104.047400, 315.822900)",
        "(281.310900, 103.673500, 316.396200)",
        "(280.694100, 104.055800, 315.978200)",
        "(279.948400, 104.384100, 315.741500)",
        "(278.785300, 104.200300, 316.334200)",
        "(278.785300, 104.200300, 316.334200)",
        "(278.249800, 104.591400, 316.090500)",
        "(277.512900, 105.372400, 315.388400)",
        "(276.841900, 106.056300, 314.942200)",
        "(275.862500, 107.115700, 314.262900)",
        "(275.862500, 107.115700, 314.262900)",
        "(275.370800, 108.941900, 312.655500)",
        "(275.035600, 110.998300, 310.796600)",
        "(274.589100, 113.803200, 308.269500)",
        "(273.885300, 119.482500, 302.968800)",
        "(273.885300, 119.482500, 302.968800)",
        "(273.441300, 121.927600, 300.811800)",
        "(273.108200, 124.155400, 298.945000)",
        "(272.873300, 128.322100, 295.116400)",
        "(272.601000, 135.213700, 288.753800)",
        "(272.601000, 135.213700, 288.753800)",
        "(272.547900, 140.402800, 283.883900)",
        "(272.465500, 145.864100, 278.872100)",
        "(272.422400, 149.033300, 276.170400)",
        "(272.544500, 154.476500, 271.381200)",
        "(272.544500, 154.476500, 271.381200)",
        "(272.684000, 156.289600, 270.025600)",
        "(272.875500, 156.597900, 270.101100)",
        "(272.964500, 156.215400, 270.960000)",
        "(273.164000, 154.287700, 273.762000)",
        "(273.164000, 154.287700, 273.762000)",
        "(273.387000, 155.007100, 273.570100)",
        "(273.716200, 153.114700, 275.969300)",
        "(273.988000, 151.807000, 277.863600)",
        "(274.553200, 148.585800, 281.964900)",
        "(274.553200, 148.585800, 281.964900)",
        "(274.992800, 146.797200, 284.316700)",
        "(275.517900, 144.733900, 286.905400)",
        "(275.924100, 143.250400, 289.006000)",
        "(276.567200, 140.216400, 292.907500)",
        "(276.567200, 140.216400, 292.907500)",
        "(277.049100, 139.490100, 294.150700)",
        "(277.615200, 137.866000, 296.303300)",
        "(278.211000, 136.301700, 298.421900)",
        "(279.104700, 134.397800, 300.963300)",
        "(279.104700, 134.397800, 300.963300)",
        "(279.615100, 133.288300, 302.457400)",
        "(280.164300, 131.225100, 304.918100)",
        "(280.702500, 129.758100, 306.814300)",
        "(281.588000, 128.760400, 308.241000)",
        "(281.588000, 128.760400, 308.241000)",
        "(282.226000, 128.008900, 309.334500)",
        "(282.945000, 127.649200, 309.912800)",
        "(283.639500, 126.749600, 311.079900)",
        "(284.453400, 126.075800, 312.056500)",
        "(284.453400, 126.075800, 312.056500)",
        "(285.023600, 125.942600, 312.429700)",
        "(285.788900, 126.049400, 312.436500)",
        "(286.654600, 125.777400, 312.844100)",
        "(287.771300, 125.622100, 313.232800)",
        "(287.771300, 125.622100, 313.232800)",
        "(288.477200, 125.389300, 313.494600)",
        "(289.223900, 124.648200, 314.296800)",
        "(290.030500, 123.642600, 315.242900)",
        "(291.122800, 122.661800, 316.229700)",
        "(291.122800, 122.661800, 316.229700)",
        "(291.771500, 122.717700, 316.087200)",
        "(292.637200, 122.719400, 315.937300)",
        "(293.527700, 122.188900, 316.227900)",
        "(294.396400, 120.748500, 317.430900)",
        "(294.396400, 120.748500, 317.430900)",
        "(294.771000, 120.070400, 317.891100)",
        "(295.378300, 119.267100, 318.317300)",
        "(296.074600, 118.631700, 318.577800)",
        "(296.794600, 117.007600, 319.389700)",
        "(296.794600, 117.007600, 319.389700)",
        "(296.980300, 115.370700, 320.463600)",
        "(297.128200, 114.309000, 321.029400)",
        "(297.443600, 113.773400, 320.853200)",
        "(298.059900, 112.453400, 321.261600)",
        "(298.059900, 112.453400, 321.261600)",
        "(298.111500, 111.431500, 321.707600)",
        "(297.989900, 110.813100, 321.747000)",
        "(298.045800, 110.049000, 321.884500)",
        "(298.249800, 108.655900, 322.509900)",
        "(298.249800, 108.655900, 322.509900)",
        "(298.182900, 107.898600, 322.708700)",
        "(298.002700, 107.395600, 322.713000)",
        "(297.817900, 107.116900, 322.548600)",
        "(297.922400, 106.931700, 321.912700)",
        "(297.922400, 106.931700, 321.912700)",
        "(297.628900, 106.524700, 321.813000)",
        "(297.070300, 106.009900, 321.861500)",
        "(296.542400, 105.638100, 321.818400)",
        "(295.974100, 105.213600, 321.525800)",
        "(295.974100, 105.213600, 321.525800)",
        "(295.510700, 105.103300, 321.219700)",
        "(294.916000, 105.222800, 320.635300)",
        "(294.307800, 105.145000, 320.218900)",
        "(293.267100, 104.656400, 320.177700)",
        "(293.267100, 104.656400, 320.177700)",
        "(292.549500, 104.556900, 319.946200)",
        "(292.045100, 104.580400, 319.664600)",
        "(291.460400, 104.640300, 319.357600)",
        "(290.500500, 105.054700, 318.488300)",
        "(290.500500, 105.054700, 318.488300)",
        "(289.835400, 105.215200, 318.158500)",
        "(289.151900, 105.233100, 317.958700)",
        "(288.414500, 105.105100, 317.900800)",
        "(287.207500, 104.981600, 317.787400)",
        "(287.207500, 104.981600, 317.787400)",
        "(286.481100, 105.212000, 317.448900)",
        "(285.793200, 105.544400, 317.024200)",
        "(285.108800, 106.076100, 316.504000)",
        "(284.160400, 106.770600, 315.804100)",
        "(284.160400, 106.770600, 315.804100)",
        "(283.711900, 107.007000, 315.521600)",
        "(282.895800, 107.605300, 314.956600)",
        "(282.107600, 107.988900, 314.808100)",
        "(281.283300, 108.530900, 314.339700)",
        "(281.283300, 108.530900, 314.339700)",
        "(280.606400, 109.369300, 313.597100)",
        "(280.082500, 109.848400, 313.243500)",
        "(279.785900, 109.889100, 313.452000)",
        "(278.978800, 111.211400, 312.315800)",
        "(278.978800, 111.211400, 312.315800)",
        "(278.328800, 111.026900, 312.851900)",
        "(277.853700, 111.247700, 312.878600)",
        "(277.356500, 111.974500, 312.438000)",
        "(276.689300, 112.831500, 312.059200)",
        "(276.689300, 112.831500, 312.059200)",
        "(276.306700, 113.196800, 312.111500)",
        "(276.039900, 114.332800, 311.394900)",
        "(275.791500, 116.351700, 309.825600)",
        "(275.661400, 121.445400, 305.219200)",
        "(275.661400, 121.445400, 305.219200)",
        "(275.428800, 123.454100, 303.669800)",
        "(275.264400, 125.524500, 302.048800)",
        "(275.151600, 126.392600, 301.630700)",
        "(275.260800, 128.226600, 300.469200)",
        "(275.260800, 128.226600, 300.469200)",
        "(275.389800, 130.264100, 298.851500)",
        "(275.501500, 131.654900, 297.893900)",
        "(275.525700, 133.030100, 297.009700)",
        "(275.895900, 134.296100, 296.347300)",
        "(275.895900, 134.296100, 296.347300)",
        "(276.221800, 134.202000, 296.834500)",
        "(276.454300, 133.448700, 298.074600)",
        "(276.667300, 133.144100, 298.832200)",
        "(277.259400, 131.916000, 300.580500)",
        "(277.259400, 131.916000, 300.580500)",
        "(277.662400, 130.167100, 302.802100)",
        "(277.983700, 129.405700, 304.022400)",
        "(278.447000, 128.756300, 304.970000)",
        "(279.410200, 127.674700, 306.658700)",
        "(279.410200, 127.674700, 306.658700)",
        "(280.044700, 126.854800, 307.832100)",
        "(280.480900, 126.114700, 308.972300)",
        "(280.828500, 125.704200, 309.742200)",
        "(281.499100, 125.666500, 310.216100)",
        "(281.499100, 125.666500, 310.216100)",
        "(281.976400, 125.497900, 310.636300)",
        "(282.490500, 124.313900, 312.091600)",
        "(282.915900, 123.297200, 313.412600)",
        "(283.523100, 122.952500, 313.956800)",
        "(283.523100, 122.952500, 313.956800)",
        "(284.165300, 122.617200, 314.451400)",
        "(284.920200, 121.918400, 315.285600)",
        "(285.585400, 121.380600, 315.989100)",
        "(286.371900, 120.740600, 316.972900)",
        "(286.371900, 120.740600, 316.972900)",
        "(287.033300, 120.906700, 316.920100)",
        "(287.953500, 120.877400, 316.974500)",
        "(288.876700, 120.203900, 317.761700)",
        "(290.066300, 119.219700, 318.969200)",
        "(290.066300, 119.219700, 318.969200)",
        "(290.884900, 118.728000, 319.385200)",
        "(291.544700, 118.307300, 319.794300)",
        "(292.478600, 117.740300, 320.227300)",
        "(293.692600, 116.876200, 320.782900)",
        "(293.692600, 116.876200, 320.782900)",
        "(294.400900, 115.966600, 321.447200)",
        "(295.197400, 114.857400, 322.319400)",
        "(296.020300, 113.803900, 322.998000)",
        "(296.978700, 112.608100, 323.498000)",
        "(296.978700, 112.608100, 323.498000)",
        "(297.353400, 111.512000, 324.146400)",
        "(297.754600, 110.496500, 324.696500)",
        "(298.324400, 109.705000, 324.848500)",
        "(298.937200, 108.697200, 325.003200)",
        "(298.937200, 108.697200, 325.003200)",
        "(299.104800, 108.110000, 324.800300)",
        "(299.109500, 107.273500, 325.044400)",
        "(299.132800, 106.562400, 324.985100)",
        "(299.020400, 105.492500, 325.024400)",
        "(299.020400, 105.492500, 325.024400)",
        "(298.840200, 104.912000, 324.938400)",
        "(298.668500, 104.354300, 324.718000)",
        "(298.325500, 103.651200, 324.868500)",
        "(297.870500, 102.877900, 324.574600)",
        "(297.870500, 102.877900, 324.574600)",
        "(297.377000, 102.340500, 324.478100)",
        "(296.973800, 102.060000, 324.074800)",
        "(296.541700, 101.547000, 323.914200)",
        "(295.621700, 100.876700, 323.836300)",
        "(295.621700, 100.876700, 323.836300)",
        "(295.157800, 100.479500, 323.715700)",
        "(294.632900, 100.330900, 323.331700)",
        "(294.111900, 100.488900, 322.641500)",
        "(293.055200, 100.145300, 322.402900)",
        "(293.055200, 100.145300, 322.402900)",
        "(292.371900, 99.938890, 322.188700)",
        "(291.638600, 100.050000, 321.734800)",
        "(290.990500, 100.025500, 321.498500)",
        "(289.907200, 100.336700, 320.767600)",
        "(289.907200, 100.336700, 320.767600)",
        "(289.256800, 100.174700, 320.661900)",
        "(288.500400, 100.472900, 320.154600)",
        "(287.644200, 100.862900, 319.669300)",
        "(286.769900, 100.995800, 319.461600)",
        "(286.769900, 100.995800, 319.461600)",
        "(286.098100, 101.764400, 318.513100)",
        "(285.256600, 102.015600, 318.398900)",
        "(284.542300, 102.513000, 317.885400)",
        "(283.603500, 103.113200, 317.411600)",
        "(283.603500, 103.113200, 317.411600)",
        "(283.022700, 103.474800, 317.192000)",
        "(282.461300, 104.004900, 316.750800)",
        "(281.805500, 103.988000, 316.943900)",
        "(280.943400, 104.117700, 317.214000)",
        "(280.943400, 104.117700, 317.214000)",
        "(280.446900, 104.427800, 317.172500)",
        "(279.899000, 104.557700, 317.346200)",
        "(279.297100, 104.575600, 317.680800)",
        "(278.536000, 104.797300, 317.991900)",
        "(278.536000, 104.797300, 317.991900)",
        "(278.204000, 105.249500, 317.889600)",
        "(277.858100, 106.671300, 316.872300)",
        "(277.572000, 107.999300, 315.945400)",
        "(277.092700, 109.331200, 315.219900)",
        "(277.092700, 109.331200, 315.219900)",
        "(276.728900, 110.286400, 314.766500)",
        "(276.563400, 111.777000, 313.644200)",
        "(276.366300, 113.871800, 311.889600)",
        "(276.061500, 114.524200, 311.980600)",
        "(276.061500, 114.524200, 311.980600)",
        "(275.866400, 114.323000, 312.680000)",
        "(275.752500, 114.361000, 313.086400)",
        "(275.705500, 114.730400, 313.159400)",
        "(275.660300, 115.605100, 312.890700)",
        "(275.660300, 115.605100, 312.890700)",
        "(275.621100, 116.687800, 312.083700)",
        "(275.531200, 118.084000, 311.144900)",
        "(275.554400, 119.713800, 309.836300)",
        "(275.648700, 120.394400, 309.706500)",
        "(275.648700, 120.394400, 309.706500)",
        "(275.628100, 120.699200, 309.743800)",
        "(275.702200, 120.840400, 309.983000)",
        "(275.882900, 120.976600, 310.131200)",
        "(276.294700, 120.813200, 310.743100)",
        "(276.294700, 120.813200, 310.743100)",
        "(276.519800, 120.844700, 311.064900)",
        "(276.779700, 121.207500, 311.020800)",
        "(277.147500, 121.487600, 311.044600)",
        "(277.775500, 120.918000, 312.111800)",
        "(277.775500, 120.918000, 312.111800)",
        "(278.097800, 120.710400, 312.671200)",
        "(278.535800, 120.338900, 313.376200)",
        "(279.228600, 119.629000, 314.322900)",
        "(279.915300, 118.664500, 315.759200)",
        "(279.915300, 118.664500, 315.759200)",
        "(280.236000, 118.861600, 315.903500)",
        "(280.867200, 118.545500, 316.516300)",
        "(281.609700, 117.858900, 317.418400)",
        "(282.584200, 116.915700, 318.735200)",
        "(282.584200, 116.915700, 318.735200)",
        "(283.039400, 116.326100, 319.543400)",
        "(283.568000, 115.543400, 320.665800)",
        "(284.372200, 115.121600, 321.276700)",
        "(285.496000, 115.622700, 320.954900)",
        "(285.496000, 115.622700, 320.954900)",
        "(286.087000, 115.561900, 321.183000)",
        "(286.633900, 115.685400, 321.105800)",
        "(287.476900, 115.169500, 321.648300)",
        "(288.663100, 113.974900, 322.848700)",
        "(288.663100, 113.974900, 322.848700)",
        "(289.221300, 113.721400, 323.058700)",
        "(289.861600, 113.680000, 322.963700)",
        "(290.742600, 113.504500, 322.987700)",
        "(292.094900, 113.038400, 323.197800)",
        "(292.094900, 113.038400, 323.197800)",
        "(292.850000, 112.398600, 323.645700)",
        "(293.664200, 111.830000, 323.963200)",
        "(294.649000, 111.191800, 324.238500)",
        "(295.857000, 110.025800, 324.784600)",
        "(295.857000, 110.025800, 324.784600)",
        "(296.529200, 109.108600, 325.252400)",
        "(297.156400, 108.199600, 325.701600)",
        "(297.684000, 107.415300, 325.836500)",
        "(298.123000, 105.961300, 326.387700)",
        "(298.123000, 105.961300, 326.387700)",
        "(298.328400, 105.149400, 326.471800)",
        "(298.438900, 104.187400, 326.682600)",
        "(298.469100, 103.195700, 326.934500)",
        "(298.377600, 101.741900, 327.320500)",
        "(298.377600, 101.741900, 327.320500)",
        "(298.211800, 100.891800, 327.417600)",
        "(298.148300, 100.331100, 327.129200)",
        "(298.041700, 99.534610, 327.239100)",
        "(297.703600, 98.550450, 327.272700)",
        "(297.703600, 98.550450, 327.272700)",
        "(297.412400, 97.985920, 327.175100)",
        "(297.054200, 97.434070, 327.208600)",
        "(296.619400, 97.104340, 326.971500)",
        "(296.015700, 96.877860, 326.294100)",
        "(296.015700, 96.877860, 326.294100)",
        "(295.453800, 96.476940, 326.253900)",
        "(294.859100, 95.901680, 326.426000)",
        "(294.202800, 95.673850, 326.319700)",
        "(293.400300, 95.698220, 325.828600)",
        "(293.400300, 95.698220, 325.828600)",
        "(292.735200, 95.783630, 325.401400)",
        "(292.015200, 95.987320, 324.928000)",
        "(291.343800, 95.986670, 324.745300)",
        "(290.196600, 96.239250, 324.278700)",
        "(290.196600, 96.239250, 324.278700)",
        "(289.505200, 96.484290, 323.981000)",
        "(288.915500, 96.842160, 323.440000)",
        "(288.253300, 96.821120, 323.370300)",
        "(287.128800, 96.962140, 323.204000)",
        "(287.128800, 96.962140, 323.204000)",
        "(286.598500, 96.999120, 323.041200)",
        "(285.971000, 96.959900, 323.073800)",
        "(285.281200, 96.928960, 323.107500)",
        "(284.180200, 96.930880, 323.183400)",
        "(284.180200, 96.930880, 323.183400)",
        "(283.528800, 97.268940, 322.948900)",
        "(283.030900, 97.805950, 322.496900)",
        "(282.483900, 98.413540, 321.931400)",
        "(281.442700, 98.505580, 322.086300)",
        "(281.442700, 98.505580, 322.086300)",
        "(280.771700, 98.375970, 322.465900)",
        "(280.243800, 98.423760, 322.585700)",
        "(279.855200, 98.169530, 323.170200)",
        "(279.168600, 98.405910, 323.095300)",
        "(279.168600, 98.405910, 323.095300)",
        "(278.420100, 98.491910, 323.252800)",
        "(277.777700, 97.752840, 324.344800)",
        "(277.246300, 97.369320, 325.082300)",
        "(276.595800, 98.755500, 324.099400)",
        "(276.595800, 98.755500, 324.099400)",
        "(276.208300, 101.452700, 321.578900)",
        "(275.915900, 102.905000, 320.462200)",
        "(275.671300, 104.178900, 319.534100)",
        "(275.200900, 106.694000, 317.698000)",
        "(275.200900, 106.694000, 317.698000)",
        "(275.086200, 108.924000, 315.842100)",
        "(275.188200, 110.360500, 314.809700)",
        "(275.268200, 112.183100, 313.378400)",
        "(275.199200, 113.014000, 313.293400)",
        "(275.199200, 113.014000, 313.293400)",
        "(275.230900, 114.337200, 312.439400)",
        "(275.412800, 116.454500, 310.813000)",
        "(275.724400, 117.556300, 310.147300)",
        "(275.932900, 118.299300, 310.169000)",
        "(275.932900, 118.299300, 310.169000)",
        "(276.189600, 119.217400, 309.839900)",
        "(276.695700, 119.676000, 309.885400)",
        "(277.199300, 120.682800, 309.353700)",
        "(277.996100, 120.311400, 310.625200)",
        "(277.996100, 120.311400, 310.625200)",
        "(278.514700, 119.819500, 311.698200)",
        "(278.947900, 120.183800, 311.927200)",
        "(279.431800, 120.295600, 312.281600)",
        "(280.119100, 121.105200, 312.267700)",
        "(280.119100, 121.105200, 312.267700)",
        "(280.697000, 120.978400, 312.813900)",
        "(281.294200, 120.803800, 313.501500)",
        "(281.836700, 121.082000, 313.594100)",
        "(282.470300, 120.775600, 314.448100)",
        "(282.470300, 120.775600, 314.448100)",
        "(282.718200, 121.259800, 314.227400)",
        "(283.228700, 120.815700, 314.846500)",
        "(283.768100, 119.941900, 315.860300)",
        "(284.156800, 118.808200, 317.311600)",
        "(284.156800, 118.808200, 317.311600)",
        "(284.359000, 118.659000, 317.662300)",
        "(284.825100, 118.939800, 317.529800)",
        "(285.696300, 119.242000, 317.174000)",
        "(286.770900, 119.112500, 317.307600)",
        "(286.770900, 119.112500, 317.307600)",
        "(287.040600, 118.923200, 317.703200)",
        "(287.573400, 118.828900, 317.815300)",
        "(288.477900, 118.902900, 317.484500)",
        "(289.550800, 118.350700, 317.916400)",
        "(289.550800, 118.350700, 317.916400)",
        "(290.158300, 117.538500, 318.706000)",
        "(290.755800, 116.882500, 319.145800)",
        "(291.556200, 115.946400, 319.822500)",
        "(292.887300, 114.294400, 321.077600)",
        "(292.887300, 114.294400, 321.077600)",
        "(293.491400, 113.310800, 321.760600)",
        "(293.958500, 112.200400, 322.597800)",
        "(294.605500, 110.925700, 323.466300)",
        "(295.660700, 109.411800, 324.317800)",
        "(295.660700, 109.411800, 324.317800)",
        "(295.993800, 108.574100, 324.706700)",
        "(296.328100, 107.796600, 325.027900)",
        "(296.751200, 107.212700, 325.013100)",
        "(297.134500, 105.932600, 325.549500)",
        "(297.134500, 105.932600, 325.549500)",
        "(297.099000, 105.330500, 325.572200)",
        "(297.043800, 104.627900, 325.826000)",
        "(297.102100, 104.229100, 325.568900)",
        "(296.902100, 103.565800, 325.352100)",
        "(296.902100, 103.565800, 325.352100)",
        "(296.616400, 102.703400, 325.654100)",
        "(296.247900, 102.242600, 325.517900)",
        "(295.898900, 101.843400, 325.317300)",
        "(295.277700, 101.200700, 325.133200)",
        "(295.277700, 101.200700, 325.133200)",
        "(294.672000, 100.481100, 325.305300)",
        "(294.053900, 100.189300, 324.994300)",
        "(293.448900, 99.683810, 324.879000)",
        "(292.549700, 99.193500, 324.690100)",
        "(292.549700, 99.193500, 324.690100)",
        "(292.022000, 98.938120, 324.438300)",
        "(291.158800, 98.820870, 324.160800)",
        "(290.481000, 98.635960, 323.907100)",
        "(289.453500, 98.323960, 323.657200)",
        "(289.453500, 98.323960, 323.657200)",
        "(288.860700, 98.116630, 323.461500)",
        "(288.182400, 97.601520, 323.660300)",
        "(287.469300, 97.183450, 323.805100)",
        "(286.394600, 96.523670, 324.203900)",
        "(286.394600, 96.523670, 324.203900)",
        "(285.715600, 96.431340, 324.070900)",
        "(285.067200, 96.456730, 323.914500)",
        "(284.416100, 95.898980, 324.469800)",
        "(283.211900, 95.761300, 324.615700)",
        "(283.211900, 95.761300, 324.615700)",
        "(282.585100, 95.538160, 324.845800)",
        "(281.875600, 95.144470, 325.226800)",
        "(281.152400, 94.718540, 325.776700)",
        "(280.245900, 94.380460, 326.468400)",
        "(280.245900, 94.380460, 326.468400)",
        "(279.673100, 94.483070, 326.554000)",
        "(278.849800, 95.382760, 325.767700)",
        "(278.184100, 96.378780, 325.023200)",
        "(277.288400, 97.078640, 324.631400)",
        "(277.288400, 97.078640, 324.631400)",
        "(276.689900, 96.817550, 325.240800)",
        "(276.268100, 95.887410, 326.544600)",
        "(275.940100, 95.162670, 327.705500)",
        "(275.334400, 94.701600, 328.640800)",
        "(275.334400, 94.701600, 328.640800)",
        "(274.952300, 93.912170, 329.821500)",
        "(274.753100, 93.568790, 330.563000)",
        "(274.522600, 93.777700, 330.743400)",
        "(274.373600, 93.571720, 331.712900)",
        "(274.373600, 93.571720, 331.712900)",
        "(274.320400, 95.819620, 329.851000)",
        "(274.361500, 98.442170, 327.632700)",
        "(274.382200, 100.205700, 326.308200)",
        "(274.512700, 101.817900, 325.351300)",
        "(274.512700, 101.817900, 325.351300)",
        "(274.626000, 103.092300, 324.523300)",
        "(274.696700, 105.698800, 322.388700)",
        "(274.965900, 108.155000, 320.324100)",
        "(275.467100, 109.119000, 320.001400)",
        "(275.467100, 109.119000, 320.001400)",
        "(275.588600, 109.085600, 320.552400)",
        "(275.733800, 109.797600, 320.301100)",
        "(276.035900, 110.651100, 319.855200)",
        "(276.582900, 111.146600, 320.130000)",
        "(276.582900, 111.146600, 320.130000)",
        "(276.922200, 111.483800, 320.198400)",
        "(277.243500, 111.588500, 320.533700)",
        "(277.547900, 111.015700, 321.610000)",
        "(278.245600, 111.318500, 321.912700)",
        "(278.245600, 111.318500, 321.912700)",
        "(278.734800, 111.901400, 321.641900)",
        "(279.160400, 112.141400, 321.720000)",
        "(279.393700, 112.407200, 321.850900)",
        "(280.040500, 113.741000, 320.963700)",
        "(280.040500, 113.741000, 320.963700)",
        "(280.652800, 114.568300, 320.358400)",
        "(281.205900, 114.813100, 320.246700)",
        "(281.612600, 114.240200, 321.099900)",
        "(282.303800, 113.783900, 321.752300)",
        "(282.303800, 113.783900, 321.752300)",
        "(282.728100, 114.213100, 321.453500)",
        "(283.317900, 114.590800, 321.193700)",
        "(283.878300, 115.165900, 320.747300)",
        "(284.813400, 115.678600, 320.423800)",
        "(284.813400, 115.678600, 320.423800)",
        "(285.420700, 115.755800, 320.453500)",
        "(285.982600, 116.128000, 320.155500)",
        "(286.776400, 115.929800, 320.390500)",
        "(287.906300, 115.225200, 321.242900)",
        "(287.906300, 115.225200, 321.242900)",
        "(288.559900, 114.829700, 321.733900)",
        "(289.317000, 114.516000, 322.152100)",
        "(290.291400, 114.143500, 322.562400)",
        "(291.591300, 113.623700, 323.127400)",
        "(291.591300, 113.623700, 323.127400)",
        "(292.387900, 113.357800, 323.304600)",
        "(293.115200, 113.266200, 323.322000)",
        "(293.815300, 112.824300, 323.728300)",
        "(295.323100, 111.578800, 324.651000)",
        "(295.323100, 111.578800, 324.651000)",
        "(296.270300, 110.674700, 325.187200)",
        "(296.922000, 109.375100, 326.236000)",
        "(297.429400, 108.164700, 327.119300)",
        "(298.443900, 107.017100, 327.365100)",
        "(298.443900, 107.017100, 327.365100)",
        "(298.821200, 106.121000, 327.756500)",
        "(299.001400, 105.265800, 327.998000)",
        "(299.085600, 104.549300, 328.023500)",
        "(299.310900, 103.071600, 328.286400)",
        "(299.310900, 103.071600, 328.286400)",
        "(299.251800, 102.246000, 328.342800)",
        "(299.079500, 101.333000, 328.438900)",
        "(298.820700, 100.202900, 328.796800)",
        "(298.233400, 99.307980, 328.485900)",
        "(298.233400, 99.307980, 328.485900)",
        "(297.861200, 98.796130, 328.265400)",
        "(297.393300, 98.191040, 328.244500)",
        "(296.851400, 97.640980, 328.102100)",
        "(295.823300, 96.569790, 328.147900)",
        "(295.823300, 96.569790, 328.147900)",
        "(295.178600, 95.906560, 328.229000)",
        "(294.436100, 95.239430, 328.407900)",
        "(293.718100, 94.776700, 328.418900)",
        "(292.820800, 94.584820, 327.950300)",
        "(292.820800, 94.584820, 327.950300)",
        "(292.131700, 94.551140, 327.712000)",
        "(291.498300, 94.771060, 327.183000)",
        "(290.799500, 94.851050, 326.874800)",
        "(289.736000, 95.107120, 326.231600)",
        "(289.736000, 95.107120, 326.231600)",
        "(289.030500, 94.974430, 326.225800)",
        "(288.302000, 94.831740, 326.215200)",
        "(287.567900, 94.867030, 326.062900)",
        "(286.551600, 94.963290, 325.821900)",
        "(286.551600, 94.963290, 325.821900)",
        "(285.959000, 95.344990, 325.382100)",
        "(285.373000, 95.838310, 324.944400)",
        "(284.810500, 96.061710, 324.738100)",
        "(283.793000, 96.645420, 324.144400)",
        "(283.793000, 96.645420, 324.144400)",
        "(283.078700, 97.004580, 323.750900)",
        "(282.362000, 97.003610, 323.835000)",
        "(281.778000, 96.374270, 324.546000)",
        "(280.651500, 96.251610, 324.864000)",
        "(280.651500, 96.251610, 324.864000)",
        "(280.083400, 96.028180, 325.236400)",
        "(279.535000, 96.733780, 324.689600)",
        "(278.964700, 97.902950, 323.707300)",
        "(278.204100, 99.289110, 322.612900)",
        "(278.204100, 99.289110, 322.612900)",
        "(277.597400, 101.300200, 320.742200)",
        "(277.098300, 102.470600, 319.779600)",
        "(276.629700, 103.982800, 318.515500)",
        "(276.036700, 105.594900, 317.297600)",
        "(276.036700, 105.594900, 317.297600)",
        "(275.736500, 106.390900, 316.840000)",
        "(275.497700, 108.271500, 315.263200)",
        "(275.396100, 108.598400, 315.312200)",
        "(275.160100, 110.556200, 314.004900)",
        "(275.160100, 110.556200, 314.004900)",
        "(275.161000, 111.734700, 313.352200)",
        "(275.352600, 114.123100, 311.464800)",
        "(275.628400, 116.620100, 309.440800)",
        "(276.054300, 117.707500, 309.299800)",
        "(276.054300, 117.707500, 309.299800)",
        "(276.291400, 118.189700, 309.517300)",
        "(276.623200, 118.808900, 309.491300)",
        "(277.069000, 118.606000, 310.332000)",
        "(277.835900, 117.869800, 312.176500)",
        "(277.835900, 117.869800, 312.176500)",
        "(278.260800, 117.469300, 313.212600)",
        "(278.781700, 117.168000, 314.147100)",
        "(279.247600, 117.422300, 314.562100)",
        "(279.946000, 118.361000, 314.732100)",
        "(279.946000, 118.361000, 314.732100)",
        "(280.729700, 118.774400, 314.784800)",
        "(281.214300, 119.355300, 314.895300)",
        "(281.820900, 119.374100, 315.381100)",
        "(282.465700, 118.957900, 316.504000)",
        "(282.465700, 118.957900, 316.504000)",
        "(282.758100, 118.798400, 317.107000)",
        "(283.341600, 118.527900, 317.810700)",
        "(283.940400, 118.220100, 318.502600)",
        "(284.793100, 118.496900, 318.707900)",
        "(284.793100, 118.496900, 318.707900)",
        "(285.359200, 118.116800, 319.377000)",
        "(285.884300, 118.242100, 319.427200)",
        "(286.539500, 117.565500, 320.283200)",
        "(287.441700, 116.828700, 321.207100)",
        "(287.441700, 116.828700, 321.207100)",
        "(287.999100, 116.320000, 321.851500)",
        "(288.567500, 116.177800, 321.948000)",
        "(289.121100, 116.283500, 321.758200)",
        "(289.968900, 116.053600, 321.860900)",
        "(289.968900, 116.053600, 321.860900)",
        "(290.585400, 115.934900, 321.702200)",
        "(291.281900, 115.231000, 322.211400)",
        "(291.987700, 114.456600, 322.816800)",
        "(292.851900, 113.576700, 323.256400)",
        "(292.851900, 113.576700, 323.256400)",
        "(293.230200, 112.809400, 323.932200)",
        "(293.948000, 112.285900, 323.993000)",
        "(294.722400, 111.736500, 324.298100)",
        "(295.829600, 111.319400, 324.231600)",
        "(295.829600, 111.319400, 324.231600)",
        "(296.581500, 110.895200, 324.425500)",
        "(297.388000, 109.887500, 325.068100)",
        "(297.839900, 108.914300, 325.798200)",
        "(298.512600, 108.214300, 325.813400)",
        "(298.512600, 108.214300, 325.813400)",
        "(298.936500, 107.683600, 325.888300)",
        "(299.116000, 107.137400, 326.021700)",
        "(299.193100, 106.588800, 326.075700)",
        "(299.302300, 105.977700, 325.959000)",
        "(299.302300, 105.977700, 325.959000)",
        "(299.201600, 105.729500, 325.652600)",
        "(298.926300, 105.309900, 325.467000)",
        "(298.536700, 104.728400, 325.596200)",
        "(298.093900, 104.290600, 325.174000)",
        "(298.093900, 104.290600, 325.174000)",
        "(297.831200, 104.013600, 324.900800)",
        "(297.450600, 103.323200, 325.194800)",
        "(296.958900, 102.979000, 325.102600)",
        "(296.369000, 102.735500, 324.710800)",
        "(296.369000, 102.735500, 324.710800)",
        "(295.934200, 102.653700, 324.488000)",
        "(295.477100, 102.513100, 324.472600)",
        "(295.233300, 102.363900, 324.443800)",
        "(294.969100, 102.355600, 324.270100)",
        "(294.969100, 102.355600, 324.270100)",
        "(294.765700, 102.223600, 324.374900)",
        "(294.476200, 102.180100, 324.512200)",
        "(294.360200, 102.206900, 324.501100)",
        "(294.232500, 102.172000, 324.632000)",
        "(294.232500, 102.172000, 324.632000)",
        "(294.047900, 102.045200, 324.976900)",
        "(294.000900, 102.089700, 325.008000)",
        "(293.812200, 102.090100, 325.061000)",
        "(293.425000, 101.984700, 325.262400)",
        "(293.425000, 101.984700, 325.262400)",
        "(293.059800, 102.072300, 325.196800)",
        "(292.766600, 101.988200, 325.243600)",
        "(292.451800, 101.690100, 325.446300)",
        "(291.643200, 101.251500, 325.692900)",
        "(291.643200, 101.251500, 325.692900)",
        "(291.132700, 100.670500, 326.065900)",
        "(290.571900, 100.143600, 326.381500)",
        "(289.961900, 99.752190, 326.443100)",
        "(288.849300, 98.679700, 327.126500)",
        "(288.849300, 98.679700, 327.126500)",
        "(288.144700, 98.168590, 327.230000)",
        "(287.452000, 97.577640, 327.513800)",
        "(286.730300, 96.985790, 327.772100)",
        "(285.594800, 96.438680, 327.831800)",
        "(285.594800, 96.438680, 327.831800)",
        "(285.027200, 95.813370, 328.046600)",
        "(284.255700, 94.665820, 328.767800)",
        "(283.296500, 93.529480, 329.555300)",
        "(281.760600, 91.268920, 331.530500)",
        "(281.760600, 91.268920, 331.530500)",
        "(280.926100, 90.642270, 331.847700)",
        "(280.126800, 90.699380, 331.619700)",
        "(279.580800, 90.931490, 331.337500)",
        "(278.661000, 92.589580, 329.646300)",
        "(278.661000, 92.589580, 329.646300)",
        "(278.103900, 93.605120, 328.657800)",
        "(277.631900, 95.443130, 326.903400)",
        "(277.264800, 95.697120, 326.616600)",
        "(276.551100, 94.948960, 327.748200)",
        "(276.551100, 94.948960, 327.748200)",
        "(276.310700, 95.199670, 327.690400)",
        "(276.329800, 94.557340, 328.379400)",
        "(276.189500, 94.596980, 328.505200)",
        "(276.133400, 93.897540, 329.274600)",
        "(276.133400, 93.897540, 329.274600)",
        "(276.056500, 92.817080, 330.439100)",
        "(276.236900, 90.800580, 332.514300)",
        "(276.372900, 88.304340, 335.111500)",
        "(276.205400, 85.276110, 338.378900)",
        "(276.205400, 85.276110, 338.378900)",
        "(276.091700, 86.347110, 337.362200)",
        "(276.041100, 88.834240, 334.893500)",
        "(275.966700, 91.129490, 332.731400)",
        "(275.645100, 90.312450, 334.009400)",
        "(275.645100, 90.312450, 334.009400)",
        "(275.272300, 89.944730, 334.759900)",
        "(275.042500, 92.192270, 332.779400)",
        "(274.971600, 95.978320, 329.324900)",
        "(275.047000, 100.900300, 324.810700)",
        "(275.047000, 100.900300, 324.810700)",
        "(274.825800, 100.828100, 325.528700)",
        "(274.667000, 101.501100, 325.402500)",
        "(274.627300, 104.915000, 322.318700)",
        "(274.657500, 106.415800, 321.488600)",
        "(274.657500, 106.415800, 321.488600)",
        "(274.546600, 105.580300, 322.958600)",
        "(274.547400, 105.515400, 323.561700)",
        "(274.772500, 106.469700, 323.030800)",
        "(275.211500, 109.300400, 320.702600)",
        "(275.211500, 109.300400, 320.702600)",
        "(275.348200, 107.868500, 322.731000)",
        "(275.550800, 107.052700, 323.979900)",
        "(275.818400, 109.350300, 321.921800)",
        "(276.340100, 111.049100, 320.595900)",
        "(276.340100, 111.049100, 320.595900)",
        "(276.464300, 111.221800, 320.899000)",
        "(276.751000, 112.070500, 320.396200)",
        "(277.355100, 112.711100, 320.001500)",
        "(278.088400, 113.493800, 319.524900)",
        "(278.088400, 113.493800, 319.524900)",
        "(278.292300, 113.142900, 320.251300)",
        "(278.625200, 112.917700, 320.808300)",
        "(279.307800, 113.807200, 320.060900)",
        "(280.331900, 114.330500, 319.870000)",
        "(280.331900, 114.330500, 319.870000)",
        "(280.753100, 114.821400, 319.661700)",
        "(281.049000, 115.884900, 318.838600)",
        "(281.668100, 116.334900, 318.566300)",
        "(282.791500, 117.158100, 317.970700)",
        "(282.791500, 117.158100, 317.970700)",
        "(283.386400, 117.451500, 317.823100)",
        "(283.839100, 118.024300, 317.545900)",
        "(284.680600, 118.261500, 317.445800)",
        "(286.196900, 118.431600, 317.551400)",
        "(286.196900, 118.431600, 317.551400)",
        "(286.994300, 118.896300, 317.255700)",
        "(287.641100, 119.088400, 317.285600)",
        "(288.451800, 119.098000, 317.355000)",
        "(289.826500, 118.327500, 318.269400)",
        "(289.826500, 118.327500, 318.269400)",
        "(290.771800, 117.691700, 318.869700)",
        "(291.593300, 117.083700, 319.464000)",
        "(292.334600, 116.480100, 320.152800)",
        "(293.963600, 115.448800, 320.773500)",
        "(293.963600, 115.448800, 320.773500)",
        "(294.820100, 114.208100, 321.727600)",
        "(295.428700, 112.845600, 322.760400)",
        "(295.995000, 111.791500, 323.243700)",
        "(297.079700, 109.994800, 324.339000)",
        "(297.079700, 109.994800, 324.339000)",
        "(297.702000, 108.860000, 324.900100)",
        "(298.030100, 107.911400, 325.275300)",
        "(298.206900, 107.182400, 325.305800)",
        "(298.404000, 106.075000, 325.191600)",
        "(298.404000, 106.075000, 325.191600)",
        "(298.276400, 105.434700, 325.014500)",
        "(297.922600, 104.679200, 324.938300)",
        "(297.297500, 103.577800, 325.324900)",
        "(296.477300, 102.306800, 325.478000)",
        "(296.477300, 102.306800, 325.478000)",
        "(295.991300, 101.677700, 325.405100)",
        "(295.311200, 101.513400, 324.968500)",
        "(294.661400, 101.179500, 324.667700)",
        "(293.322400, 100.799100, 324.320900)",
        "(293.322400, 100.799100, 324.320900)",
        "(292.551100, 100.651400, 323.987700)",
        "(291.788800, 100.465500, 323.784400)",
        "(290.856900, 100.224800, 323.611100)",
        "(289.597900, 99.941180, 323.481800)",
        "(289.597900, 99.941180, 323.481800)",
        "(288.774100, 99.922490, 323.221400)",
        "(288.004500, 100.029200, 322.864000)",
        "(287.144700, 99.825640, 322.875200)",
        "(285.860100, 99.459220, 323.002500)",
        "(285.860100, 99.459220, 323.002500)",
        "(285.112400, 99.383310, 322.808100)",
        "(284.518700, 99.028400, 323.076600)",
        "(284.061900, 98.734670, 323.329800)",
        "(282.866800, 97.939660, 324.130100)",
        "(282.866800, 97.939660, 324.130100)",
        "(282.089600, 98.662680, 323.334900)",
        "(281.425900, 99.095110, 322.811900)",
        "(280.787000, 99.062850, 323.041700)",
        "(279.572000, 98.426850, 323.869900)",
        "(279.572000, 98.426850, 323.869900)",
        "(278.940300, 98.300330, 324.059700)",
        "(278.493200, 98.600560, 323.776400)",
        "(277.912400, 97.330620, 325.411300)",
        "(276.961700, 95.985080, 327.417900)",
        "(276.961700, 95.985080, 327.417900)",
        "(276.815400, 96.175270, 327.465000)",
        "(276.548100, 96.333340, 327.636400)",
        "(276.032200, 97.721010, 326.617700)",
        "(275.334900, 99.157710, 326.002500)",
        "(275.334900, 99.157710, 326.002500)",
        "(275.153000, 101.377500, 324.261600)",
        "(275.147800, 104.940500, 321.299000)",
        "(275.169300, 109.598500, 317.138600)",
        "(275.270600, 114.555400, 313.034000)",
        "(275.270600, 114.555400, 313.034000)",
        "(275.328300, 117.606100, 310.603800)",
        "(275.455600, 121.108700, 307.652000)",
        "(275.608900, 123.005200, 306.389900)",
        "(275.947400, 123.309700, 307.156100)",
        "(275.947400, 123.309700, 307.156100)",
        "(276.365300, 123.777800, 307.313700)",
        "(276.729000, 123.960900, 307.776500)",
        "(277.106200, 124.983100, 307.284500)",
        "(277.472300, 127.025300, 305.976800)",
        "(277.472300, 127.025300, 305.976800)",
        "(277.729900, 126.664200, 306.849000)",
        "(277.990300, 127.104300, 306.976300)",
        "(278.345700, 127.787100, 306.750600)",
        "(278.969600, 127.921300, 307.238600)",
        "(278.969600, 127.921300, 307.238600)",
        "(279.403300, 127.745100, 307.951500)",
        "(280.075600, 127.323800, 308.670700)",
        "(280.679900, 127.795600, 308.431700)",
        "(281.351700, 127.322100, 309.370700)",
        "(281.351700, 127.322100, 309.370700)",
        "(281.913500, 126.222700, 310.835100)",
        "(282.570600, 126.513400, 310.688200)",
        "(283.443600, 125.902200, 311.450400)",
        "(284.610900, 124.281300, 313.381300)",
        "(284.610900, 124.281300, 313.381300)",
        "(285.270000, 123.809200, 314.083400)",
        "(286.012100, 123.793200, 314.118200)",
        "(286.926900, 123.963400, 314.034100)",
        "(288.446100, 123.250500, 314.789700)",
[truncated: 266,463 more chars]
