# Supplementary material for: Playing the mirror game in virtual reality with an autonomous character
Source: Sci Rep. 2022 Dec 9;12:21329. doi: 10.1038/s41598-022-25197-z (PMC9734752; doi:10.1038/s41598-022-25197-z)
Supplement: Supplementary file 2 — Supplementary Information 1. [file 41598_2022_25197_MOESM2_ESM.zip › Data/Couple4/baseline_player2.json]

{
    "isFemale": false,
    "eyesLevel": 1.6688048839569092,
    "timestamps": [
        0.0,
        0.0200042724609375,
        0.0399932861328125,
        0.05999755859375,
        0.0800018310546875,
        0.100006103515625,
        0.1199951171875,
        0.1399993896484375,
        0.160003662109375,
        0.1800079345703125,
        0.1999969482421875,
        0.220001220703125,
        0.2400054931640625,
        0.2599945068359375,
        0.279998779296875,
        0.3000030517578125,
        0.32000732421875,
        0.339996337890625,
        0.3600006103515625,
        0.3800048828125,
        0.399993896484375,
        0.4199981689453125,
        0.44000244140625,
        0.4600067138671875,
        0.4799957275390625,
        0.5,
        0.5200042724609375,
        0.5399932861328125,
        0.55999755859375,
        0.5800018310546875,
        0.600006103515625,
        0.6199951171875,
        0.6399993896484375,
        0.660003662109375,
        0.6800079345703125,
        0.6999969482421875,
        0.720001220703125,
        0.7400054931640625,
        0.7599945068359375,
        0.779998779296875,
        0.8000030517578125,
        0.82000732421875,
        0.839996337890625,
        0.8600006103515625,
        0.8800048828125,
        0.899993896484375,
        0.9199981689453125,
        0.94000244140625,
        0.9600067138671875,
        0.9799957275390625,
        1.0,
        1.0200042724609376,
        1.0399932861328126,
        1.05999755859375,
        1.0800018310546876,
        1.100006103515625,
        1.1199951171875,
        1.1399993896484376,
        1.160003662109375,
        1.1800079345703126,
        1.1999969482421876,
        1.220001220703125,
        1.2400054931640626,
        1.2599945068359376,
        1.279998779296875,
        1.3000030517578126,
        1.32000732421875,
        1.339996337890625,
        1.3600006103515626,
        1.3800048828125,
        1.399993896484375,
        1.4199981689453126,
        1.44000244140625,
        1.4600067138671876,
        1.4799957275390626,
        1.5,
        1.5200042724609376,
        1.5399932861328126,
        1.55999755859375,
        1.5800018310546876,
        1.600006103515625,
        1.6199951171875,
        1.6399993896484376,
        1.660003662109375,
        1.6800079345703126,
        1.6999969482421876,
        1.720001220703125,
        1.7400054931640626,
        1.7599945068359376,
        1.779998779296875,
        1.8000030517578126,
        1.82000732421875,
        1.839996337890625,
        1.8600006103515626,
        1.8800048828125,
        1.899993896484375,
        1.9199981689453126,
        1.94000244140625,
        1.9600067138671876,
        1.9799957275390626,
        2.0,
        2.0200042724609377,
        2.0399932861328127,
        2.05999755859375,
        2.0800018310546877,
        2.100006103515625,
        2.1199951171875,
        2.1399993896484377,
        2.160003662109375,
        2.1800079345703127,
        2.1999969482421877,
        2.220001220703125,
        2.2400054931640627,
        2.2599945068359377,
        2.279998779296875,
        2.3000030517578127,
        2.32000732421875,
        2.339996337890625,
        2.3600006103515627,
        2.3800048828125,
        2.399993896484375,
        2.4199981689453127,
        2.44000244140625,
        2.4600067138671877,
        2.4799957275390627,
        2.5,
        2.5200042724609377,
        2.5399932861328127,
        2.55999755859375,
        2.5800018310546877,
        2.600006103515625,
        2.6199951171875,
        2.6399993896484377,
        2.660003662109375,
        2.6800079345703127,
        2.6999969482421877,
        2.720001220703125,
        2.7400054931640627,
        2.7599945068359377,
        2.779998779296875,
        2.8000030517578127,
        2.82000732421875,
        2.839996337890625,
        2.8600006103515627,
        2.8800048828125,
        2.899993896484375,
        2.9199981689453127,
        2.94000244140625,
        2.9600067138671877,
        2.9799957275390627,
        3.0,
        3.0200042724609377,
        3.0399932861328127,
        3.05999755859375,
        3.0800018310546877,
        3.100006103515625,
        3.1199951171875,
        3.1399993896484377,
        3.160003662109375,
        3.1800079345703127,
        3.1999969482421877,
        3.220001220703125,
        3.2400054931640627,
        3.2599945068359377,
        3.279998779296875,
        3.3000030517578127,
        3.32000732421875,
        3.339996337890625,
        3.3600006103515627,
        3.3800048828125,
        3.399993896484375,
        3.4199981689453127,
        3.44000244140625,
        3.4600067138671877,
        3.4799957275390627,
        3.5,
        3.5200042724609377,
        3.5399932861328127,
        3.55999755859375,
        3.5800018310546877,
        3.600006103515625,
        3.6199951171875,
        3.6399993896484377,
        3.660003662109375,
        3.6800079345703127,
        3.6999969482421877,
        3.720001220703125,
        3.7400054931640627,
        3.7599945068359377,
        3.779998779296875,
        3.8000030517578127,
        3.82000732421875,
        3.839996337890625,
        3.8600006103515627,
        3.8800048828125,
        3.899993896484375,
        3.9199981689453127,
        3.94000244140625,
        3.9600067138671877,
        3.9799957275390627,
        4.0,
        4.0200042724609379,
        4.0399932861328129,
        4.05999755859375,
        4.0800018310546879,
        4.100006103515625,
        4.1199951171875,
        4.1399993896484379,
        4.160003662109375,
        4.1800079345703129,
        4.1999969482421879,
        4.220001220703125,
        4.2400054931640629,
        4.2599945068359379,
        4.279998779296875,
        4.3000030517578129,
        4.32000732421875,
        4.339996337890625,
        4.3600006103515629,
        4.3800048828125,
        4.399993896484375,
        4.4199981689453129,
        4.44000244140625,
        4.4600067138671879,
        4.4799957275390629,
        4.5,
        4.5200042724609379,
        4.5399932861328129,
        4.55999755859375,
        4.5800018310546879,
        4.600006103515625,
        4.6199951171875,
        4.6399993896484379,
        4.660003662109375,
        4.6800079345703129,
        4.6999969482421879,
        4.720001220703125,
        4.7400054931640629,
        4.7599945068359379,
        4.779998779296875,
        4.8000030517578129,
        4.82000732421875,
        4.839996337890625,
        4.8600006103515629,
        4.8800048828125,
        4.899993896484375,
        4.9199981689453129,
        4.94000244140625,
        4.9600067138671879,
        4.9799957275390629,
        5.0,
        5.0200042724609379,
        5.0399932861328129,
        5.05999755859375,
        5.0800018310546879,
        5.100006103515625,
        5.1199951171875,
        5.1399993896484379,
        5.160003662109375,
        5.1800079345703129,
        5.1999969482421879,
        5.220001220703125,
        5.2400054931640629,
        5.2599945068359379,
        5.279998779296875,
        5.3000030517578129,
        5.32000732421875,
        5.339996337890625,
        5.3600006103515629,
        5.3800048828125,
        5.399993896484375,
        5.4199981689453129,
        5.44000244140625,
        5.4600067138671879,
        5.4799957275390629,
        5.5,
        5.5200042724609379,
        5.5399932861328129,
        5.55999755859375,
        5.5800018310546879,
        5.600006103515625,
        5.6199951171875,
        5.6399993896484379,
        5.660003662109375,
        5.6800079345703129,
        5.6999969482421879,
        5.720001220703125,
        5.7400054931640629,
        5.7599945068359379,
        5.779998779296875,
        5.8000030517578129,
        5.82000732421875,
        5.839996337890625,
        5.8600006103515629,
        5.8800048828125,
        5.899993896484375,
        5.9199981689453129,
        5.94000244140625,
        5.9600067138671879,
        5.9799957275390629,
        6.0,
        6.0200042724609379,
        6.0399932861328129,
        6.05999755859375,
        6.0800018310546879,
        6.100006103515625,
        6.1199951171875,
        6.1399993896484379,
        6.160003662109375,
        6.1800079345703129,
        6.1999969482421879,
        6.220001220703125,
        6.2400054931640629,
        6.2599945068359379,
        6.279998779296875,
        6.3000030517578129,
        6.32000732421875,
        6.339996337890625,
        6.3600006103515629,
        6.3800048828125,
        6.399993896484375,
        6.4199981689453129,
        6.44000244140625,
        6.4600067138671879,
        6.4799957275390629,
        6.5,
        6.5200042724609379,
        6.5399932861328129,
        6.55999755859375,
        6.5800018310546879,
        6.600006103515625,
        6.6199951171875,
        6.6399993896484379,
        6.660003662109375,
        6.6800079345703129,
        6.6999969482421879,
        6.720001220703125,
        6.7400054931640629,
        6.7599945068359379,
        6.779998779296875,
        6.8000030517578129,
        6.82000732421875,
        6.839996337890625,
        6.8600006103515629,
        6.8800048828125,
        6.899993896484375,
        6.9199981689453129,
        6.94000244140625,
        6.9600067138671879,
        6.9799957275390629,
        7.0,
        7.0200042724609379,
        7.0399932861328129,
        7.05999755859375,
        7.0800018310546879,
        7.100006103515625,
        7.1199951171875,
        7.1399993896484379,
        7.160003662109375,
        7.1800079345703129,
        7.1999969482421879,
        7.220001220703125,
        7.2400054931640629,
        7.2599945068359379,
        7.279998779296875,
        7.3000030517578129,
        7.32000732421875,
        7.339996337890625,
        7.3600006103515629,
        7.3800048828125,
        7.399993896484375,
        7.4199981689453129,
        7.44000244140625,
        7.4600067138671879,
        7.4799957275390629,
        7.5,
        7.5200042724609379,
        7.5399932861328129,
        7.55999755859375,
        7.5800018310546879,
        7.600006103515625,
        7.6199951171875,
        7.6399993896484379,
        7.660003662109375,
        7.6800079345703129,
        7.6999969482421879,
        7.720001220703125,
        7.7400054931640629,
        7.7599945068359379,
        7.779998779296875,
        7.8000030517578129,
        7.82000732421875,
        7.839996337890625,
        7.8600006103515629,
        7.8800048828125,
        7.899993896484375,
        7.9199981689453129,
        7.94000244140625,
        7.9600067138671879,
        7.9799957275390629,
        8.0,
        8.020004272460938,
        8.039993286132813,
        8.05999755859375,
        8.080001831054688,
        8.100006103515625,
        8.1199951171875,
        8.139999389648438,
        8.160003662109375,
        8.180007934570313,
        8.199996948242188,
        8.220001220703125,
        8.240005493164063,
        8.259994506835938,
        8.279998779296875,
        8.300003051757813,
        8.32000732421875,
        8.339996337890625,
        8.360000610351563,
        8.3800048828125,
        8.399993896484375,
        8.419998168945313,
        8.44000244140625,
        8.460006713867188,
        8.479995727539063,
        8.5,
        8.520004272460938,
        8.539993286132813,
        8.55999755859375,
        8.580001831054688,
        8.600006103515625,
        8.6199951171875,
        8.639999389648438,
        8.660003662109375,
        8.680007934570313,
        8.699996948242188,
        8.720001220703125,
        8.740005493164063,
        8.759994506835938,
        8.779998779296875,
        8.800003051757813,
        8.82000732421875,
        8.839996337890625,
        8.860000610351563,
        8.8800048828125,
        8.899993896484375,
        8.919998168945313,
        8.94000244140625,
        8.960006713867188,
        8.979995727539063,
        9.0,
        9.020004272460938,
        9.039993286132813,
        9.05999755859375,
        9.080001831054688,
        9.100006103515625,
        9.1199951171875,
        9.139999389648438,
        9.160003662109375,
        9.180007934570313,
        9.199996948242188,
        9.220001220703125,
        9.240005493164063,
        9.259994506835938,
        9.279998779296875,
        9.300003051757813,
        9.32000732421875,
        9.339996337890625,
        9.360000610351563,
        9.3800048828125,
        9.399993896484375,
        9.419998168945313,
        9.44000244140625,
        9.460006713867188,
        9.479995727539063,
        9.5,
        9.520004272460938,
        9.539993286132813,
        9.55999755859375,
        9.580001831054688,
        9.600006103515625,
        9.6199951171875,
        9.639999389648438,
        9.660003662109375,
        9.680007934570313,
        9.699996948242188,
        9.720001220703125,
        9.740005493164063,
        9.759994506835938,
        9.779998779296875,
        9.800003051757813,
        9.82000732421875,
        9.839996337890625,
        9.860000610351563,
        9.8800048828125,
        9.899993896484375,
        9.919998168945313,
        9.94000244140625,
        9.960006713867188,
        9.979995727539063,
        10.0,
        10.020004272460938,
        10.039993286132813,
        10.05999755859375,
        10.080001831054688,
        10.100006103515625,
        10.1199951171875,
        10.139999389648438,
        10.160003662109375,
        10.180007934570313,
        10.199996948242188,
        10.220001220703125,
        10.240005493164063,
        10.259994506835938,
        10.279998779296875,
        10.300003051757813,
        10.32000732421875,
        10.339996337890625,
        10.360000610351563,
        10.3800048828125,
        10.399993896484375,
        10.419998168945313,
        10.44000244140625,
        10.460006713867188,
        10.479995727539063,
        10.5,
        10.520004272460938,
        10.539993286132813,
        10.55999755859375,
        10.580001831054688,
        10.600006103515625,
        10.6199951171875,
        10.639999389648438,
        10.660003662109375,
        10.67999267578125,
        10.699996948242188,
        10.720001220703125,
        10.740005493164063,
        10.759994506835938,
        10.779998779296875,
        10.800003051757813,
        10.82000732421875,
        10.839996337890625,
        10.860000610351563,
        10.8800048828125,
        10.899993896484375,
        10.919998168945313,
        10.94000244140625,
        10.960006713867188,
        10.979995727539063,
        11.0,
        11.020004272460938,
        11.039993286132813,
        11.05999755859375,
        11.080001831054688,
        11.100006103515625,
        11.1199951171875,
        11.139999389648438,
        11.160003662109375,
        11.17999267578125,
        11.199996948242188,
        11.220001220703125,
        11.240005493164063,
        11.259994506835938,
        11.279998779296875,
        11.300003051757813,
        11.32000732421875,
        11.339996337890625,
        11.360000610351563,
        11.3800048828125,
        11.399993896484375,
        11.419998168945313,
        11.44000244140625,
        11.460006713867188,
        11.479995727539063,
        11.5,
        11.520004272460938,
        11.539993286132813,
        11.55999755859375,
        11.580001831054688,
        11.600006103515625,
        11.6199951171875,
        11.639999389648438,
        11.660003662109375,
        11.67999267578125,
        11.699996948242188,
        11.720001220703125,
        11.740005493164063,
        11.759994506835938,
        11.779998779296875,
        11.800003051757813,
        11.82000732421875,
        11.839996337890625,
        11.860000610351563,
        11.8800048828125,
        11.899993896484375,
        11.919998168945313,
        11.94000244140625,
        11.960006713867188,
        11.979995727539063,
        12.0,
        12.020004272460938,
        12.039993286132813,
        12.05999755859375,
        12.080001831054688,
        12.100006103515625,
        12.1199951171875,
        12.139999389648438,
        12.160003662109375,
        12.17999267578125,
        12.199996948242188,
        12.220001220703125,
        12.240005493164063,
        12.259994506835938,
        12.279998779296875,
        12.300003051757813,
        12.32000732421875,
        12.339996337890625,
        12.360000610351563,
        12.3800048828125,
        12.399993896484375,
        12.419998168945313,
        12.44000244140625,
        12.460006713867188,
        12.479995727539063,
        12.5,
        12.520004272460938,
        12.539993286132813,
        12.55999755859375,
        12.580001831054688,
        12.600006103515625,
        12.6199951171875,
        12.639999389648438,
        12.660003662109375,
        12.67999267578125,
        12.699996948242188,
        12.720001220703125,
        12.740005493164063,
        12.759994506835938,
        12.779998779296875,
        12.800003051757813,
        12.82000732421875,
        12.839996337890625,
        12.860000610351563,
        12.8800048828125,
        12.899993896484375,
        12.919998168945313,
        12.94000244140625,
        12.960006713867188,
        12.979995727539063,
        13.0,
        13.020004272460938,
        13.039993286132813,
        13.05999755859375,
        13.080001831054688,
        13.100006103515625,
        13.1199951171875,
        13.139999389648438,
        13.160003662109375,
        13.17999267578125,
        13.199996948242188,
        13.220001220703125,
        13.240005493164063,
        13.259994506835938,
        13.279998779296875,
        13.300003051757813,
        13.32000732421875,
        13.339996337890625,
        13.360000610351563,
        13.3800048828125,
        13.399993896484375,
        13.419998168945313,
        13.44000244140625,
        13.460006713867188,
        13.479995727539063,
        13.5,
        13.520004272460938,
        13.539993286132813,
        13.55999755859375,
        13.580001831054688,
        13.600006103515625,
        13.6199951171875,
        13.639999389648438,
        13.660003662109375,
        13.67999267578125,
        13.699996948242188,
        13.720001220703125,
        13.740005493164063,
        13.759994506835938,
        13.779998779296875,
        13.800003051757813,
        13.82000732421875,
        13.839996337890625,
        13.860000610351563,
        13.8800048828125,
        13.899993896484375,
        13.919998168945313,
        13.94000244140625,
        13.960006713867188,
        13.979995727539063,
        14.0,
        14.020004272460938,
        14.039993286132813,
        14.05999755859375,
        14.080001831054688,
        14.100006103515625,
        14.1199951171875,
        14.139999389648438,
        14.160003662109375,
        14.17999267578125,
        14.199996948242188,
        14.220001220703125,
        14.240005493164063,
        14.259994506835938,
        14.279998779296875,
        14.300003051757813,
        14.32000732421875,
        14.339996337890625,
        14.360000610351563,
        14.3800048828125,
        14.399993896484375,
        14.419998168945313,
        14.44000244140625,
        14.460006713867188,
        14.479995727539063,
        14.5,
        14.520004272460938,
        14.539993286132813,
        14.55999755859375,
        14.580001831054688,
        14.600006103515625,
        14.6199951171875,
        14.639999389648438,
        14.660003662109375,
        14.67999267578125,
        14.699996948242188,
        14.720001220703125,
        14.740005493164063,
        14.759994506835938,
        14.779998779296875,
        14.800003051757813,
        14.82000732421875,
        14.839996337890625,
        14.860000610351563,
        14.8800048828125,
        14.899993896484375,
        14.919998168945313,
        14.94000244140625,
        14.960006713867188,
        14.979995727539063,
        15.0,
        15.020004272460938,
        15.039993286132813,
        15.05999755859375,
        15.080001831054688,
        15.100006103515625,
        15.1199951171875,
        15.139999389648438,
        15.160003662109375,
        15.17999267578125,
        15.199996948242188,
        15.220001220703125,
        15.240005493164063,
        15.259994506835938,
        15.279998779296875,
        15.300003051757813,
        15.32000732421875,
        15.339996337890625,
        15.360000610351563,
        15.3800048828125,
        15.399993896484375,
        15.419998168945313,
        15.44000244140625,
        15.460006713867188,
        15.479995727539063,
        15.5,
        15.520004272460938,
        15.539993286132813,
        15.55999755859375,
        15.580001831054688,
        15.600006103515625,
        15.6199951171875,
        15.639999389648438,
        15.660003662109375,
        15.67999267578125,
        15.699996948242188,
        15.720001220703125,
        15.740005493164063,
        15.759994506835938,
        15.779998779296875,
        15.800003051757813,
        15.82000732421875,
        15.839996337890625,
        15.860000610351563,
        15.8800048828125,
        15.899993896484375,
        15.919998168945313,
        15.94000244140625,
        15.960006713867188,
        15.979995727539063,
        16.0,
        16.020004272460939,
        16.039993286132814,
        16.05999755859375,
        16.080001831054689,
        16.100006103515626,
        16.1199951171875,
        16.139999389648439,
        16.160003662109376,
        16.17999267578125,
        16.199996948242189,
        16.220001220703126,
        16.240005493164064,
        16.259994506835939,
        16.279998779296876,
        16.300003051757814,
        16.32000732421875,
        16.339996337890626,
        16.360000610351564,
        16.3800048828125,
        16.399993896484376,
        16.419998168945314,
        16.44000244140625,
        16.460006713867189,
        16.479995727539064,
        16.5,
        16.520004272460939,
        16.539993286132814,
        16.55999755859375,
        16.580001831054689,
        16.600006103515626,
        16.6199951171875,
        16.639999389648439,
        16.660003662109376,
        16.67999267578125,
        16.699996948242189,
        16.720001220703126,
        16.740005493164064,
        16.759994506835939,
        16.779998779296876,
        16.800003051757814,
        16.82000732421875,
        16.839996337890626,
        16.860000610351564,
        16.8800048828125,
        16.899993896484376,
        16.919998168945314,
        16.94000244140625,
        16.960006713867189,
        16.979995727539064,
        17.0,
        17.020004272460939,
        17.039993286132814,
        17.05999755859375,
        17.080001831054689,
        17.100006103515626,
        17.1199951171875,
        17.139999389648439,
        17.160003662109376,
        17.17999267578125,
        17.199996948242189,
        17.220001220703126,
        17.240005493164064,
        17.259994506835939,
        17.279998779296876,
        17.300003051757814,
        17.32000732421875,
        17.339996337890626,
        17.360000610351564,
        17.3800048828125,
        17.399993896484376,
        17.419998168945314,
        17.44000244140625,
        17.460006713867189,
        17.479995727539064,
        17.5,
        17.520004272460939,
        17.539993286132814,
        17.55999755859375,
        17.580001831054689,
        17.600006103515626,
        17.6199951171875,
        17.639999389648439,
        17.660003662109376,
        17.67999267578125,
        17.699996948242189,
        17.720001220703126,
        17.740005493164064,
        17.759994506835939,
        17.779998779296876,
        17.800003051757814,
        17.82000732421875,
        17.839996337890626,
        17.860000610351564,
        17.8800048828125,
        17.899993896484376,
        17.919998168945314,
        17.94000244140625,
        17.960006713867189,
        17.979995727539064,
        18.0,
        18.020004272460939,
        18.039993286132814,
        18.05999755859375,
        18.080001831054689,
        18.100006103515626,
        18.1199951171875,
        18.139999389648439,
        18.160003662109376,
        18.17999267578125,
        18.199996948242189,
        18.220001220703126,
        18.240005493164064,
        18.259994506835939,
        18.279998779296876,
        18.300003051757814,
        18.32000732421875,
        18.339996337890626,
        18.360000610351564,
        18.3800048828125,
        18.399993896484376,
        18.419998168945314,
        18.44000244140625,
        18.460006713867189,
        18.479995727539064,
        18.5,
        18.520004272460939,
        18.539993286132814,
        18.55999755859375,
        18.580001831054689,
        18.600006103515626,
        18.6199951171875,
        18.639999389648439,
        18.660003662109376,
        18.67999267578125,
        18.699996948242189,
        18.720001220703126,
        18.740005493164064,
        18.759994506835939,
        18.779998779296876,
        18.800003051757814,
        18.82000732421875,
        18.839996337890626,
        18.860000610351564,
        18.8800048828125,
        18.899993896484376,
        18.919998168945314,
        18.94000244140625,
        18.960006713867189,
        18.979995727539064,
        19.0,
        19.020004272460939,
        19.039993286132814,
        19.05999755859375,
        19.080001831054689,
        19.100006103515626,
        19.1199951171875,
        19.139999389648439,
        19.160003662109376,
        19.17999267578125,
        19.199996948242189,
        19.220001220703126,
        19.240005493164064,
        19.259994506835939,
        19.279998779296876,
        19.300003051757814,
        19.32000732421875,
        19.339996337890626,
        19.360000610351564,
        19.3800048828125,
        19.399993896484376,
        19.419998168945314,
        19.44000244140625,
        19.460006713867189,
        19.479995727539064,
        19.5,
        19.520004272460939,
        19.539993286132814,
        19.55999755859375,
        19.580001831054689,
        19.600006103515626,
        19.6199951171875,
        19.639999389648439,
        19.660003662109376,
        19.67999267578125,
        19.699996948242189,
        19.720001220703126,
        19.740005493164064,
        19.759994506835939,
        19.779998779296876,
        19.800003051757814,
        19.82000732421875,
        19.839996337890626,
        19.860000610351564,
        19.8800048828125,
        19.899993896484376,
        19.919998168945314,
        19.94000244140625,
        19.960006713867189,
        19.979995727539064,
        20.0,
        20.020004272460939,
        20.039993286132814,
        20.05999755859375,
        20.080001831054689,
        20.100006103515626,
        20.1199951171875,
        20.139999389648439,
        20.160003662109376,
        20.17999267578125,
        20.199996948242189,
        20.220001220703126,
        20.240005493164064,
        20.259994506835939,
        20.279998779296876,
        20.300003051757814,
        20.32000732421875,
        20.339996337890626,
        20.360000610351564,
        20.3800048828125,
        20.399993896484376,
        20.419998168945314,
        20.44000244140625,
        20.460006713867189,
        20.479995727539064,
        20.5,
        20.520004272460939,
        20.539993286132814,
        20.55999755859375,
        20.580001831054689,
        20.600006103515626,
        20.6199951171875,
        20.639999389648439,
        20.660003662109376,
        20.67999267578125,
        20.699996948242189,
        20.720001220703126,
        20.740005493164064,
        20.759994506835939,
        20.779998779296876,
        20.800003051757814,
        20.82000732421875,
        20.839996337890626,
        20.860000610351564,
        20.8800048828125,
        20.899993896484376,
        20.919998168945314,
        20.94000244140625,
        20.960006713867189,
        20.979995727539064,
        21.0,
        21.020004272460939,
        21.039993286132814,
        21.05999755859375,
        21.080001831054689,
        21.100006103515626,
        21.1199951171875,
        21.139999389648439,
        21.160003662109376,
        21.17999267578125,
        21.199996948242189,
        21.220001220703126,
        21.240005493164064,
        21.259994506835939,
        21.279998779296876,
        21.300003051757814,
        21.32000732421875,
        21.339996337890626,
        21.360000610351564,
        21.3800048828125,
        21.399993896484376,
        21.419998168945314,
        21.44000244140625,
        21.460006713867189,
        21.479995727539064,
        21.5,
        21.520004272460939,
        21.539993286132814,
        21.55999755859375,
        21.580001831054689,
        21.600006103515626,
        21.6199951171875,
        21.639999389648439,
        21.660003662109376,
        21.67999267578125,
        21.699996948242189,
        21.720001220703126,
        21.740005493164064,
        21.759994506835939,
        21.779998779296876,
        21.800003051757814,
        21.82000732421875,
        21.839996337890626,
        21.860000610351564,
        21.8800048828125,
        21.899993896484376,
        21.919998168945314,
        21.94000244140625,
        21.960006713867189,
        21.979995727539064,
        22.0,
        22.020004272460939,
        22.039993286132814,
        22.05999755859375,
        22.080001831054689,
        22.100006103515626,
        22.1199951171875,
        22.139999389648439,
        22.160003662109376,
        22.17999267578125,
        22.199996948242189,
        22.220001220703126,
        22.240005493164064,
        22.259994506835939,
        22.279998779296876,
        22.300003051757814,
        22.32000732421875,
        22.339996337890626,
        22.360000610351564,
        22.3800048828125,
        22.399993896484376,
        22.419998168945314,
        22.44000244140625,
        22.460006713867189,
        22.479995727539064,
        22.5,
        22.520004272460939,
        22.539993286132814,
        22.55999755859375,
        22.580001831054689,
        22.600006103515626,
        22.6199951171875,
        22.639999389648439,
        22.660003662109376,
        22.67999267578125,
        22.699996948242189,
        22.720001220703126,
        22.740005493164064,
        22.759994506835939,
        22.779998779296876,
        22.800003051757814,
        22.82000732421875,
        22.839996337890626,
        22.860000610351564,
        22.8800048828125,
        22.899993896484376,
        22.919998168945314,
        22.94000244140625,
        22.960006713867189,
        22.979995727539064,
        23.0,
        23.020004272460939,
        23.039993286132814,
        23.05999755859375,
        23.080001831054689,
        23.100006103515626,
        23.1199951171875,
        23.139999389648439,
        23.160003662109376,
        23.17999267578125,
        23.199996948242189,
        23.220001220703126,
        23.240005493164064,
        23.259994506835939,
        23.279998779296876,
        23.300003051757814,
        23.32000732421875,
        23.339996337890626,
        23.360000610351564,
        23.3800048828125,
        23.399993896484376,
        23.419998168945314,
        23.44000244140625,
        23.460006713867189,
        23.479995727539064,
        23.5,
        23.520004272460939,
        23.539993286132814,
        23.55999755859375,
        23.580001831054689,
        23.600006103515626,
        23.6199951171875,
        23.639999389648439,
        23.660003662109376,
        23.67999267578125,
        23.699996948242189,
        23.720001220703126,
        23.740005493164064,
        23.759994506835939,
        23.779998779296876,
        23.800003051757814,
        23.82000732421875,
        23.839996337890626,
        23.860000610351564,
        23.8800048828125,
        23.899993896484376,
        23.919998168945314,
        23.94000244140625,
        23.960006713867189,
        23.979995727539064,
        24.0,
        24.020004272460939,
        24.039993286132814,
        24.05999755859375,
        24.080001831054689,
        24.100006103515626,
        24.1199951171875,
        24.139999389648439,
        24.160003662109376,
        24.17999267578125,
        24.199996948242189,
        24.220001220703126,
        24.240005493164064,
        24.259994506835939,
        24.279998779296876,
        24.300003051757814,
        24.32000732421875,
        24.339996337890626,
        24.360000610351564,
        24.3800048828125,
        24.399993896484376,
        24.419998168945314,
        24.44000244140625,
        24.460006713867189,
        24.479995727539064,
        24.5,
        24.520004272460939,
        24.539993286132814,
        24.55999755859375,
        24.580001831054689,
        24.600006103515626,
        24.6199951171875,
        24.639999389648439,
        24.660003662109376,
        24.67999267578125,
        24.699996948242189,
        24.720001220703126,
        24.740005493164064,
        24.759994506835939,
        24.779998779296876,
        24.800003051757814,
        24.82000732421875,
        24.839996337890626,
        24.860000610351564,
        24.8800048828125,
        24.899993896484376,
        24.919998168945314,
        24.94000244140625,
        24.960006713867189,
        24.979995727539064,
        25.0,
        25.020004272460939,
        25.039993286132814,
        25.05999755859375,
        25.080001831054689,
        25.100006103515626,
        25.1199951171875,
        25.139999389648439,
        25.160003662109376,
        25.17999267578125,
        25.199996948242189,
        25.220001220703126,
        25.240005493164064,
        25.259994506835939,
        25.279998779296876,
        25.300003051757814,
        25.32000732421875,
        25.339996337890626,
        25.360000610351564,
        25.3800048828125,
        25.399993896484376,
        25.419998168945314,
        25.44000244140625,
        25.460006713867189,
        25.479995727539064,
        25.5,
        25.520004272460939,
        25.539993286132814,
        25.55999755859375,
        25.580001831054689,
        25.600006103515626,
        25.6199951171875,
        25.639999389648439,
        25.660003662109376,
        25.67999267578125,
        25.699996948242189,
        25.720001220703126,
        25.740005493164064,
        25.759994506835939,
        25.779998779296876,
        25.800003051757814,
        25.82000732421875,
        25.839996337890626,
        25.860000610351564,
        25.8800048828125,
        25.899993896484376,
        25.919998168945314,
        25.94000244140625,
        25.960006713867189,
        25.979995727539064,
        26.0,
        26.020004272460939,
        26.039993286132814,
        26.05999755859375,
        26.080001831054689,
        26.100006103515626,
        26.1199951171875,
        26.139999389648439,
        26.160003662109376,
        26.17999267578125,
        26.199996948242189,
        26.220001220703126,
        26.240005493164064,
        26.259994506835939,
        26.279998779296876,
        26.300003051757814,
        26.32000732421875,
        26.339996337890626,
        26.360000610351564,
        26.3800048828125,
        26.399993896484376,
        26.419998168945314,
        26.44000244140625,
        26.460006713867189,
        26.479995727539064,
        26.5,
        26.520004272460939,
        26.539993286132814,
        26.55999755859375,
        26.580001831054689,
        26.600006103515626,
        26.6199951171875,
        26.639999389648439,
        26.660003662109376,
        26.67999267578125,
        26.699996948242189,
        26.720001220703126,
        26.740005493164064,
        26.759994506835939,
        26.779998779296876,
        26.800003051757814,
        26.82000732421875,
        26.839996337890626,
        26.860000610351564,
        26.8800048828125,
        26.899993896484376,
        26.919998168945314,
        26.94000244140625,
        26.960006713867189,
        26.979995727539064,
        27.0,
        27.020004272460939,
        27.039993286132814,
        27.05999755859375,
        27.080001831054689,
        27.100006103515626,
        27.1199951171875,
        27.139999389648439,
        27.160003662109376,
        27.17999267578125,
        27.199996948242189,
        27.220001220703126,
        27.240005493164064,
        27.259994506835939,
        27.279998779296876,
        27.300003051757814,
        27.32000732421875,
        27.339996337890626,
        27.360000610351564,
        27.3800048828125,
        27.399993896484376,
        27.419998168945314,
        27.44000244140625,
        27.460006713867189,
        27.479995727539064,
        27.5,
        27.520004272460939,
        27.539993286132814,
        27.55999755859375,
        27.580001831054689,
        27.600006103515626,
        27.6199951171875,
        27.639999389648439,
        27.660003662109376,
        27.67999267578125,
        27.699996948242189,
        27.720001220703126,
        27.740005493164064,
        27.759994506835939,
        27.779998779296876,
        27.800003051757814,
        27.82000732421875,
        27.839996337890626,
        27.860000610351564,
        27.8800048828125,
        27.899993896484376,
        27.919998168945314,
        27.94000244140625,
        27.960006713867189,
        27.979995727539064,
        28.0,
        28.020004272460939,
        28.039993286132814,
        28.05999755859375,
        28.080001831054689,
        28.100006103515626,
        28.1199951171875,
        28.139999389648439,
        28.160003662109376,
        28.17999267578125,
        28.199996948242189,
        28.220001220703126,
        28.240005493164064,
        28.259994506835939,
        28.279998779296876,
        28.300003051757814,
        28.32000732421875,
        28.339996337890626,
        28.360000610351564,
        28.3800048828125,
        28.399993896484376,
        28.419998168945314,
        28.44000244140625,
        28.460006713867189,
        28.479995727539064,
        28.5,
        28.520004272460939,
        28.539993286132814,
        28.55999755859375,
        28.580001831054689,
        28.600006103515626,
        28.6199951171875,
        28.639999389648439,
        28.660003662109376,
        28.67999267578125,
        28.699996948242189,
        28.720001220703126,
        28.740005493164064,
        28.759994506835939,
        28.779998779296876,
        28.800003051757814,
        28.82000732421875,
        28.839996337890626,
        28.860000610351564,
        28.8800048828125,
        28.899993896484376,
        28.919998168945314,
        28.94000244140625,
        28.960006713867189,
        28.979995727539064,
        29.0,
        29.020004272460939,
        29.039993286132814,
        29.05999755859375,
        29.080001831054689,
        29.100006103515626,
        29.1199951171875,
        29.139999389648439,
        29.160003662109376,
        29.17999267578125,
        29.199996948242189,
        29.220001220703126,
        29.240005493164064,
        29.259994506835939,
        29.279998779296876,
        29.300003051757814,
        29.32000732421875,
        29.339996337890626,
        29.360000610351564,
        29.3800048828125,
        29.399993896484376,
        29.419998168945314,
        29.44000244140625,
        29.460006713867189,
        29.479995727539064,
        29.5,
        29.520004272460939,
        29.539993286132814,
        29.55999755859375,
        29.580001831054689,
        29.600006103515626,
        29.6199951171875,
        29.639999389648439,
        29.660003662109376,
        29.67999267578125,
        29.699996948242189,
        29.720001220703126,
        29.740005493164064,
        29.759994506835939,
        29.779998779296876,
        29.800003051757814,
        29.82000732421875,
        29.839996337890626,
        29.860000610351564,
        29.8800048828125,
        29.899993896484376,
        29.919998168945314,
        29.94000244140625,
        29.960006713867189,
        29.979995727539064,
        30.0,
        30.020004272460939,
        30.039993286132814,
        30.05999755859375,
        30.080001831054689,
        30.100006103515626,
        30.1199951171875,
        30.139999389648439,
        30.160003662109376,
        30.17999267578125,
        30.199996948242189,
        30.220001220703126,
        30.240005493164064,
        30.259994506835939,
        30.279998779296876,
        30.300003051757814,
        30.32000732421875,
        30.339996337890626,
        30.360000610351564,
        30.3800048828125,
        30.399993896484376,
        30.419998168945314,
        30.44000244140625,
        30.460006713867189,
        30.479995727539064,
        30.5,
        30.520004272460939,
        30.539993286132814,
        30.55999755859375,
        30.580001831054689,
        30.600006103515626,
        30.6199951171875,
        30.639999389648439,
        30.660003662109376,
        30.67999267578125,
        30.699996948242189,
        30.720001220703126,
        30.740005493164064,
        30.759994506835939,
        30.779998779296876,
        30.800003051757814,
        30.82000732421875,
        30.839996337890626,
        30.860000610351564,
        30.8800048828125,
        30.899993896484376,
        30.919998168945314,
        30.94000244140625,
        30.960006713867189,
        30.979995727539064,
        31.0,
        31.020004272460939,
        31.039993286132814,
        31.05999755859375,
        31.080001831054689,
        31.100006103515626,
        31.1199951171875,
        31.139999389648439,
        31.160003662109376,
        31.17999267578125,
        31.199996948242189,
        31.220001220703126,
        31.240005493164064,
        31.259994506835939,
        31.279998779296876,
        31.300003051757814,
        31.32000732421875,
        31.339996337890626,
        31.360000610351564,
        31.3800048828125,
        31.399993896484376,
        31.419998168945314,
        31.44000244140625,
        31.460006713867189,
        31.479995727539064,
        31.5,
        31.520004272460939,
        31.539993286132814,
        31.55999755859375,
        31.580001831054689,
        31.600006103515626,
        31.6199951171875,
        31.639999389648439,
        31.660003662109376,
        31.67999267578125,
        31.699996948242189,
        31.720001220703126,
        31.740005493164064,
        31.759994506835939,
        31.779998779296876,
        31.800003051757814,
        31.82000732421875,
        31.839996337890626,
        31.860000610351564,
        31.8800048828125,
        31.899993896484376,
        31.919998168945314,
        31.94000244140625,
        31.960006713867189,
        31.979995727539064,
        32.0,
        32.02000427246094,
        32.03999328613281,
        32.05999755859375,
        32.08000183105469,
        32.100006103515628,
        32.1199951171875,
        32.13999938964844,
        32.160003662109378,
        32.17999267578125,
        32.19999694824219,
        32.220001220703128,
        32.24000549316406,
        32.25999450683594,
        32.279998779296878,
        32.30000305175781,
        32.32000732421875,
        32.339996337890628,
        32.36000061035156,
        32.3800048828125,
        32.399993896484378,
        32.41999816894531,
        32.44000244140625,
        32.46000671386719,
        32.47999572753906,
        32.5,
        32.52000427246094,
        32.53999328613281,
        32.55999755859375,
        32.58000183105469,
        32.600006103515628,
        32.6199951171875,
        32.63999938964844,
        32.660003662109378,
        32.67999267578125,
        32.69999694824219,
        32.720001220703128,
        32.74000549316406,
        32.75999450683594,
        32.779998779296878,
        32.80000305175781,
        32.82000732421875,
        32.839996337890628,
        32.86000061035156,
        32.8800048828125,
        32.899993896484378,
        32.91999816894531,
        32.94000244140625,
        32.96000671386719,
        32.97999572753906,
        33.0,
        33.02000427246094,
        33.03999328613281,
        33.05999755859375,
        33.08000183105469,
        33.100006103515628,
        33.1199951171875,
        33.13999938964844,
        33.160003662109378,
        33.17999267578125,
        33.19999694824219,
        33.220001220703128,
        33.24000549316406,
        33.25999450683594,
        33.279998779296878,
        33.30000305175781,
        33.32000732421875,
        33.339996337890628,
        33.36000061035156,
        33.3800048828125,
        33.399993896484378,
        33.41999816894531,
        33.44000244140625,
        33.46000671386719,
        33.47999572753906,
        33.5,
        33.52000427246094,
        33.53999328613281,
        33.55999755859375,
        33.58000183105469,
        33.600006103515628,
        33.6199951171875,
        33.63999938964844,
        33.660003662109378,
        33.67999267578125,
        33.69999694824219,
        33.720001220703128,
        33.74000549316406,
        33.75999450683594,
        33.779998779296878,
        33.80000305175781,
        33.82000732421875,
        33.839996337890628,
        33.86000061035156,
        33.8800048828125,
        33.899993896484378,
        33.91999816894531,
        33.94000244140625,
        33.96000671386719,
        33.97999572753906,
        34.0,
        34.02000427246094,
        34.03999328613281,
        34.05999755859375,
        34.08000183105469,
        34.100006103515628,
        34.1199951171875,
        34.13999938964844,
        34.160003662109378,
        34.17999267578125,
        34.19999694824219,
        34.220001220703128,
        34.24000549316406,
        34.25999450683594,
        34.279998779296878,
        34.30000305175781,
        34.32000732421875,
        34.339996337890628,
        34.36000061035156,
        34.3800048828125,
        34.399993896484378,
        34.41999816894531,
        34.44000244140625,
        34.46000671386719,
        34.47999572753906,
        34.5,
        34.52000427246094,
        34.53999328613281,
        34.55999755859375,
        34.58000183105469,
        34.600006103515628,
        34.6199951171875,
        34.63999938964844,
        34.660003662109378,
        34.67999267578125,
        34.69999694824219,
        34.720001220703128,
        34.74000549316406,
        34.75999450683594,
        34.779998779296878,
        34.80000305175781,
        34.82000732421875,
        34.839996337890628,
        34.86000061035156,
        34.8800048828125,
        34.899993896484378,
        34.91999816894531,
        34.94000244140625,
        34.96000671386719,
        34.97999572753906,
        35.0,
        35.02000427246094,
        35.03999328613281,
        35.05999755859375,
        35.08000183105469,
        35.100006103515628,
        35.1199951171875,
        35.13999938964844,
        35.160003662109378,
        35.17999267578125,
        35.19999694824219,
        35.220001220703128,
        35.24000549316406,
        35.25999450683594,
        35.279998779296878,
        35.30000305175781,
        35.32000732421875,
        35.339996337890628,
        35.36000061035156,
        35.3800048828125,
        35.399993896484378,
        35.41999816894531,
        35.44000244140625,
        35.46000671386719,
        35.47999572753906,
        35.5,
        35.52000427246094,
        35.53999328613281,
        35.55999755859375,
        35.58000183105469,
        35.600006103515628,
        35.6199951171875,
        35.63999938964844,
        35.660003662109378,
        35.67999267578125,
        35.69999694824219,
        35.720001220703128,
        35.74000549316406,
        35.75999450683594,
        35.779998779296878,
        35.80000305175781,
        35.82000732421875,
        35.839996337890628,
        35.86000061035156,
        35.8800048828125,
        35.899993896484378,
        35.91999816894531,
        35.94000244140625,
        35.96000671386719,
        35.97999572753906,
        36.0,
        36.02000427246094,
        36.03999328613281,
        36.05999755859375,
        36.08000183105469,
        36.100006103515628,
        36.1199951171875,
        36.13999938964844,
        36.160003662109378,
        36.17999267578125,
        36.19999694824219,
        36.220001220703128,
        36.24000549316406,
        36.25999450683594,
        36.279998779296878,
        36.30000305175781,
        36.32000732421875,
        36.339996337890628,
        36.36000061035156,
        36.3800048828125,
        36.399993896484378,
        36.41999816894531,
        36.44000244140625,
        36.46000671386719,
        36.47999572753906,
        36.5,
        36.52000427246094,
        36.53999328613281,
        36.55999755859375,
        36.58000183105469,
        36.600006103515628,
        36.6199951171875,
        36.63999938964844,
        36.660003662109378,
        36.67999267578125,
        36.69999694824219,
        36.720001220703128,
        36.74000549316406,
        36.75999450683594,
        36.779998779296878,
        36.80000305175781,
        36.82000732421875,
        36.839996337890628,
        36.86000061035156,
        36.8800048828125,
        36.899993896484378,
        36.91999816894531,
        36.94000244140625,
        36.96000671386719,
        36.97999572753906,
        37.0,
        37.02000427246094,
        37.03999328613281,
        37.05999755859375,
        37.08000183105469,
        37.100006103515628,
        37.1199951171875,
        37.13999938964844,
        37.160003662109378,
        37.17999267578125,
        37.19999694824219,
        37.220001220703128,
        37.24000549316406,
        37.25999450683594,
        37.279998779296878,
        37.30000305175781,
        37.32000732421875,
        37.339996337890628,
        37.36000061035156,
        37.3800048828125,
        37.399993896484378,
        37.41999816894531,
        37.44000244140625,
        37.46000671386719,
        37.47999572753906,
        37.5,
        37.52000427246094,
        37.53999328613281,
        37.55999755859375,
        37.58000183105469,
        37.600006103515628,
        37.6199951171875,
        37.63999938964844,
        37.660003662109378,
        37.67999267578125,
        37.69999694824219,
        37.720001220703128,
        37.74000549316406,
        37.75999450683594,
        37.779998779296878,
        37.80000305175781,
        37.81999206542969,
        37.839996337890628,
        37.86000061035156,
        37.8800048828125,
        37.899993896484378,
        37.91999816894531,
        37.94000244140625,
        37.96000671386719,
        37.97999572753906,
        38.0,
        38.02000427246094,
        38.03999328613281,
        38.05999755859375,
        38.08000183105469,
        38.100006103515628,
        38.1199951171875,
        38.13999938964844,
        38.160003662109378,
        38.17999267578125,
        38.19999694824219,
        38.220001220703128,
        38.24000549316406,
        38.25999450683594,
        38.279998779296878,
        38.30000305175781,
        38.31999206542969,
        38.339996337890628,
        38.36000061035156,
        38.3800048828125,
        38.399993896484378,
        38.41999816894531,
        38.44000244140625,
        38.46000671386719,
        38.47999572753906,
        38.5,
        38.52000427246094,
        38.53999328613281,
        38.55999755859375,
        38.58000183105469,
        38.600006103515628,
        38.6199951171875,
        38.63999938964844,
        38.660003662109378,
        38.67999267578125,
        38.69999694824219,
        38.720001220703128,
        38.74000549316406,
        38.75999450683594,
        38.779998779296878,
        38.80000305175781,
        38.81999206542969,
        38.839996337890628,
        38.86000061035156,
        38.8800048828125,
        38.899993896484378,
        38.91999816894531,
        38.94000244140625,
        38.96000671386719,
        38.97999572753906,
        39.0,
        39.02000427246094,
        39.03999328613281,
        39.05999755859375,
        39.08000183105469,
        39.100006103515628,
        39.1199951171875,
        39.13999938964844,
        39.160003662109378,
        39.17999267578125,
        39.19999694824219,
        39.220001220703128,
        39.24000549316406,
        39.25999450683594,
        39.279998779296878,
        39.30000305175781,
        39.31999206542969,
        39.339996337890628,
        39.36000061035156,
        39.3800048828125,
        39.399993896484378,
        39.41999816894531,
        39.44000244140625,
        39.46000671386719,
        39.47999572753906,
        39.5,
        39.52000427246094,
        39.53999328613281,
        39.55999755859375,
        39.58000183105469,
        39.600006103515628,
        39.6199951171875,
        39.63999938964844,
        39.660003662109378,
        39.67999267578125,
        39.69999694824219,
        39.720001220703128,
        39.74000549316406,
        39.75999450683594,
        39.779998779296878,
        39.80000305175781,
        39.81999206542969,
        39.839996337890628,
        39.86000061035156,
        39.8800048828125,
        39.899993896484378,
        39.91999816894531,
        39.94000244140625,
        39.96000671386719,
        39.97999572753906,
        40.0,
        40.02000427246094,
        40.03999328613281,
        40.05999755859375,
        40.08000183105469,
        40.100006103515628,
        40.1199951171875,
        40.13999938964844,
        40.160003662109378,
        40.17999267578125,
        40.19999694824219,
        40.220001220703128,
        40.24000549316406,
        40.25999450683594,
        40.279998779296878,
        40.30000305175781,
        40.31999206542969,
        40.339996337890628,
        40.36000061035156,
        40.3800048828125,
        40.399993896484378,
        40.41999816894531,
        40.44000244140625,
        40.46000671386719,
        40.47999572753906,
        40.5,
        40.52000427246094,
        40.53999328613281,
        40.55999755859375,
        40.58000183105469,
        40.600006103515628,
        40.6199951171875,
        40.63999938964844,
        40.660003662109378,
        40.67999267578125,
        40.69999694824219,
        40.720001220703128,
        40.74000549316406,
        40.75999450683594,
        40.779998779296878,
        40.80000305175781,
        40.81999206542969,
        40.839996337890628,
        40.86000061035156,
        40.8800048828125,
        40.899993896484378,
        40.91999816894531,
        40.94000244140625,
        40.96000671386719,
        40.97999572753906,
        41.0,
        41.02000427246094,
        41.03999328613281,
        41.05999755859375,
        41.08000183105469,
        41.100006103515628,
        41.1199951171875,
        41.13999938964844,
        41.160003662109378,
        41.17999267578125,
        41.19999694824219,
        41.220001220703128,
        41.24000549316406,
        41.25999450683594,
        41.279998779296878,
        41.30000305175781,
        41.31999206542969,
        41.339996337890628,
        41.36000061035156,
        41.3800048828125,
        41.399993896484378,
        41.41999816894531,
        41.44000244140625,
        41.46000671386719,
        41.47999572753906,
        41.5,
        41.52000427246094,
        41.53999328613281,
        41.55999755859375,
        41.58000183105469,
        41.600006103515628,
        41.6199951171875,
        41.63999938964844,
        41.660003662109378,
        41.67999267578125,
        41.69999694824219,
        41.720001220703128,
        41.74000549316406,
        41.75999450683594,
        41.779998779296878,
        41.80000305175781,
        41.81999206542969,
        41.839996337890628,
        41.86000061035156,
        41.8800048828125,
        41.899993896484378,
        41.91999816894531,
        41.94000244140625,
        41.96000671386719,
        41.97999572753906,
        42.0,
        42.02000427246094,
        42.03999328613281,
        42.05999755859375,
        42.08000183105469,
        42.100006103515628,
        42.1199951171875,
        42.13999938964844,
        42.160003662109378,
        42.17999267578125,
        42.19999694824219,
        42.220001220703128,
        42.24000549316406,
        42.25999450683594,
        42.279998779296878,
        42.30000305175781,
        42.31999206542969,
        42.339996337890628,
        42.36000061035156,
        42.3800048828125,
        42.399993896484378,
        42.41999816894531,
        42.44000244140625,
        42.46000671386719,
        42.47999572753906,
        42.5,
        42.52000427246094,
        42.53999328613281,
        42.55999755859375,
        42.58000183105469,
        42.600006103515628,
        42.6199951171875,
        42.63999938964844,
        42.660003662109378,
        42.67999267578125,
        42.69999694824219,
        42.720001220703128,
        42.74000549316406,
        42.75999450683594,
        42.779998779296878,
        42.80000305175781,
        42.81999206542969,
        42.839996337890628,
        42.86000061035156,
        42.8800048828125,
        42.899993896484378,
        42.91999816894531,
        42.94000244140625,
        42.96000671386719,
        42.97999572753906,
        43.0,
        43.02000427246094,
        43.03999328613281,
        43.05999755859375,
        43.08000183105469,
        43.100006103515628,
        43.1199951171875,
        43.13999938964844,
        43.160003662109378,
        43.17999267578125,
        43.19999694824219,
        43.220001220703128,
        43.24000549316406,
        43.25999450683594,
        43.279998779296878,
        43.30000305175781,
        43.31999206542969,
        43.339996337890628,
        43.36000061035156,
        43.3800048828125,
        43.399993896484378,
        43.41999816894531,
        43.44000244140625,
        43.46000671386719,
        43.47999572753906,
        43.5,
        43.52000427246094,
        43.53999328613281,
        43.55999755859375,
        43.58000183105469,
        43.600006103515628,
        43.6199951171875,
        43.63999938964844,
        43.660003662109378,
        43.67999267578125,
        43.69999694824219,
        43.720001220703128,
        43.74000549316406,
        43.75999450683594,
        43.779998779296878,
        43.80000305175781,
        43.81999206542969,
        43.839996337890628,
        43.86000061035156,
        43.8800048828125,
        43.899993896484378,
        43.91999816894531,
        43.94000244140625,
        43.96000671386719,
        43.97999572753906,
        44.0,
        44.02000427246094,
        44.03999328613281,
        44.05999755859375,
        44.08000183105469,
        44.100006103515628,
        44.1199951171875,
        44.13999938964844,
        44.160003662109378,
        44.17999267578125,
        44.19999694824219,
        44.220001220703128,
        44.24000549316406,
        44.25999450683594,
        44.279998779296878,
        44.30000305175781,
        44.31999206542969,
        44.339996337890628,
        44.36000061035156,
        44.3800048828125,
        44.399993896484378,
        44.41999816894531,
        44.44000244140625,
        44.46000671386719,
        44.47999572753906,
        44.5,
        44.52000427246094,
        44.53999328613281,
        44.55999755859375,
        44.58000183105469,
        44.600006103515628,
        44.6199951171875,
        44.63999938964844,
        44.660003662109378,
        44.67999267578125,
        44.69999694824219,
        44.720001220703128,
        44.74000549316406,
        44.75999450683594,
        44.779998779296878,
        44.80000305175781,
        44.81999206542969,
        44.839996337890628,
        44.86000061035156,
        44.8800048828125,
        44.899993896484378,
        44.91999816894531,
        44.94000244140625,
        44.96000671386719,
        44.97999572753906,
        45.0,
        45.02000427246094,
        45.03999328613281,
        45.05999755859375,
        45.08000183105469,
        45.100006103515628,
        45.1199951171875,
        45.13999938964844,
        45.160003662109378,
        45.17999267578125,
        45.19999694824219,
        45.220001220703128,
        45.24000549316406,
        45.25999450683594,
        45.279998779296878,
        45.30000305175781,
        45.31999206542969,
        45.339996337890628,
        45.36000061035156,
        45.3800048828125,
        45.399993896484378,
        45.41999816894531,
        45.44000244140625,
        45.46000671386719,
        45.47999572753906,
        45.5,
        45.52000427246094,
        45.53999328613281,
        45.55999755859375,
        45.58000183105469,
        45.600006103515628,
        45.6199951171875,
        45.63999938964844,
        45.660003662109378,
        45.67999267578125,
        45.69999694824219,
        45.720001220703128,
        45.74000549316406,
        45.75999450683594,
        45.779998779296878,
        45.80000305175781,
        45.81999206542969,
        45.839996337890628,
        45.86000061035156,
        45.8800048828125,
        45.899993896484378,
        45.91999816894531,
        45.94000244140625,
        45.96000671386719,
        45.97999572753906,
        46.0,
        46.02000427246094,
        46.03999328613281,
        46.05999755859375,
        46.08000183105469,
        46.100006103515628,
        46.1199951171875,
        46.13999938964844,
        46.160003662109378,
        46.17999267578125,
        46.19999694824219,
        46.220001220703128,
        46.24000549316406,
        46.25999450683594,
        46.279998779296878,
        46.30000305175781,
        46.31999206542969,
        46.339996337890628,
        46.36000061035156,
        46.3800048828125,
        46.399993896484378,
        46.41999816894531,
        46.44000244140625,
        46.46000671386719,
        46.47999572753906,
        46.5,
        46.52000427246094,
        46.53999328613281,
        46.55999755859375,
        46.58000183105469,
        46.600006103515628,
        46.6199951171875,
        46.63999938964844,
        46.660003662109378,
        46.67999267578125,
        46.69999694824219,
        46.720001220703128,
        46.74000549316406,
        46.75999450683594,
        46.779998779296878,
        46.80000305175781,
        46.81999206542969,
        46.839996337890628,
        46.86000061035156,
        46.8800048828125,
        46.899993896484378,
        46.91999816894531,
        46.94000244140625,
        46.96000671386719,
        46.97999572753906,
        47.0,
        47.02000427246094,
        47.03999328613281,
        47.05999755859375,
        47.08000183105469,
        47.100006103515628,
        47.1199951171875,
        47.13999938964844,
        47.160003662109378,
        47.17999267578125,
        47.19999694824219,
        47.220001220703128,
        47.24000549316406,
        47.25999450683594,
        47.279998779296878,
        47.30000305175781,
        47.31999206542969,
        47.339996337890628,
        47.36000061035156,
        47.3800048828125,
        47.399993896484378,
        47.41999816894531,
        47.44000244140625,
        47.46000671386719,
        47.47999572753906,
        47.5,
        47.52000427246094,
        47.53999328613281,
        47.55999755859375,
        47.58000183105469,
        47.600006103515628,
        47.6199951171875,
        47.63999938964844,
        47.660003662109378,
        47.67999267578125,
        47.69999694824219,
        47.720001220703128,
        47.74000549316406,
        47.75999450683594,
        47.779998779296878,
        47.80000305175781,
        47.81999206542969,
        47.839996337890628,
        47.86000061035156,
        47.8800048828125,
        47.899993896484378,
        47.91999816894531,
        47.94000244140625,
        47.96000671386719,
        47.97999572753906,
        48.0,
        48.02000427246094,
        48.03999328613281,
        48.05999755859375,
        48.08000183105469,
        48.100006103515628,
        48.1199951171875,
        48.13999938964844,
        48.160003662109378,
        48.17999267578125,
        48.19999694824219,
        48.220001220703128,
        48.24000549316406,
        48.25999450683594,
        48.279998779296878,
        48.30000305175781,
        48.31999206542969,
        48.339996337890628,
        48.36000061035156,
        48.3800048828125,
        48.399993896484378,
        48.41999816894531,
        48.44000244140625,
        48.46000671386719,
        48.47999572753906,
        48.5,
        48.52000427246094,
        48.53999328613281,
        48.55999755859375,
        48.58000183105469,
        48.600006103515628,
        48.6199951171875,
        48.63999938964844,
        48.660003662109378,
        48.67999267578125,
        48.69999694824219,
        48.720001220703128,
        48.74000549316406,
        48.75999450683594,
        48.779998779296878,
        48.80000305175781,
        48.81999206542969,
        48.839996337890628,
        48.86000061035156,
        48.8800048828125,
        48.899993896484378,
        48.91999816894531,
        48.94000244140625,
        48.96000671386719,
        48.97999572753906,
        49.0,
        49.02000427246094,
        49.03999328613281,
        49.05999755859375,
        49.08000183105469,
        49.100006103515628,
        49.1199951171875,
        49.13999938964844,
        49.160003662109378,
        49.17999267578125,
        49.19999694824219,
        49.220001220703128,
        49.24000549316406,
        49.25999450683594,
        49.279998779296878,
        49.30000305175781,
        49.31999206542969,
        49.339996337890628,
        49.36000061035156,
        49.3800048828125,
        49.399993896484378,
        49.41999816894531,
        49.44000244140625,
        49.46000671386719,
        49.47999572753906,
        49.5,
        49.52000427246094,
        49.53999328613281,
        49.55999755859375,
        49.58000183105469,
        49.600006103515628,
        49.6199951171875,
        49.63999938964844,
        49.660003662109378,
        49.67999267578125,
        49.69999694824219,
        49.720001220703128,
        49.74000549316406,
        49.75999450683594,
        49.779998779296878,
        49.80000305175781,
        49.81999206542969,
        49.839996337890628,
        49.86000061035156,
        49.8800048828125,
        49.899993896484378,
        49.91999816894531,
        49.94000244140625,
        49.96000671386719,
        49.97999572753906,
        50.0,
        50.02000427246094,
        50.03999328613281,
        50.05999755859375,
        50.08000183105469,
        50.100006103515628,
        50.1199951171875,
        50.13999938964844,
        50.160003662109378,
        50.17999267578125,
        50.19999694824219,
        50.220001220703128,
        50.24000549316406,
        50.25999450683594,
        50.279998779296878,
        50.30000305175781,
        50.31999206542969,
        50.339996337890628,
        50.36000061035156,
        50.3800048828125,
        50.399993896484378,
        50.41999816894531,
        50.44000244140625,
        50.46000671386719,
        50.47999572753906,
        50.5,
        50.52000427246094,
        50.53999328613281,
        50.55999755859375,
        50.58000183105469,
        50.600006103515628,
        50.6199951171875,
        50.63999938964844,
        50.660003662109378,
        50.67999267578125,
        50.69999694824219,
        50.720001220703128,
        50.74000549316406,
        50.75999450683594,
        50.779998779296878,
        50.80000305175781,
        50.81999206542969,
        50.839996337890628,
        50.86000061035156,
        50.8800048828125,
        50.899993896484378,
        50.91999816894531,
        50.94000244140625,
        50.96000671386719,
        50.97999572753906,
        51.0,
        51.02000427246094,
        51.03999328613281,
        51.05999755859375,
        51.08000183105469,
        51.100006103515628,
        51.1199951171875,
        51.13999938964844,
        51.160003662109378,
        51.17999267578125,
        51.19999694824219,
        51.220001220703128,
        51.24000549316406,
        51.25999450683594,
        51.279998779296878,
        51.30000305175781,
        51.31999206542969,
        51.339996337890628,
        51.36000061035156,
        51.3800048828125,
        51.399993896484378,
        51.41999816894531,
        51.44000244140625,
        51.46000671386719,
        51.47999572753906,
        51.5,
        51.52000427246094,
        51.53999328613281,
        51.55999755859375,
        51.58000183105469,
        51.600006103515628,
        51.6199951171875,
        51.63999938964844,
        51.660003662109378,
        51.67999267578125,
        51.69999694824219,
        51.720001220703128,
        51.74000549316406,
        51.75999450683594,
        51.779998779296878,
        51.80000305175781,
        51.81999206542969,
        51.839996337890628,
        51.86000061035156,
        51.8800048828125,
        51.899993896484378,
        51.91999816894531,
        51.94000244140625,
        51.96000671386719,
        51.97999572753906,
        52.0,
        52.02000427246094,
        52.03999328613281,
        52.05999755859375,
        52.08000183105469,
        52.100006103515628,
        52.1199951171875,
        52.13999938964844,
        52.160003662109378,
        52.17999267578125,
        52.19999694824219,
        52.220001220703128,
        52.24000549316406,
        52.25999450683594,
        52.279998779296878,
        52.30000305175781,
        52.31999206542969,
        52.339996337890628,
        52.36000061035156,
        52.3800048828125,
        52.399993896484378,
        52.41999816894531,
        52.44000244140625,
        52.46000671386719,
        52.47999572753906,
        52.5,
        52.52000427246094,
        52.53999328613281,
        52.55999755859375,
        52.58000183105469,
        52.600006103515628,
        52.6199951171875,
        52.63999938964844,
        52.660003662109378,
        52.67999267578125,
        52.69999694824219,
        52.720001220703128,
        52.74000549316406,
        52.75999450683594,
        52.779998779296878,
        52.80000305175781,
        52.81999206542969,
        52.839996337890628,
        52.86000061035156,
        52.8800048828125,
        52.899993896484378,
        52.91999816894531,
        52.94000244140625,
        52.96000671386719,
        52.97999572753906,
        53.0,
        53.02000427246094,
        53.03999328613281,
        53.05999755859375,
        53.08000183105469,
        53.100006103515628,
        53.1199951171875,
        53.13999938964844,
        53.160003662109378,
        53.17999267578125,
        53.19999694824219,
        53.220001220703128,
        53.24000549316406,
        53.25999450683594,
        53.279998779296878,
        53.30000305175781,
        53.31999206542969,
        53.339996337890628,
        53.36000061035156,
        53.3800048828125,
        53.399993896484378,
        53.41999816894531,
        53.44000244140625,
        53.46000671386719,
        53.47999572753906,
        53.5,
        53.52000427246094,
        53.53999328613281,
        53.55999755859375,
        53.58000183105469,
        53.600006103515628,
        53.6199951171875,
        53.63999938964844,
        53.660003662109378,
        53.67999267578125,
        53.69999694824219,
        53.720001220703128,
        53.74000549316406,
        53.75999450683594,
        53.779998779296878,
        53.80000305175781,
        53.81999206542969,
        53.839996337890628,
        53.86000061035156,
        53.8800048828125,
        53.899993896484378,
        53.91999816894531,
        53.94000244140625,
        53.96000671386719,
        53.97999572753906,
        54.0,
        54.02000427246094,
        54.03999328613281,
        54.05999755859375,
        54.08000183105469,
        54.100006103515628,
        54.1199951171875,
        54.13999938964844,
        54.160003662109378,
        54.17999267578125,
        54.19999694824219,
        54.220001220703128,
        54.24000549316406,
        54.25999450683594,
        54.279998779296878,
        54.30000305175781,
        54.31999206542969,
        54.339996337890628,
        54.36000061035156,
        54.3800048828125,
        54.399993896484378,
        54.41999816894531,
        54.44000244140625,
        54.46000671386719,
        54.47999572753906,
        54.5,
        54.52000427246094,
        54.53999328613281,
        54.55999755859375,
        54.58000183105469,
        54.600006103515628,
        54.6199951171875,
        54.63999938964844,
        54.660003662109378,
        54.67999267578125,
        54.69999694824219,
        54.720001220703128,
        54.74000549316406,
        54.75999450683594,
        54.779998779296878,
        54.80000305175781,
        54.81999206542969,
        54.839996337890628,
        54.86000061035156,
        54.8800048828125,
        54.899993896484378,
        54.91999816894531,
        54.94000244140625,
        54.96000671386719,
        54.97999572753906,
        55.0,
        55.02000427246094,
        55.03999328613281,
        55.05999755859375,
        55.08000183105469,
        55.100006103515628,
        55.1199951171875,
        55.13999938964844,
        55.160003662109378,
        55.17999267578125,
        55.19999694824219,
        55.220001220703128,
        55.24000549316406,
        55.25999450683594,
        55.279998779296878,
        55.30000305175781,
        55.31999206542969,
        55.339996337890628,
        55.36000061035156,
        55.3800048828125,
        55.399993896484378,
        55.41999816894531,
        55.44000244140625,
        55.46000671386719,
        55.47999572753906,
        55.5,
        55.52000427246094,
        55.53999328613281,
        55.55999755859375,
        55.58000183105469,
        55.600006103515628,
        55.6199951171875,
        55.63999938964844,
        55.660003662109378,
        55.67999267578125,
        55.69999694824219,
        55.720001220703128,
        55.74000549316406,
        55.75999450683594,
        55.779998779296878,
        55.80000305175781,
        55.81999206542969,
        55.839996337890628,
        55.86000061035156,
        55.8800048828125,
        55.899993896484378,
        55.91999816894531,
        55.94000244140625,
        55.96000671386719,
        55.97999572753906,
        56.0,
        56.02000427246094,
        56.03999328613281,
        56.05999755859375,
        56.08000183105469,
        56.100006103515628,
        56.1199951171875,
        56.13999938964844,
        56.160003662109378,
        56.17999267578125,
        56.19999694824219,
        56.220001220703128,
        56.24000549316406,
        56.25999450683594,
        56.279998779296878,
        56.30000305175781,
        56.31999206542969,
        56.339996337890628,
        56.36000061035156,
        56.3800048828125,
        56.399993896484378,
        56.41999816894531,
        56.44000244140625,
        56.46000671386719,
        56.47999572753906,
        56.5,
        56.52000427246094,
        56.53999328613281,
        56.55999755859375,
        56.58000183105469,
        56.600006103515628,
        56.6199951171875,
        56.63999938964844,
        56.660003662109378,
        56.67999267578125,
        56.69999694824219,
        56.720001220703128,
        56.74000549316406,
        56.75999450683594,
        56.779998779296878,
        56.80000305175781,
        56.81999206542969,
        56.839996337890628,
        56.86000061035156,
        56.8800048828125,
        56.899993896484378,
        56.91999816894531,
        56.94000244140625,
        56.96000671386719,
        56.97999572753906,
        57.0,
        57.02000427246094,
        57.03999328613281,
        57.05999755859375,
        57.08000183105469,
        57.100006103515628,
        57.1199951171875,
        57.13999938964844,
        57.160003662109378,
        57.17999267578125,
        57.19999694824219,
        57.220001220703128,
        57.24000549316406,
        57.25999450683594,
        57.279998779296878,
        57.30000305175781,
        57.31999206542969,
        57.339996337890628,
        57.36000061035156,
        57.3800048828125,
        57.399993896484378,
        57.41999816894531,
        57.44000244140625,
        57.46000671386719,
        57.47999572753906,
        57.5,
        57.52000427246094,
        57.53999328613281,
        57.55999755859375,
        57.58000183105469,
        57.600006103515628,
        57.6199951171875,
        57.63999938964844,
        57.660003662109378,
        57.67999267578125,
        57.69999694824219,
        57.720001220703128,
        57.74000549316406,
        57.75999450683594,
        57.779998779296878,
        57.80000305175781,
        57.81999206542969,
        57.839996337890628,
        57.86000061035156,
        57.8800048828125,
        57.899993896484378,
        57.91999816894531,
        57.94000244140625,
        57.96000671386719,
        57.97999572753906,
        58.0,
        58.02000427246094,
        58.03999328613281,
        58.05999755859375,
        58.08000183105469,
        58.100006103515628,
        58.1199951171875,
        58.13999938964844,
        58.160003662109378,
        58.17999267578125,
        58.19999694824219,
        58.220001220703128,
        58.24000549316406,
        58.25999450683594,
        58.279998779296878,
        58.30000305175781,
        58.31999206542969,
        58.339996337890628,
        58.36000061035156,
        58.3800048828125,
        58.399993896484378,
        58.41999816894531,
        58.44000244140625,
        58.46000671386719,
        58.47999572753906,
        58.5,
        58.52000427246094,
        58.53999328613281,
        58.55999755859375,
        58.58000183105469,
        58.600006103515628,
        58.6199951171875,
        58.63999938964844,
        58.660003662109378,
        58.67999267578125,
        58.69999694824219,
        58.720001220703128,
        58.74000549316406,
        58.75999450683594,
        58.779998779296878,
        58.80000305175781,
        58.81999206542969,
        58.839996337890628,
        58.86000061035156,
        58.8800048828125,
        58.899993896484378,
        58.91999816894531,
        58.94000244140625,
        58.96000671386719,
        58.97999572753906,
        59.0,
        59.02000427246094,
        59.03999328613281,
        59.05999755859375,
        59.08000183105469,
        59.100006103515628,
        59.1199951171875,
        59.13999938964844,
        59.160003662109378,
        59.17999267578125,
        59.19999694824219,
        59.220001220703128,
        59.24000549316406,
        59.25999450683594,
        59.279998779296878,
        59.30000305175781,
        59.31999206542969,
        59.339996337890628,
        59.36000061035156,
        59.3800048828125,
        59.399993896484378,
        59.41999816894531,
        59.44000244140625,
        59.46000671386719,
        59.47999572753906,
        59.5,
        59.52000427246094,
        59.53999328613281,
        59.55999755859375,
        59.58000183105469,
        59.600006103515628,
        59.6199951171875,
        59.63999938964844,
        59.660003662109378,
        59.67999267578125,
        59.69999694824219,
        59.720001220703128,
        59.74000549316406,
        59.75999450683594,
        59.779998779296878,
        59.80000305175781,
        59.81999206542969,
        59.839996337890628,
        59.86000061035156,
        59.8800048828125,
        59.899993896484378,
        59.91999816894531,
        59.94000244140625,
        59.96000671386719,
        59.97999572753906
    ],
    "rightHandPositions": [
        "(0.649258, 0.970844, 0.190221)",
        "(0.651070, 0.970267, 0.190260)",
        "(0.652037, 0.969961, 0.190252)",
        "(0.654039, 0.969302, 0.190134)",
        "(0.656076, 0.968565, 0.189838)",
        "(0.658123, 0.967803, 0.189360)",
        "(0.660187, 0.966915, 0.188822)",
        "(0.661197, 0.966438, 0.188556)",
        "(0.663075, 0.965432, 0.187694)",
        "(0.664692, 0.964410, 0.186597)",
        "(0.666287, 0.963301, 0.185575)",
        "(0.667862, 0.962183, 0.184709)",
        "(0.669239, 0.961244, 0.183932)",
        "(0.669892, 0.960766, 0.183581)",
        "(0.670991, 0.960016, 0.182992)",
        "(0.671942, 0.959323, 0.182612)",
        "(0.672648, 0.958865, 0.182528)",
        "(0.672866, 0.958740, 0.182618)",
        "(0.673082, 0.958544, 0.183042)",
        "(0.672963, 0.958355, 0.183736)",
        "(0.672364, 0.958261, 0.184529)",
        "(0.671267, 0.958141, 0.185334)",
        "(0.669807, 0.957889, 0.185970)",
        "(0.668877, 0.957822, 0.186209)",
        "(0.666960, 0.957748, 0.186768)",
        "(0.664917, 0.957803, 0.187441)",
        "(0.662817, 0.957902, 0.188284)",
        "(0.660278, 0.958339, 0.189029)",
        "(0.658806, 0.958612, 0.189326)",
        "(0.655340, 0.959254, 0.189548)",
        "(0.651023, 0.960093, 0.188940)",
        "(0.645975, 0.961047, 0.187755)",
        "(0.639469, 0.962914, 0.186115)",
        "(0.635668, 0.964125, 0.184768)",
        "(0.627417, 0.967061, 0.181304)",
        "(0.618613, 0.971102, 0.177692)",
        "(0.609528, 0.976295, 0.174932)",
        "(0.600094, 0.982295, 0.173089)",
        "(0.595086, 0.985737, 0.172329)",
        "(0.584595, 0.992778, 0.170279)",
        "(0.573561, 1.000284, 0.167636)",
        "(0.562265, 1.008366, 0.164654)",
        "(0.550804, 1.017383, 0.161649)",
        "(0.545207, 1.022143, 0.160275)",
        "(0.534186, 1.032548, 0.157551)",
        "(0.523325, 1.043051, 0.154285)",
        "(0.512503, 1.053501, 0.150244)",
        "(0.507388, 1.058433, 0.147779)",
        "(0.497285, 1.068420, 0.143624)",
        "(0.488180, 1.078010, 0.141406)",
        "(0.480027, 1.087203, 0.140330)",
        "(0.472285, 1.094643, 0.138482)",
        "(0.468820, 1.098092, 0.137409)",
        "(0.461739, 1.103803, 0.134299)",
        "(0.455609, 1.108952, 0.130736)",
        "(0.450512, 1.113322, 0.129621)",
        "(0.444680, 1.115708, 0.129103)",
        "(0.440566, 1.115129, 0.129067)",
        "(0.432036, 1.114273, 0.128882)",
        "(0.426297, 1.115762, 0.128150)",
        "(0.424663, 1.119702, 0.125722)",
        "(0.422402, 1.122140, 0.122411)",
        "(0.420974, 1.122592, 0.120851)",
        "(0.419922, 1.124222, 0.119379)",
        "(0.418051, 1.124388, 0.119394)",
        "(0.415317, 1.123573, 0.120304)",
        "(0.413474, 1.123137, 0.121433)",
        "(0.412400, 1.122817, 0.121815)",
        "(0.409914, 1.122063, 0.122347)",
        "(0.408741, 1.122141, 0.123240)",
        "(0.407398, 1.122153, 0.125166)",
        "(0.407733, 1.123142, 0.126347)",
        "(0.407941, 1.123631, 0.126761)",
        "(0.407807, 1.124387, 0.127097)",
        "(0.406991, 1.124806, 0.127128)",
        "(0.406577, 1.125621, 0.127231)",
        "(0.406399, 1.126570, 0.127209)",
        "(0.406127, 1.127298, 0.127178)",
        "(0.405442, 1.128521, 0.126720)",
        "(0.404458, 1.129809, 0.126571)",
        "(0.403163, 1.131081, 0.126537)",
        "(0.401789, 1.132529, 0.126701)",
        "(0.401069, 1.133292, 0.126704)",
        "(0.400043, 1.135026, 0.126462)",
        "(0.399047, 1.136920, 0.126950)",
        "(0.397337, 1.138806, 0.127373)",
        "(0.396318, 1.141472, 0.127978)",
        "(0.395333, 1.142789, 0.128343)",
        "(0.392228, 1.145665, 0.128127)",
        "(0.389453, 1.148592, 0.128130)",
        "(0.387230, 1.152460, 0.128048)",
        "(0.386847, 1.156411, 0.126756)",
        "(0.386853, 1.158632, 0.127002)",
        "(0.385006, 1.161841, 0.127694)",
        "(0.383174, 1.164681, 0.127175)",
        "(0.381819, 1.167345, 0.126562)",
        "(0.379974, 1.169315, 0.126711)",
        "(0.379071, 1.170158, 0.127033)",
        "(0.376821, 1.171391, 0.127658)",
        "(0.374810, 1.172630, 0.127739)",
        "(0.373008, 1.173823, 0.127710)",
        "(0.371968, 1.175354, 0.127389)",
        "(0.371217, 1.176119, 0.127300)",
        "(0.369731, 1.177944, 0.127541)",
        "(0.368171, 1.180333, 0.127807)",
        "(0.365781, 1.183410, 0.128241)",
        "(0.363270, 1.187022, 0.128665)",
        "(0.361985, 1.189045, 0.129084)",
        "(0.359002, 1.192917, 0.130208)",
        "(0.356045, 1.196802, 0.131566)",
        "(0.352911, 1.200298, 0.132953)",
        "(0.350208, 1.203516, 0.134303)",
        "(0.349163, 1.205027, 0.134934)",
        "(0.347055, 1.207942, 0.136271)",
        "(0.345603, 1.210846, 0.137495)",
        "(0.343913, 1.213528, 0.138489)",
        "(0.342434, 1.215985, 0.139472)",
        "(0.341830, 1.217069, 0.139836)",
        "(0.340744, 1.218913, 0.140296)",
        "(0.339845, 1.220361, 0.140653)",
        "(0.339382, 1.221292, 0.140954)",
        "(0.338916, 1.221594, 0.141137)",
        "(0.338583, 1.221459, 0.141253)",
        "(0.337820, 1.221012, 0.141132)",
        "(0.337294, 1.220495, 0.140568)",
        "(0.337066, 1.220343, 0.140121)",
        "(0.336333, 1.220722, 0.139706)",
        "(0.335731, 1.221149, 0.139464)",
        "(0.334542, 1.222551, 0.139116)",
        "(0.333037, 1.224633, 0.138818)",
        "(0.331629, 1.227569, 0.138495)",
        "(0.329669, 1.231114, 0.138349)",
        "(0.328565, 1.233181, 0.138450)",
        "(0.326110, 1.237643, 0.138758)",
        "(0.323654, 1.242731, 0.139142)",
        "(0.321146, 1.248378, 0.139501)",
        "(0.318790, 1.254456, 0.140023)",
        "(0.317397, 1.257598, 0.140350)",
        "(0.314777, 1.263898, 0.141138)",
        "(0.312331, 1.270125, 0.141978)",
        "(0.310260, 1.276189, 0.142747)",
        "(0.308430, 1.281761, 0.143510)",
        "(0.307572, 1.284253, 0.143902)",
        "(0.305754, 1.288711, 0.144754)",
        "(0.304032, 1.292150, 0.145394)",
        "(0.302938, 1.294741, 0.146202)",
        "(0.302487, 1.296773, 0.146785)",
        "(0.302507, 1.297557, 0.146699)",
        "(0.302017, 1.298989, 0.146685)",
        "(0.301665, 1.300639, 0.147235)",
        "(0.301320, 1.302618, 0.147674)",
        "(0.300882, 1.304595, 0.147577)",
        "(0.300739, 1.305698, 0.147578)",
        "(0.300325, 1.307968, 0.147767)",
        "(0.299722, 1.310375, 0.147669)",
        "(0.299048, 1.313036, 0.147647)",
        "(0.298309, 1.315912, 0.147554)",
        "(0.298094, 1.317508, 0.147396)",
        "(0.297395, 1.320798, 0.147248)",
        "(0.296855, 1.324542, 0.147220)",
        "(0.296053, 1.329012, 0.147486)",
        "(0.294833, 1.334159, 0.148108)",
        "(0.294173, 1.336923, 0.148454)",
        "(0.292963, 1.342541, 0.148938)",
        "(0.291818, 1.348304, 0.149694)",
        "(0.290680, 1.353955, 0.150766)",
        "(0.289433, 1.359614, 0.152064)",
        "(0.288805, 1.362357, 0.152791)",
        "(0.287590, 1.367696, 0.154383)",
        "(0.286557, 1.372918, 0.156250)",
        "(0.285490, 1.378039, 0.158077)",
        "(0.284425, 1.383193, 0.159952)",
        "(0.283857, 1.385774, 0.161382)",
        "(0.282485, 1.391090, 0.164729)",
        "(0.281582, 1.396281, 0.168094)",
        "(0.280728, 1.401277, 0.171671)",
        "(0.280114, 1.406091, 0.175608)",
        "(0.279940, 1.408336, 0.177654)",
        "(0.279431, 1.412685, 0.182381)",
        "(0.279150, 1.416650, 0.187325)",
        "(0.278859, 1.420275, 0.192582)",
        "(0.278658, 1.423617, 0.197981)",
        "(0.278546, 1.425193, 0.200628)",
        "(0.278492, 1.428105, 0.206148)",
        "(0.278495, 1.430641, 0.212008)",
        "(0.278702, 1.432724, 0.217794)",
        "(0.278820, 1.434368, 0.223545)",
        "(0.278799, 1.434980, 0.226524)",
        "(0.278935, 1.435831, 0.232818)",
        "(0.279134, 1.436141, 0.239304)",
        "(0.279534, 1.435923, 0.245414)",
        "(0.279856, 1.435461, 0.251841)",
        "(0.279882, 1.435142, 0.255093)",
        "(0.280188, 1.434384, 0.261330)",
        "(0.280495, 1.433311, 0.267815)",
        "(0.280787, 1.432074, 0.274086)",
        "(0.281106, 1.430604, 0.279785)",
        "(0.281441, 1.429796, 0.282501)",
        "(0.282021, 1.427979, 0.287957)",
        "(0.282606, 1.425864, 0.293536)",
        "(0.283203, 1.423403, 0.298921)",
        "(0.283682, 1.420522, 0.303871)",
        "(0.284035, 1.418953, 0.306345)",
        "(0.284714, 1.415510, 0.311496)",
        "(0.285477, 1.411631, 0.316540)",
        "(0.286306, 1.407398, 0.321184)",
        "(0.286980, 1.402556, 0.325653)",
        "(0.287452, 1.399905, 0.327856)",
        "(0.288163, 1.394181, 0.332043)",
        "(0.288255, 1.387638, 0.335987)",
        "(0.288484, 1.380125, 0.339564)",
        "(0.289055, 1.371673, 0.342938)",
        "(0.289011, 1.367052, 0.344239)",
        "(0.289208, 1.357100, 0.346502)",
        "(0.289892, 1.346177, 0.348716)",
        "(0.291074, 1.334532, 0.350114)",
        "(0.292437, 1.322221, 0.351522)",
        "(0.293080, 1.315850, 0.352125)",
        "(0.294053, 1.303029, 0.352736)",
        "(0.295691, 1.290204, 0.352331)",
        "(0.297805, 1.276966, 0.351350)",
        "(0.300488, 1.263522, 0.349828)",
        "(0.302022, 1.256880, 0.349214)",
        "(0.304778, 1.243972, 0.347319)",
        "(0.307668, 1.231480, 0.343970)",
        "(0.310776, 1.219083, 0.339944)",
        "(0.314776, 1.206846, 0.336068)",
        "(0.316997, 1.200773, 0.334235)",
        "(0.321287, 1.188924, 0.329531)",
        "(0.325145, 1.177356, 0.323905)",
        "(0.329248, 1.165842, 0.318355)",
        "(0.333679, 1.154607, 0.311951)",
        "(0.336049, 1.149096, 0.308774)",
        "(0.340191, 1.138345, 0.302644)",
        "(0.344109, 1.128346, 0.294645)",
        "(0.348038, 1.118812, 0.284809)",
        "(0.352659, 1.109564, 0.277244)",
        "(0.354481, 1.105148, 0.274069)",
        "(0.357221, 1.097068, 0.265571)",
        "(0.359634, 1.089968, 0.254706)",
        "(0.362829, 1.083493, 0.244207)",
        "(0.365190, 1.077103, 0.234615)",
        "(0.366131, 1.074116, 0.229026)",
        "(0.368687, 1.068804, 0.217410)",
        "(0.370831, 1.063777, 0.208251)",
        "(0.371705, 1.059408, 0.198463)",
        "(0.373272, 1.056162, 0.187043)",
        "(0.374438, 1.054828, 0.181648)",
        "(0.376359, 1.052156, 0.173256)",
        "(0.377061, 1.049973, 0.164517)",
        "(0.378585, 1.048940, 0.155762)",
        "(0.379757, 1.048431, 0.149738)",
        "(0.379897, 1.048532, 0.147246)",
        "(0.379437, 1.049453, 0.140911)",
        "(0.379269, 1.051572, 0.133905)",
        "(0.378667, 1.054623, 0.128444)",
        "(0.376823, 1.058435, 0.123809)",
        "(0.375693, 1.060806, 0.121235)",
        "(0.373554, 1.066240, 0.116301)",
        "(0.370546, 1.072505, 0.112075)",
        "(0.366928, 1.079567, 0.108061)",
        "(0.362770, 1.087218, 0.104240)",
        "(0.360475, 1.091261, 0.102555)",
        "(0.355830, 1.099795, 0.099323)",
        "(0.351007, 1.108910, 0.096208)",
        "(0.345708, 1.118406, 0.093904)",
        "(0.340322, 1.128397, 0.092006)",
        "(0.337626, 1.133655, 0.091285)",
        "(0.332149, 1.144478, 0.089696)",
        "(0.326223, 1.155709, 0.088103)",
        "(0.320522, 1.167327, 0.087374)",
        "(0.315279, 1.179090, 0.087068)",
        "(0.312948, 1.185026, 0.087098)",
        "(0.308237, 1.196764, 0.087250)",
        "(0.303820, 1.208433, 0.087514)",
        "(0.299495, 1.219970, 0.088110)",
        "(0.295335, 1.231358, 0.089091)",
        "(0.293393, 1.237000, 0.089633)",
        "(0.289722, 1.248001, 0.091309)",
        "(0.286701, 1.258700, 0.093171)",
        "(0.283755, 1.269039, 0.094441)",
        "(0.281597, 1.278959, 0.096409)",
        "(0.280630, 1.283695, 0.097730)",
        "(0.278418, 1.292909, 0.100489)",
        "(0.276217, 1.301800, 0.103243)",
        "(0.274063, 1.310286, 0.105931)",
        "(0.271831, 1.318436, 0.108918)",
        "(0.271038, 1.322301, 0.110485)",
        "(0.269925, 1.329786, 0.113622)",
        "(0.267995, 1.336878, 0.116848)",
        "(0.266423, 1.343499, 0.120150)",
        "(0.265434, 1.349679, 0.123637)",
        "(0.265112, 1.352603, 0.125275)",
        "(0.264300, 1.358206, 0.128667)",
        "(0.263955, 1.363422, 0.133179)",
        "(0.263045, 1.368237, 0.138137)",
        "(0.262309, 1.372848, 0.143263)",
        "(0.262030, 1.375093, 0.146031)",
        "(0.261364, 1.379500, 0.151684)",
        "(0.260351, 1.383733, 0.157293)",
        "(0.259618, 1.387648, 0.163180)",
        "(0.258854, 1.391202, 0.169461)",
        "(0.258908, 1.392787, 0.172509)",
        "(0.259139, 1.395693, 0.178598)",
        "(0.258566, 1.398347, 0.185712)",
        "(0.257712, 1.400702, 0.192827)",
        "(0.257286, 1.402690, 0.199967)",
        "(0.257276, 1.403519, 0.203679)",
        "(0.257439, 1.404876, 0.211272)",
        "(0.257556, 1.405800, 0.219008)",
        "(0.257864, 1.406286, 0.226703)",
        "(0.258362, 1.406172, 0.234691)",
        "(0.258806, 1.405805, 0.238863)",
        "(0.259583, 1.404691, 0.246900)",
        "(0.260543, 1.402807, 0.254511)",
        "(0.261715, 1.400087, 0.262028)",
        "(0.262982, 1.396449, 0.269590)",
        "(0.263713, 1.394315, 0.273118)",
        "(0.265198, 1.389528, 0.279472)",
        "(0.266546, 1.383806, 0.285463)",
        "(0.268402, 1.377104, 0.291260)",
        "(0.270275, 1.369750, 0.296214)",
        "(0.271169, 1.365791, 0.298310)",
        "(0.272983, 1.357292, 0.302277)",
        "(0.275051, 1.348363, 0.305171)",
        "(0.277008, 1.339236, 0.306833)",
        "(0.278986, 1.329603, 0.308802)",
        "(0.280085, 1.324636, 0.309690)",
        "(0.282126, 1.314688, 0.310279)",
        "(0.283988, 1.304460, 0.310195)",
        "(0.286066, 1.294116, 0.310323)",
        "(0.288337, 1.283728, 0.310143)",
        "(0.289339, 1.278568, 0.309428)",
        "(0.291460, 1.268214, 0.307659)",
        "(0.293623, 1.257742, 0.305883)",
        "(0.296055, 1.247185, 0.303944)",
        "(0.298668, 1.236668, 0.301363)",
        "(0.299918, 1.231442, 0.299795)",
        "(0.302464, 1.220983, 0.296416)",
        "(0.305250, 1.210624, 0.292183)",
        "(0.308464, 1.200132, 0.288055)",
        "(0.311474, 1.189619, 0.284818)",
        "(0.312875, 1.184514, 0.282833)",
        "(0.315995, 1.174721, 0.277591)",
        "(0.319585, 1.165340, 0.271059)",
        "(0.323154, 1.155994, 0.264760)",
        "(0.326670, 1.146797, 0.259287)",
        "(0.328179, 1.142352, 0.256031)",
        "(0.331627, 1.134067, 0.247949)",
        "(0.335566, 1.126292, 0.239838)",
        "(0.338823, 1.118846, 0.231896)",
        "(0.341992, 1.112288, 0.222334)",
        "(0.343574, 1.109319, 0.217440)",
        "(0.346100, 1.103751, 0.207969)",
        "(0.348162, 1.099322, 0.197182)",
        "(0.350342, 1.095661, 0.186812)",
        "(0.351956, 1.092803, 0.177432)",
        "(0.352376, 1.091956, 0.172703)",
        "(0.352465, 1.090887, 0.162227)",
        "(0.352642, 1.090904, 0.152651)",
        "(0.352260, 1.091656, 0.144716)",
        "(0.350638, 1.093612, 0.136837)",
        "(0.349833, 1.095103, 0.132877)",
        "(0.347934, 1.098646, 0.125933)",
        "(0.345272, 1.102944, 0.120070)",
        "(0.342210, 1.108174, 0.114244)",
        "(0.338487, 1.114360, 0.109210)",
        "(0.336251, 1.117638, 0.107058)",
        "(0.331793, 1.124696, 0.102978)",
        "(0.327461, 1.132374, 0.099246)",
        "(0.323104, 1.140474, 0.095832)",
        "(0.318828, 1.148787, 0.092962)",
        "(0.316665, 1.153014, 0.091832)",
        "(0.312290, 1.161491, 0.090001)",
        "(0.307944, 1.170149, 0.088212)",
        "(0.304018, 1.179023, 0.086783)",
        "(0.300437, 1.187891, 0.086054)",
        "(0.298662, 1.192303, 0.085905)",
        "(0.295188, 1.201054, 0.085798)",
        "(0.292142, 1.209714, 0.085676)",
        "(0.289518, 1.218253, 0.085994)",
        "(0.287246, 1.226563, 0.086692)",
        "(0.286231, 1.230615, 0.087157)",
        "(0.284162, 1.238663, 0.088184)",
        "(0.282214, 1.246570, 0.089497)",
        "(0.280421, 1.254371, 0.090955)",
        "(0.278720, 1.262088, 0.092566)",
        "(0.278039, 1.265988, 0.093318)",
        "(0.276639, 1.273811, 0.094892)",
        "(0.275006, 1.281613, 0.096871)",
        "(0.273518, 1.289419, 0.098754)",
        "(0.271914, 1.297107, 0.100784)",
        "(0.271184, 1.300885, 0.101905)",
        "(0.270014, 1.308311, 0.104183)",
        "(0.268799, 1.315548, 0.106619)",
        "(0.267667, 1.322494, 0.109258)",
        "(0.266413, 1.329064, 0.112151)",
        "(0.265930, 1.332258, 0.113659)",
        "(0.264940, 1.338493, 0.116885)",
        "(0.263856, 1.344553, 0.120299)",
        "(0.262913, 1.350384, 0.123827)",
        "(0.262268, 1.355989, 0.127379)",
        "(0.261947, 1.358682, 0.129222)",
        "(0.261463, 1.363881, 0.132952)",
        "(0.260983, 1.368759, 0.137016)",
        "(0.260708, 1.373315, 0.141174)",
        "(0.260374, 1.377556, 0.145305)",
        "(0.260211, 1.379513, 0.147556)",
        "(0.260011, 1.383196, 0.152235)",
        "(0.259631, 1.386466, 0.156925)",
        "(0.259561, 1.389396, 0.161638)",
        "(0.259685, 1.391950, 0.166592)",
        "(0.259567, 1.393026, 0.169147)",
        "(0.259472, 1.394968, 0.174590)",
        "(0.259575, 1.396493, 0.180228)",
        "(0.259867, 1.397686, 0.185514)",
        "(0.260321, 1.398610, 0.190742)",
        "(0.260593, 1.398951, 0.193414)",
        "(0.261149, 1.399514, 0.198827)",
        "(0.261565, 1.399826, 0.204168)",
        "(0.262307, 1.399952, 0.209182)",
        "(0.263270, 1.399893, 0.214184)",
        "(0.263684, 1.399756, 0.216778)",
        "(0.264297, 1.399282, 0.222179)",
        "(0.264998, 1.398588, 0.227441)",
        "(0.265857, 1.397561, 0.232631)",
        "(0.266804, 1.396220, 0.237599)",
        "(0.267227, 1.395341, 0.239952)",
        "(0.267944, 1.393259, 0.245203)",
        "(0.268915, 1.390714, 0.250525)",
        "(0.270076, 1.387884, 0.255217)",
        "(0.271028, 1.384676, 0.259687)",
        "(0.271500, 1.382883, 0.262031)",
        "(0.272570, 1.378993, 0.267022)",
        "(0.273432, 1.374879, 0.271612)",
        "(0.274213, 1.370518, 0.275583)",
        "(0.274988, 1.365654, 0.279394)",
        "(0.275477, 1.363018, 0.281254)",
        "(0.276321, 1.357486, 0.284645)",
        "(0.277322, 1.351505, 0.287677)",
        "(0.278433, 1.345002, 0.290771)",
        "(0.279543, 1.338064, 0.293281)",
        "(0.280246, 1.334471, 0.294076)",
        "(0.281642, 1.327039, 0.295549)",
        "(0.283139, 1.318819, 0.297340)",
        "(0.284653, 1.310489, 0.298251)",
        "(0.286347, 1.301970, 0.298571)",
        "(0.287322, 1.297684, 0.298492)",
        "(0.289138, 1.288884, 0.298503)",
        "(0.291358, 1.280024, 0.298410)",
        "(0.293555, 1.270971, 0.297830)",
        "(0.295799, 1.261989, 0.297224)",
        "(0.296922, 1.257519, 0.296999)",
        "(0.298838, 1.248561, 0.296174)",
        "(0.301130, 1.239697, 0.294399)",
        "(0.303242, 1.230765, 0.292384)",
        "(0.305746, 1.221772, 0.290200)",
        "(0.307177, 1.217266, 0.288536)",
        "(0.310083, 1.208125, 0.285153)",
        "(0.312564, 1.198987, 0.281376)",
        "(0.315274, 1.190054, 0.275786)",
        "(0.318654, 1.181142, 0.269762)",
        "(0.320179, 1.176765, 0.266926)",
        "(0.322936, 1.168484, 0.260627)",
        "(0.325484, 1.160642, 0.252761)",
        "(0.327961, 1.153106, 0.244282)",
        "(0.330320, 1.146146, 0.236478)",
        "(0.331196, 1.142922, 0.232499)",
        "(0.332863, 1.137069, 0.223526)",
        "(0.334798, 1.132061, 0.214018)",
        "(0.336256, 1.127877, 0.204585)",
        "(0.337423, 1.124619, 0.194840)",
        "(0.337860, 1.123347, 0.189625)",
        "(0.338412, 1.121084, 0.179507)",
        "(0.338823, 1.119456, 0.170338)",
        "(0.339217, 1.118670, 0.161107)",
        "(0.339477, 1.118680, 0.152614)",
        "(0.339218, 1.118968, 0.148783)",
        "(0.338472, 1.120298, 0.140791)",
        "(0.337770, 1.122747, 0.132937)",
        "(0.336588, 1.126217, 0.125980)",
        "(0.334988, 1.130863, 0.119346)",
        "(0.333818, 1.133563, 0.116288)",
        "(0.331212, 1.139657, 0.110303)",
        "(0.328267, 1.146644, 0.105082)",
        "(0.324930, 1.154409, 0.100557)",
        "(0.321564, 1.163008, 0.096260)",
        "(0.319865, 1.167587, 0.094273)",
        "(0.316087, 1.176846, 0.090860)",
        "(0.312440, 1.186565, 0.088001)",
        "(0.308883, 1.196616, 0.085422)",
        "(0.305249, 1.206732, 0.083244)",
        "(0.303565, 1.211900, 0.082389)",
        "(0.300252, 1.222243, 0.081093)",
        "(0.296883, 1.232517, 0.080723)",
        "(0.293748, 1.242817, 0.080286)",
        "(0.291121, 1.252984, 0.080310)",
        "(0.289831, 1.257958, 0.080616)",
        "(0.287355, 1.267647, 0.081403)",
        "(0.285334, 1.277075, 0.082390)",
        "(0.283058, 1.286126, 0.083576)",
        "(0.280953, 1.294927, 0.084847)",
        "(0.280094, 1.299213, 0.085614)",
        "(0.278231, 1.307532, 0.087286)",
        "(0.276343, 1.315434, 0.089077)",
        "(0.274604, 1.322902, 0.090868)",
        "(0.273315, 1.329966, 0.092686)",
        "(0.272716, 1.333290, 0.093629)",
        "(0.271354, 1.339602, 0.095841)",
        "(0.270072, 1.345594, 0.098138)",
        "(0.268817, 1.351287, 0.100130)",
        "(0.267790, 1.356594, 0.102519)",
        "(0.267413, 1.359127, 0.103855)",
        "(0.266203, 1.364030, 0.106314)",
        "(0.265041, 1.368732, 0.108828)",
        "(0.264098, 1.373300, 0.111500)",
        "(0.263085, 1.377670, 0.114469)",
        "(0.262673, 1.379797, 0.115975)",
        "(0.262055, 1.383980, 0.119058)",
        "(0.261445, 1.388044, 0.122285)",
        "(0.260626, 1.391845, 0.125902)",
        "(0.259898, 1.395505, 0.129717)",
        "(0.259570, 1.397186, 0.131719)",
        "(0.259029, 1.400282, 0.135864)",
        "(0.258554, 1.403049, 0.140323)",
        "(0.257951, 1.405594, 0.145049)",
        "(0.257434, 1.407898, 0.149751)",
        "(0.257240, 1.408853, 0.152153)",
        "(0.257000, 1.410500, 0.157263)",
        "(0.256389, 1.411893, 0.162848)",
        "(0.255698, 1.413124, 0.168543)",
        "(0.255276, 1.413950, 0.174343)",
        "(0.254996, 1.414157, 0.177199)",
        "(0.254724, 1.414349, 0.182970)",
        "(0.254299, 1.414027, 0.189024)",
        "(0.254236, 1.413270, 0.195126)",
        "(0.254329, 1.412161, 0.201008)",
        "(0.254403, 1.411440, 0.203989)",
        "(0.254732, 1.409773, 0.209929)",
        "(0.255032, 1.407868, 0.215940)",
        "(0.255541, 1.405773, 0.221687)",
        "(0.256113, 1.403366, 0.227306)",
        "(0.256455, 1.401999, 0.230255)",
        "(0.257245, 1.399050, 0.236008)",
        "(0.258175, 1.395679, 0.241561)",
        "(0.259421, 1.391745, 0.246939)",
        "(0.260901, 1.387199, 0.252105)",
        "(0.261601, 1.384602, 0.254609)",
        "(0.262950, 1.378868, 0.259450)",
        "(0.264636, 1.372194, 0.264577)",
        "(0.266641, 1.364934, 0.269333)",
        "(0.268365, 1.357242, 0.273327)",
        "(0.268929, 1.353226, 0.275279)",
        "(0.269991, 1.344913, 0.279011)",
        "(0.271777, 1.336181, 0.282253)",
        "(0.273522, 1.327102, 0.284285)",
        "(0.275909, 1.317500, 0.285381)",
        "(0.277227, 1.312519, 0.285737)",
        "(0.279187, 1.302271, 0.287052)",
        "(0.281030, 1.291892, 0.288486)",
        "(0.283195, 1.281643, 0.288503)",
        "(0.285423, 1.271153, 0.288247)",
        "(0.286769, 1.265894, 0.287966)",
        "(0.289213, 1.255447, 0.286907)",
        "(0.291427, 1.245104, 0.285810)",
        "(0.293526, 1.235117, 0.283717)",
        "(0.295728, 1.225452, 0.281061)",
        "(0.296965, 1.220694, 0.279679)",
        "(0.299601, 1.211182, 0.276677)",
        "(0.302315, 1.201842, 0.273054)",
        "(0.305299, 1.192856, 0.268937)",
        "(0.308653, 1.184269, 0.264158)",
        "(0.310365, 1.180104, 0.261681)",
        "(0.313296, 1.172160, 0.256577)",
        "(0.316077, 1.164822, 0.250965)",
        "(0.319233, 1.157944, 0.244727)",
        "(0.322435, 1.151377, 0.238014)",
        "(0.323979, 1.148154, 0.234690)",
        "(0.327095, 1.141929, 0.227163)",
        "(0.330698, 1.135978, 0.219653)",
        "(0.333567, 1.130358, 0.212967)",
        "(0.335925, 1.125499, 0.205238)",
        "(0.337250, 1.123396, 0.200996)",
        "(0.339589, 1.119367, 0.192921)",
        "(0.340973, 1.115801, 0.185632)",
        "(0.342250, 1.113012, 0.177795)",
        "(0.343616, 1.110762, 0.170076)",
        "(0.343792, 1.109799, 0.166608)",
        "(0.343999, 1.108774, 0.159863)",
        "(0.343718, 1.108758, 0.152446)",
        "(0.343542, 1.109632, 0.144872)",
        "(0.342660, 1.111141, 0.138716)",
        "(0.341874, 1.112322, 0.135226)",
        "(0.340727, 1.115422, 0.128267)",
        "(0.339304, 1.119111, 0.122093)",
        "(0.337571, 1.123540, 0.116553)",
        "(0.335544, 1.128698, 0.111071)",
        "(0.334505, 1.131545, 0.108458)",
        "(0.332664, 1.137690, 0.103581)",
        "(0.330613, 1.144242, 0.099181)",
        "(0.328539, 1.151293, 0.094984)",
        "(0.326552, 1.158681, 0.091052)",
        "(0.325570, 1.162479, 0.089365)",
        "(0.323825, 1.170363, 0.086160)",
        "(0.322146, 1.178637, 0.083043)",
        "(0.320366, 1.187083, 0.080384)",
        "(0.318952, 1.195801, 0.078124)",
        "(0.318165, 1.200131, 0.077304)",
        "(0.316607, 1.208856, 0.075966)",
        "(0.314699, 1.217631, 0.075155)",
        "(0.312769, 1.226546, 0.075094)",
        "(0.311023, 1.235554, 0.075561)",
        "(0.310282, 1.240117, 0.075825)",
        "(0.308250, 1.249032, 0.076044)",
        "(0.306617, 1.257786, 0.077068)",
        "(0.305590, 1.266331, 0.078654)",
        "(0.304261, 1.274516, 0.080291)",
        "(0.303440, 1.278445, 0.081046)",
        "(0.301941, 1.286225, 0.082647)",
        "(0.300132, 1.293727, 0.084555)",
        "(0.298679, 1.301082, 0.086912)",
        "(0.297455, 1.308262, 0.089134)",
        "(0.296601, 1.311725, 0.090216)",
        "(0.294925, 1.318516, 0.092482)",
        "(0.293390, 1.325091, 0.095221)",
        "(0.291788, 1.331370, 0.098362)",
        "(0.290562, 1.337431, 0.101668)",
        "(0.289792, 1.340334, 0.103406)",
        "(0.287934, 1.345972, 0.106901)",
        "(0.286558, 1.351442, 0.110721)",
        "(0.285311, 1.356592, 0.115068)",
        "(0.283672, 1.361455, 0.119848)",
        "(0.282976, 1.363774, 0.122349)",
        "(0.281901, 1.368236, 0.127594)",
        "(0.281083, 1.372440, 0.132869)",
        "(0.280145, 1.376171, 0.138590)",
        "(0.279186, 1.379480, 0.144859)",
        "(0.278856, 1.381035, 0.147888)",
        "(0.278063, 1.383987, 0.154033)",
        "(0.277427, 1.386606, 0.160608)",
        "(0.276852, 1.388811, 0.167458)",
        "(0.276454, 1.390746, 0.174502)",
        "(0.276294, 1.391559, 0.177938)",
        "(0.275978, 1.392908, 0.184950)",
        "(0.275514, 1.393794, 0.192291)",
        "(0.275288, 1.394152, 0.199764)",
        "(0.275196, 1.394093, 0.207113)",
        "(0.275338, 1.393887, 0.210557)",
        "(0.275699, 1.393260, 0.217210)",
        "(0.275525, 1.392096, 0.224390)",
        "(0.275393, 1.390496, 0.231824)",
        "(0.275871, 1.388620, 0.238263)",
        "(0.276204, 1.387547, 0.241077)",
        "(0.276924, 1.385219, 0.246816)",
        "(0.277043, 1.382204, 0.252899)",
        "(0.277182, 1.378454, 0.259223)",
        "(0.277681, 1.374139, 0.264755)",
        "(0.278170, 1.371765, 0.267173)",
        "(0.279008, 1.366739, 0.271658)",
        "(0.279700, 1.361060, 0.276031)",
        "(0.280524, 1.354861, 0.280370)",
        "(0.281348, 1.348225, 0.284290)",
        "(0.281841, 1.344692, 0.285919)",
        "(0.282909, 1.337330, 0.289084)",
        "(0.283948, 1.329728, 0.291756)",
        "(0.285102, 1.322035, 0.293774)",
        "(0.286206, 1.314093, 0.295578)",
        "(0.286823, 1.310031, 0.296347)",
        "(0.288357, 1.302079, 0.297129)",
        "(0.289689, 1.294195, 0.297130)",
        "(0.291092, 1.286191, 0.297026)",
        "(0.292346, 1.278174, 0.296905)",
        "(0.292920, 1.274156, 0.296746)",
        "(0.294281, 1.266284, 0.295722)",
        "(0.295647, 1.258378, 0.293688)",
        "(0.297216, 1.250245, 0.291130)",
        "(0.298869, 1.241857, 0.288618)",
        "(0.299556, 1.237506, 0.287674)",
        "(0.301033, 1.228854, 0.285339)",
        "(0.302774, 1.220441, 0.282096)",
        "(0.304322, 1.212132, 0.278362)",
        "(0.305987, 1.204118, 0.274300)",
        "(0.307023, 1.200422, 0.271778)",
        "(0.308908, 1.193177, 0.266296)",
        "(0.310619, 1.185972, 0.260756)",
        "(0.312736, 1.179173, 0.254990)",
        "(0.314585, 1.172835, 0.249018)",
        "(0.315385, 1.169912, 0.245574)",
        "(0.317259, 1.164448, 0.238039)",
        "(0.318999, 1.159472, 0.230113)",
        "(0.320281, 1.154892, 0.222126)",
        "(0.321673, 1.150937, 0.213890)",
        "(0.322428, 1.149205, 0.209508)",
        "(0.324147, 1.146098, 0.200218)",
        "(0.325987, 1.143511, 0.190552)",
        "(0.327772, 1.141293, 0.180933)",
        "(0.329496, 1.139554, 0.171620)",
        "(0.330119, 1.138865, 0.167112)",
        "(0.331212, 1.138020, 0.158604)",
        "(0.332019, 1.138023, 0.150620)",
        "(0.332587, 1.139167, 0.142746)",
        "(0.332855, 1.141589, 0.134996)",
        "(0.332652, 1.143130, 0.131675)",
        "(0.331570, 1.146517, 0.125968)",
        "(0.329944, 1.151304, 0.120537)",
        "(0.328088, 1.157043, 0.115248)",
        "(0.325737, 1.163598, 0.110898)",
        "(0.324311, 1.167188, 0.108985)",
        "(0.321279, 1.174741, 0.105372)",
        "(0.318380, 1.183182, 0.102398)",
        "(0.315247, 1.191905, 0.099795)",
        "(0.312105, 1.200964, 0.097713)",
        "(0.310413, 1.205581, 0.096934)",
        "(0.306983, 1.214928, 0.095555)",
        "(0.303658, 1.224406, 0.094593)",
        "(0.300689, 1.233982, 0.093622)",
        "(0.297963, 1.243447, 0.092628)",
        "(0.296835, 1.248101, 0.092327)",
        "(0.294459, 1.257000, 0.092226)",
        "(0.292058, 1.265525, 0.092631)",
        "(0.289616, 1.273874, 0.092737)",
        "(0.287588, 1.281859, 0.093058)",
        "(0.286778, 1.285630, 0.093493)",
        "(0.285456, 1.292918, 0.094746)",
        "(0.283892, 1.299762, 0.096118)",
        "(0.282697, 1.306445, 0.097725)",
        "(0.281651, 1.312982, 0.099234)",
        "(0.281219, 1.316220, 0.099920)",
        "(0.280608, 1.322583, 0.101618)",
        "(0.279812, 1.328749, 0.103651)",
        "(0.278961, 1.334773, 0.105721)",
        "(0.278345, 1.340599, 0.107753)",
        "(0.278115, 1.343403, 0.108728)",
        "(0.277772, 1.348754, 0.110995)",
        "(0.277336, 1.353647, 0.113813)",
        "(0.276694, 1.358111, 0.117049)",
        "(0.276005, 1.362051, 0.120362)",
        "(0.275718, 1.364006, 0.122174)",
        "(0.275276, 1.367706, 0.125824)",
        "(0.274828, 1.371013, 0.130008)",
        "(0.274248, 1.373996, 0.134522)",
        "(0.273832, 1.376654, 0.138919)",
        "(0.273662, 1.377953, 0.141062)",
        "(0.273246, 1.380466, 0.145428)",
        "(0.273009, 1.382923, 0.149884)",
        "(0.272567, 1.385146, 0.154565)",
        "(0.272105, 1.387103, 0.159788)",
        "(0.272001, 1.387970, 0.162476)",
        "(0.271718, 1.389572, 0.167744)",
        "(0.271600, 1.390944, 0.173252)",
        "(0.271599, 1.392075, 0.178890)",
        "(0.271620, 1.393011, 0.184627)",
        "(0.271574, 1.393399, 0.187711)",
        "(0.271309, 1.393936, 0.193971)",
        "(0.271129, 1.394275, 0.199608)",
        "(0.271158, 1.394281, 0.204993)",
        "(0.271178, 1.393902, 0.210772)",
        "(0.271207, 1.393515, 0.213741)",
        "(0.271332, 1.392316, 0.219222)",
        "(0.271651, 1.390620, 0.224356)",
        "(0.272001, 1.388189, 0.229254)",
        "(0.272509, 1.385052, 0.234238)",
        "(0.272858, 1.383219, 0.236674)",
        "(0.273281, 1.379140, 0.241313)",
        "(0.274033, 1.374413, 0.245472)",
        "(0.274968, 1.368827, 0.249390)",
        "(0.275927, 1.362441, 0.253380)",
        "(0.276317, 1.358948, 0.255340)",
        "(0.277337, 1.351470, 0.259151)",
        "(0.278685, 1.343440, 0.262231)",
        "(0.280202, 1.335058, 0.264638)",
        "(0.281699, 1.326416, 0.266818)",
        "(0.282522, 1.322025, 0.267869)",
        "(0.284254, 1.313119, 0.270298)",
        "(0.286092, 1.304188, 0.272248)",
        "(0.287824, 1.295371, 0.273095)",
        "(0.289571, 1.286588, 0.273710)",
        "(0.290424, 1.282211, 0.274016)",
        "(0.291841, 1.273444, 0.274441)",
        "(0.293289, 1.264819, 0.274106)",
        "(0.295132, 1.256528, 0.272974)",
        "(0.296964, 1.248422, 0.271526)",
        "(0.297792, 1.244392, 0.270791)",
        "(0.299268, 1.236378, 0.268501)",
        "(0.300767, 1.228451, 0.265492)",
        "(0.302497, 1.220543, 0.262827)",
        "(0.304348, 1.212808, 0.259874)",
        "(0.305204, 1.208945, 0.258065)",
        "(0.307060, 1.201383, 0.253523)",
        "(0.309004, 1.193851, 0.248848)",
        "(0.311155, 1.186448, 0.244595)",
        "(0.313027, 1.179430, 0.238765)",
        "(0.313954, 1.176200, 0.234962)",
        "(0.315831, 1.170088, 0.227209)",
        "(0.317549, 1.164238, 0.220353)",
        "(0.318799, 1.159130, 0.212888)",
        "(0.319657, 1.154923, 0.204414)",
        "(0.320017, 1.153222, 0.199921)",
        "(0.320194, 1.150150, 0.190989)",
        "(0.320162, 1.147982, 0.182067)",
        "(0.320040, 1.146726, 0.172667)",
        "(0.319545, 1.146128, 0.163455)",
        "(0.319223, 1.146152, 0.158754)",
        "(0.318560, 1.146563, 0.149683)",
        "(0.317888, 1.147499, 0.141219)",
        "(0.316970, 1.149036, 0.133191)",
        "(0.315742, 1.151303, 0.125240)",
        "(0.315159, 1.152780, 0.121544)",
        "(0.313847, 1.156159, 0.114889)",
        "(0.312226, 1.160115, 0.108946)",
        "(0.310425, 1.164819, 0.103481)",
        "(0.308557, 1.170374, 0.098415)",
        "(0.307612, 1.173452, 0.096069)",
        "(0.305564, 1.179795, 0.092296)",
        "(0.303478, 1.186599, 0.089324)",
        "(0.301538, 1.193918, 0.086789)",
        "(0.299602, 1.201590, 0.084870)",
        "(0.298650, 1.205568, 0.084179)",
        "(0.296897, 1.213783, 0.083053)",
        "(0.295377, 1.222297, 0.082404)",
        "(0.293852, 1.230934, 0.082093)",
        "(0.292410, 1.239640, 0.082409)",
        "(0.291663, 1.244024, 0.082686)",
        "(0.290170, 1.252825, 0.083156)",
        "(0.288665, 1.261627, 0.084148)",
        "(0.286348, 1.270257, 0.085198)",
        "(0.284704, 1.279165, 0.086202)",
        "(0.284063, 1.283659, 0.086720)",
        "(0.282767, 1.292636, 0.087669)",
        "(0.281741, 1.301524, 0.088670)",
        "(0.281178, 1.310293, 0.089799)",
        "(0.280982, 1.318837, 0.090946)",
        "(0.280620, 1.322923, 0.091570)",
        "(0.280275, 1.330966, 0.093129)",
        "(0.280601, 1.338718, 0.094578)",
        "(0.281142, 1.345968, 0.096089)",
        "(0.281241, 1.352644, 0.098032)",
        "(0.280762, 1.355734, 0.098907)",
        "(0.279884, 1.361674, 0.101070)",
        "(0.279608, 1.367253, 0.103828)",
        "(0.280066, 1.372546, 0.106638)",
        "(0.279854, 1.377461, 0.109633)",
        "(0.279387, 1.379760, 0.111318)",
        "(0.278722, 1.384235, 0.115136)",
        "(0.278388, 1.388458, 0.119202)",
        "(0.278319, 1.392417, 0.123353)",
        "(0.277878, 1.396031, 0.128221)",
        "(0.277082, 1.397696, 0.130887)",
        "(0.275461, 1.400902, 0.136386)",
        "(0.274749, 1.404042, 0.141817)",
        "(0.274337, 1.407037, 0.147274)",
        "(0.273751, 1.409864, 0.152762)",
        "(0.273252, 1.411233, 0.155587)",
        "(0.272531, 1.413950, 0.161583)",
        "(0.272332, 1.416484, 0.167368)",
        "(0.272186, 1.418723, 0.173176)",
        "(0.271909, 1.420725, 0.179263)",
        "(0.271876, 1.421605, 0.182228)",
        "(0.271952, 1.423117, 0.188137)",
        "(0.272037, 1.424169, 0.194086)",
        "(0.272160, 1.424798, 0.200048)",
        "(0.272421, 1.424870, 0.206472)",
        "(0.272543, 1.424647, 0.209753)",
        "(0.272903, 1.423922, 0.216198)",
        "(0.272962, 1.422578, 0.222609)",
        "(0.272928, 1.420564, 0.229123)",
        "(0.273383, 1.417947, 0.235323)",
        "(0.273705, 1.416387, 0.238150)",
        "(0.274108, 1.412862, 0.243884)",
        "(0.274614, 1.408872, 0.249773)",
        "(0.275023, 1.404529, 0.255032)",
        "(0.275224, 1.399820, 0.259969)",
        "(0.275388, 1.397312, 0.262339)",
        "(0.275571, 1.391826, 0.267468)",
        "(0.276080, 1.385997, 0.272792)",
        "(0.276552, 1.380137, 0.277168)",
        "(0.276815, 1.374028, 0.280966)",
        "(0.276925, 1.370819, 0.282904)",
        "(0.276882, 1.364131, 0.286999)",
        "(0.277306, 1.357105, 0.290782)",
        "(0.277796, 1.349761, 0.293392)",
        "(0.278365, 1.342028, 0.295505)",
        "(0.278633, 1.337988, 0.296510)",
        "(0.279348, 1.329734, 0.298151)",
        "(0.279751, 1.321060, 0.299650)",
        "(0.280788, 1.312027, 0.300172)",
        "(0.282033, 1.302922, 0.298986)",
        "(0.282935, 1.298267, 0.298083)",
        "(0.284942, 1.288757, 0.296432)",
        "(0.286652, 1.278977, 0.294589)",
        "(0.288602, 1.269281, 0.292550)",
        "(0.290612, 1.259925, 0.289158)",
        "(0.291653, 1.255342, 0.286945)",
        "(0.293825, 1.246320, 0.282553)",
        "(0.295907, 1.237476, 0.278464)",
        "(0.297915, 1.229031, 0.274129)",
        "(0.299469, 1.220744, 0.268896)",
        "(0.300153, 1.216654, 0.266074)",
        "(0.302025, 1.208755, 0.260449)",
        "(0.303994, 1.201164, 0.254989)",
        "(0.305706, 1.194091, 0.249362)",
        "(0.306986, 1.187580, 0.242602)",
        "(0.307570, 1.184546, 0.239025)",
        "(0.308624, 1.178672, 0.231903)",
        "(0.309794, 1.173384, 0.225134)",
        "(0.310145, 1.168626, 0.218475)",
        "(0.310131, 1.164649, 0.210611)",
        "(0.310181, 1.162996, 0.206244)",
        "(0.310456, 1.160170, 0.197348)",
        "(0.310287, 1.157670, 0.189035)",
        "(0.310195, 1.155728, 0.180661)",
        "(0.310330, 1.154507, 0.172230)",
        "(0.310209, 1.154092, 0.168031)",
        "(0.310103, 1.153781, 0.159796)",
        "(0.310123, 1.154226, 0.151558)",
        "(0.310579, 1.155621, 0.143366)",
        "(0.311156, 1.157915, 0.135383)",
        "(0.311461, 1.159445, 0.131556)",
        "(0.311986, 1.163108, 0.124221)",
        "(0.312057, 1.167554, 0.117100)",
        "(0.312209, 1.172846, 0.110211)",
        "(0.312106, 1.178488, 0.104148)",
        "(0.311936, 1.181486, 0.101446)",
        "(0.311439, 1.187669, 0.096428)",
        "(0.310457, 1.194185, 0.091658)",
        "(0.309141, 1.201028, 0.087902)",
        "(0.307527, 1.208393, 0.084571)",
        "(0.306692, 1.212327, 0.083167)",
        "(0.304923, 1.220484, 0.080586)",
        "(0.302878, 1.228895, 0.078394)",
        "(0.300660, 1.237425, 0.076837)",
        "(0.298566, 1.246170, 0.075719)",
        "(0.297597, 1.250611, 0.075333)",
        "(0.295639, 1.259401, 0.075104)",
        "(0.293344, 1.268106, 0.075011)",
        "(0.291095, 1.276684, 0.075603)",
        "(0.288972, 1.285200, 0.076538)",
        "(0.288000, 1.289414, 0.077148)",
        "(0.286258, 1.297731, 0.078548)",
        "(0.284485, 1.305782, 0.080110)",
        "(0.282573, 1.313392, 0.082239)",
        "(0.280693, 1.320573, 0.084616)",
        "(0.279863, 1.324012, 0.086111)",
        "(0.278546, 1.330763, 0.089198)",
        "(0.277331, 1.337214, 0.092383)",
        "(0.275717, 1.343367, 0.096038)",
        "(0.273955, 1.349460, 0.099659)",
        "(0.273196, 1.352470, 0.101515)",
        "(0.271946, 1.358414, 0.105444)",
        "(0.271034, 1.364134, 0.109456)",
        "(0.270243, 1.369549, 0.113603)",
        "(0.269589, 1.374570, 0.117992)",
        "(0.269272, 1.376873, 0.120340)",
        "(0.268453, 1.381220, 0.125319)",
        "(0.267394, 1.385220, 0.130514)",
        "(0.266495, 1.388767, 0.135707)",
        "(0.265723, 1.391750, 0.140943)",
        "(0.265219, 1.392994, 0.143740)",
        "(0.264180, 1.395121, 0.149656)",
        "(0.263109, 1.396786, 0.155502)",
        "(0.262547, 1.398140, 0.161128)",
        "(0.261885, 1.399175, 0.167005)",
        "(0.261546, 1.399570, 0.170088)",
        "(0.260988, 1.400237, 0.176178)",
        "(0.260815, 1.400621, 0.181878)",
        "(0.260482, 1.400723, 0.187405)",
        "(0.260260, 1.400519, 0.192941)",
        "(0.260104, 1.400274, 0.195834)",
        "(0.259969, 1.399543, 0.201683)",
        "(0.259938, 1.398536, 0.207306)",
        "(0.259814, 1.397294, 0.212697)",
        "(0.259772, 1.395725, 0.218042)",
        "(0.259821, 1.394832, 0.220510)",
        "(0.259904, 1.392723, 0.225287)",
        "(0.259875, 1.390098, 0.230132)",
        "(0.260032, 1.386929, 0.234779)",
        "(0.260163, 1.383401, 0.239368)",
        "(0.260345, 1.381499, 0.241342)",
        "(0.260704, 1.377345, 0.244963)",
        "(0.260880, 1.372419, 0.248527)",
        "(0.261132, 1.366879, 0.252085)",
        "(0.261084, 1.360877, 0.255748)",
        "(0.261058, 1.357741, 0.257720)",
        "(0.261202, 1.351425, 0.261025)",
        "(0.261596, 1.344988, 0.263520)",
        "(0.262141, 1.338423, 0.265941)",
        "(0.262752, 1.331781, 0.268476)",
        "(0.263090, 1.328421, 0.269695)",
        "(0.264078, 1.321880, 0.271634)",
        "(0.265360, 1.315468, 0.273042)",
        "(0.266588, 1.309127, 0.274424)",
        "(0.267466, 1.302740, 0.275513)",
        "(0.268088, 1.299549, 0.275962)",
        "(0.269680, 1.293097, 0.276106)",
        "(0.271320, 1.286488, 0.275543)",
        "(0.272924, 1.279478, 0.274895)",
        "(0.274585, 1.272107, 0.273679)",
        "(0.275492, 1.268278, 0.272819)",
        "(0.277326, 1.260469, 0.271149)",
        "(0.279140, 1.252595, 0.269090)",
        "(0.281254, 1.244684, 0.265875)",
        "(0.283281, 1.236774, 0.262556)",
        "(0.284083, 1.232816, 0.260688)",
        "(0.286024, 1.225103, 0.256393)",
        "(0.288274, 1.217551, 0.251396)",
        "(0.290208, 1.210204, 0.246042)",
        "(0.292309, 1.203213, 0.240203)",
        "(0.293225, 1.199800, 0.236774)",
        "(0.295068, 1.193023, 0.229980)",
        "(0.297043, 1.186717, 0.223543)",
        "(0.298871, 1.181067, 0.216264)",
        "(0.300594, 1.175693, 0.207953)",
        "(0.301469, 1.173097, 0.203811)",
        "(0.303302, 1.168078, 0.196373)",
        "(0.304671, 1.163591, 0.188962)",
        "(0.306134, 1.159916, 0.180272)",
        "(0.307697, 1.156841, 0.171179)",
        "(0.308403, 1.155548, 0.167045)",
        "(0.309595, 1.153407, 0.159001)",
        "(0.310537, 1.151955, 0.150541)",
        "(0.311439, 1.151248, 0.142599)",
        "(0.311793, 1.151221, 0.135182)",
        "(0.311825, 1.151535, 0.131546)",
        "(0.311967, 1.152728, 0.124612)",
        "(0.311669, 1.154704, 0.118467)",
        "(0.310830, 1.157659, 0.112661)",
        "(0.309880, 1.161641, 0.107126)",
        "(0.309268, 1.164009, 0.104793)",
        "(0.307796, 1.169344, 0.100506)",
        "(0.306378, 1.175664, 0.096739)",
        "(0.304554, 1.182604, 0.093697)",
        "(0.302877, 1.190368, 0.091291)",
        "(0.301929, 1.194525, 0.090084)",
        "(0.300216, 1.203102, 0.087953)",
        "(0.298366, 1.211786, 0.086447)",
        "(0.296398, 1.220518, 0.085311)",
        "(0.294803, 1.229469, 0.084280)",
        "(0.294102, 1.233997, 0.083920)",
        "(0.292903, 1.243070, 0.083454)",
        "(0.291800, 1.252063, 0.083402)",
        "(0.290817, 1.260776, 0.083730)",
        "(0.289969, 1.269280, 0.083852)",
        "(0.289649, 1.273428, 0.084004)",
        "(0.288713, 1.281267, 0.084807)",
        "(0.288263, 1.288657, 0.085759)",
        "(0.288241, 1.295568, 0.086411)",
        "(0.288096, 1.301850, 0.086979)",
        "(0.287940, 1.304665, 0.087297)",
        "(0.287725, 1.309719, 0.087919)",
        "(0.287933, 1.314050, 0.088326)",
        "(0.288057, 1.317698, 0.088316)",
        "(0.287881, 1.320670, 0.088294)",
        "(0.287877, 1.321869, 0.088480)",
        "(0.287307, 1.323793, 0.088945)",
        "(0.286939, 1.325436, 0.089401)",
        "(0.286715, 1.326961, 0.089430)",
        "(0.286338, 1.328285, 0.089515)",
        "(0.286093, 1.328878, 0.089454)",
        "(0.286256, 1.330101, 0.089439)",
        "(0.288066, 1.331690, 0.089415)",
        "(0.289225, 1.332782, 0.088917)",
        "(0.289918, 1.333925, 0.088819)",
        "(0.290114, 1.334329, 0.088934)",
        "(0.291182, 1.335279, 0.090143)",
        "(0.291529, 1.336122, 0.090022)",
        "(0.292145, 1.337125, 0.090322)",
        "(0.291953, 1.337688, 0.090593)",
        "(0.291858, 1.338708, 0.091051)",
        "(0.291426, 1.340022, 0.091614)",
        "(0.291292, 1.341734, 0.092261)",
        "(0.290899, 1.343786, 0.092652)",
        "(0.290578, 1.346249, 0.093449)",
        "(0.290422, 1.347673, 0.093968)",
        "(0.289804, 1.350550, 0.095310)",
        "(0.289236, 1.353827, 0.097252)",
        "(0.289191, 1.357510, 0.099567)",
        "(0.288599, 1.361294, 0.101973)",
        "(0.288214, 1.363236, 0.103657)",
        "(0.287586, 1.367152, 0.107548)",
        "(0.286822, 1.370947, 0.112421)",
        "(0.286173, 1.374605, 0.117856)",
        "(0.285586, 1.378176, 0.123313)",
        "(0.285386, 1.379858, 0.126165)",
        "(0.284983, 1.382957, 0.132352)",
        "(0.284655, 1.385592, 0.139034)",
        "(0.284403, 1.387805, 0.146164)",
        "(0.284125, 1.389471, 0.153433)",
        "(0.284159, 1.390134, 0.156979)",
        "(0.284341, 1.391315, 0.163786)",
        "(0.284274, 1.392011, 0.170712)",
        "(0.283797, 1.392054, 0.178405)",
        "(0.283871, 1.391804, 0.185292)",
        "(0.284029, 1.391569, 0.188408)",
        "(0.284478, 1.390805, 0.194740)",
        "(0.284657, 1.389554, 0.201140)",
        "(0.284607, 1.387826, 0.207833)",
        "(0.284834, 1.385932, 0.213852)",
        "(0.285088, 1.384985, 0.216322)",
        "(0.285436, 1.382786, 0.221247)",
        "(0.285812, 1.380169, 0.226426)",
        "(0.286118, 1.377174, 0.231419)",
        "(0.286165, 1.373755, 0.235912)",
        "(0.286416, 1.371932, 0.237908)",
        "(0.287098, 1.368148, 0.241508)",
        "(0.287545, 1.363877, 0.245199)",
        "(0.287356, 1.358948, 0.248998)",
        "(0.287472, 1.353276, 0.252684)",
        "(0.287754, 1.350227, 0.254254)",
        "(0.288259, 1.344006, 0.256809)",
        "(0.288614, 1.337361, 0.259092)",
        "(0.288983, 1.330266, 0.261171)",
        "(0.288983, 1.322740, 0.262933)",
        "(0.289279, 1.318807, 0.263848)",
        "(0.290193, 1.311073, 0.264862)",
        "(0.291070, 1.303131, 0.265221)",
        "(0.291785, 1.294790, 0.265507)",
        "(0.292857, 1.286024, 0.265260)",
        "(0.293872, 1.281567, 0.265142)",
        "(0.296176, 1.272616, 0.263695)",
        "(0.298572, 1.262609, 0.263172)",
        "(0.300552, 1.252469, 0.261854)",
        "(0.302434, 1.242255, 0.259647)",
        "(0.303723, 1.237192, 0.258345)",
        "(0.306104, 1.226765, 0.255600)",
        "(0.308889, 1.216191, 0.252423)",
        "(0.311847, 1.205572, 0.249224)",
        "(0.314674, 1.195120, 0.245859)",
        "(0.315932, 1.189966, 0.243866)",
        "(0.319132, 1.180036, 0.239007)",
        "(0.322646, 1.170188, 0.234391)",
        "(0.325596, 1.160636, 0.230337)",
        "(0.328515, 1.152057, 0.225166)",
        "(0.329936, 1.148029, 0.222186)",
        "(0.333077, 1.140472, 0.215904)",
        "(0.335712, 1.133346, 0.209297)",
        "(0.338154, 1.126762, 0.203045)",
        "(0.340468, 1.121228, 0.195710)",
        "(0.341657, 1.118804, 0.191460)",
        "(0.344365, 1.114357, 0.183456)",
        "(0.346148, 1.110198, 0.175640)",
        "(0.347873, 1.107035, 0.166764)",
        "(0.349689, 1.104499, 0.157969)",
        "(0.350386, 1.103483, 0.153680)",
        "(0.351469, 1.101907, 0.145417)",
        "(0.352788, 1.101380, 0.137055)",
        "(0.353297, 1.101303, 0.129227)",
        "(0.352877, 1.102262, 0.121892)",
        "(0.352441, 1.103378, 0.117768)",
        "(0.351657, 1.106431, 0.109712)",
        "(0.350440, 1.110411, 0.103141)",
        "(0.348244, 1.115346, 0.097092)",
        "(0.345760, 1.121456, 0.091204)",
        "(0.344374, 1.124887, 0.088697)",
        "(0.341714, 1.132515, 0.084288)",
        "(0.338821, 1.141149, 0.080212)",
        "(0.335670, 1.150523, 0.076567)",
        "(0.332727, 1.160667, 0.073483)",
        "(0.331433, 1.166025, 0.072142)",
        "(0.329340, 1.177113, 0.070086)",
        "(0.328099, 1.188763, 0.068807)",
        "(0.326593, 1.200808, 0.067584)",
        "(0.324940, 1.213193, 0.066860)",
        "(0.324033, 1.219381, 0.066967)",
        "(0.322354, 1.231510, 0.068528)",
        "(0.320828, 1.243478, 0.071249)",
        "(0.319373, 1.255486, 0.074018)",
        "(0.316598, 1.267048, 0.076437)",
        "(0.315100, 1.272811, 0.077779)",
        "(0.312700, 1.284472, 0.080951)",
        "(0.310548, 1.295943, 0.084720)",
        "(0.309167, 1.307345, 0.088208)",
        "(0.307492, 1.318170, 0.091308)",
        "(0.306697, 1.323304, 0.093028)",
        "(0.304925, 1.332966, 0.097224)",
        "(0.303331, 1.341866, 0.102028)",
        "(0.302279, 1.350013, 0.107145)",
        "(0.301730, 1.357444, 0.111983)",
        "(0.301363, 1.360838, 0.114054)",
        "(0.300700, 1.367188, 0.118761)",
        "(0.299592, 1.372662, 0.124655)",
        "(0.298588, 1.377609, 0.130932)",
        "(0.298005, 1.382159, 0.136865)",
        "(0.297941, 1.384303, 0.139716)",
        "(0.297792, 1.388427, 0.145150)",
        "(0.297299, 1.392049, 0.151191)",
        "(0.296245, 1.395090, 0.158122)",
        "(0.295738, 1.397796, 0.165038)",
        "(0.295697, 1.398993, 0.168375)",
        "(0.295843, 1.401076, 0.175052)",
        "(0.295600, 1.402544, 0.182209)",
        "(0.294945, 1.403397, 0.189824)",
        "(0.294244, 1.403756, 0.197160)",
        "(0.294154, 1.403762, 0.200690)",
        "(0.294100, 1.403521, 0.207348)",
        "(0.293617, 1.402646, 0.214276)",
        "(0.292617, 1.401181, 0.221378)",
        "(0.292058, 1.399264, 0.227934)",
        "(0.291835, 1.398067, 0.230954)",
        "(0.291393, 1.395265, 0.236959)",
        "(0.290855, 1.391717, 0.243017)",
        "(0.290185, 1.387660, 0.248785)",
        "(0.289219, 1.382839, 0.254406)",
        "(0.289174, 1.380150, 0.257145)",
        "(0.289258, 1.374542, 0.261559)",
        "(0.289364, 1.368456, 0.265057)",
        "(0.289016, 1.361613, 0.268703)",
        "(0.288032, 1.353956, 0.272701)",
        "(0.287611, 1.349889, 0.274619)",
        "(0.287548, 1.341652, 0.277800)",
        "(0.287699, 1.333353, 0.279711)",
        "(0.287607, 1.324871, 0.281188)",
        "(0.287246, 1.316037, 0.282752)",
        "(0.287278, 1.311585, 0.283225)",
        "(0.287558, 1.302790, 0.282955)",
        "(0.288046, 1.293867, 0.281620)",
        "(0.288975, 1.284839, 0.279683)",
        "(0.289929, 1.275649, 0.277360)",
        "(0.290391, 1.270933, 0.276115)",
        "(0.291568, 1.261396, 0.273316)",
        "(0.292862, 1.251853, 0.270038)",
        "(0.294012, 1.242542, 0.266210)",
        "(0.295338, 1.233611, 0.261808)",
        "(0.296089, 1.229250, 0.259471)",
        "(0.297068, 1.220651, 0.254416)",
        "(0.298248, 1.212413, 0.248142)",
        "(0.300016, 1.204397, 0.241161)",
        "(0.301591, 1.196270, 0.234203)",
        "(0.302437, 1.192375, 0.230570)",
        "(0.304384, 1.185078, 0.222480)",
        "(0.306169, 1.178133, 0.213508)",
        "(0.308099, 1.171813, 0.204196)",
        "(0.309916, 1.166220, 0.194846)",
        "(0.310730, 1.163755, 0.190217)",
        "(0.312041, 1.159509, 0.180553)",
        "(0.312910, 1.156531, 0.170082)",
        "(0.313193, 1.154420, 0.159773)",
        "(0.313427, 1.153038, 0.149865)",
        "(0.313661, 1.152723, 0.144884)",
        "(0.314105, 1.152745, 0.135065)",
        "(0.314029, 1.153719, 0.125568)",
        "(0.313412, 1.155567, 0.116614)",
        "(0.312690, 1.158176, 0.108724)",
        "(0.312072, 1.159838, 0.104982)",
        "(0.310675, 1.163826, 0.097448)",
        "(0.309440, 1.168655, 0.090773)",
        "(0.307983, 1.174031, 0.085200)",
        "(0.306242, 1.179943, 0.080359)",
        "(0.305372, 1.183110, 0.078318)",
        "(0.303757, 1.189671, 0.075072)",
        "(0.302275, 1.196830, 0.072343)",
        "(0.300935, 1.204551, 0.069781)",
        "(0.299670, 1.212529, 0.068070)",
        "(0.298925, 1.216550, 0.067401)",
        "(0.297176, 1.224743, 0.066518)",
        "(0.295956, 1.233401, 0.065939)",
        "(0.295476, 1.242500, 0.065330)",
        "(0.294889, 1.251685, 0.064603)",
        "(0.294793, 1.256367, 0.064355)",
        "(0.294409, 1.265683, 0.064142)",
        "(0.293989, 1.274831, 0.064564)",
        "(0.293492, 1.283865, 0.065242)",
        "(0.292169, 1.292592, 0.065971)",
        "(0.291323, 1.296895, 0.066471)",
        "(0.289738, 1.305485, 0.067830)",
        "(0.288102, 1.313925, 0.069568)",
        "(0.286567, 1.322293, 0.071448)",
        "(0.284802, 1.330512, 0.073583)",
        "(0.284059, 1.334609, 0.074747)",
        "(0.282800, 1.342612, 0.077404)",
        "(0.281731, 1.350210, 0.080921)",
        "(0.281283, 1.357671, 0.084468)",
        "(0.280331, 1.364837, 0.087718)",
        "(0.279891, 1.368238, 0.089517)",
        "(0.278975, 1.374747, 0.093893)",
        "(0.277976, 1.380807, 0.099090)",
        "(0.277737, 1.386714, 0.104078)",
        "(0.277454, 1.392244, 0.108919)",
        "(0.277206, 1.394791, 0.111639)",
        "(0.276841, 1.399658, 0.117247)",
        "(0.276799, 1.404047, 0.123000)",
        "(0.276623, 1.407865, 0.129502)",
        "(0.276193, 1.411071, 0.136468)",
        "(0.275925, 1.412387, 0.140146)",
        "(0.275530, 1.414670, 0.147720)",
        "(0.275178, 1.416339, 0.155620)",
        "(0.275083, 1.417445, 0.163849)",
        "(0.274613, 1.417925, 0.172107)",
        "(0.274352, 1.417881, 0.176337)",
        "(0.273985, 1.417368, 0.184667)",
        "(0.273674, 1.416439, 0.192664)",
        "(0.273308, 1.414896, 0.200813)",
        "(0.272992, 1.412813, 0.208710)",
        "(0.272872, 1.411521, 0.212471)",
        "(0.272777, 1.408601, 0.219727)",
        "(0.272665, 1.405188, 0.226768)",
        "(0.272540, 1.401268, 0.233580)",
        "(0.272709, 1.396980, 0.239730)",
        "(0.272932, 1.394636, 0.242576)",
        "(0.273406, 1.389532, 0.248210)",
        "(0.273502, 1.383838, 0.253680)",
        "(0.273769, 1.377979, 0.258222)",
        "(0.274166, 1.371815, 0.261999)",
        "(0.274315, 1.368482, 0.263750)",
        "(0.274502, 1.361387, 0.267318)",
        "(0.274783, 1.353962, 0.270475)",
        "(0.275259, 1.346339, 0.273142)",
        "(0.275832, 1.338590, 0.275319)",
        "(0.276066, 1.334646, 0.276148)",
        "(0.275865, 1.326478, 0.277658)",
        "(0.275870, 1.318029, 0.279438)",
        "(0.276548, 1.309691, 0.281364)",
        "(0.277257, 1.301833, 0.281850)",
        "(0.277665, 1.298034, 0.281377)",
        "(0.278524, 1.290357, 0.280124)",
        "(0.279421, 1.282338, 0.279186)",
        "(0.280718, 1.274339, 0.277667)",
        "(0.282301, 1.266430, 0.275037)",
        "(0.283251, 1.262420, 0.273361)",
        "(0.284921, 1.254267, 0.269870)",
        "(0.286956, 1.245875, 0.266568)",
        "(0.289323, 1.237156, 0.263177)",
        "(0.292147, 1.228505, 0.258711)",
        "(0.293582, 1.224226, 0.256153)",
        "(0.296506, 1.215733, 0.250678)",
        "(0.299460, 1.207528, 0.244480)",
        "(0.302424, 1.199690, 0.238266)",
        "(0.304944, 1.192474, 0.231161)",
        "(0.306058, 1.189152, 0.227082)",
        "(0.308486, 1.182825, 0.219148)",
        "(0.310727, 1.176990, 0.211248)",
        "(0.312347, 1.171894, 0.203079)",
        "(0.313611, 1.167779, 0.193837)",
        "(0.314266, 1.166055, 0.188954)",
        "(0.315199, 1.162816, 0.180017)",
        "(0.315159, 1.160337, 0.171172)",
        "(0.314614, 1.159121, 0.161196)",
        "(0.314452, 1.158893, 0.151827)",
        "(0.314167, 1.159032, 0.147508)",
        "(0.313283, 1.160034, 0.138855)",
        "(0.312021, 1.162020, 0.130016)",
        "(0.310715, 1.164834, 0.121817)",
        "(0.309313, 1.168540, 0.114136)",
        "(0.308390, 1.170678, 0.110427)",
        "(0.306732, 1.175536, 0.103098)",
        "(0.305334, 1.180932, 0.096896)",
        "(0.303395, 1.186648, 0.091504)",
        "(0.301817, 1.193111, 0.086421)",
        "(0.301204, 1.196572, 0.084226)",
        "(0.299831, 1.203661, 0.080560)",
        "(0.298225, 1.211039, 0.077702)",
        "(0.296764, 1.218761, 0.075279)",
        "(0.295350, 1.226783, 0.073396)",
        "(0.294689, 1.230921, 0.072730)",
        "(0.293223, 1.239363, 0.071736)",
        "(0.291926, 1.248098, 0.071205)",
        "(0.290580, 1.257046, 0.071286)",
        "(0.289437, 1.266174, 0.072177)",
        "(0.289051, 1.270873, 0.072838)",
        "(0.288276, 1.280324, 0.074480)",
        "(0.287089, 1.289718, 0.076694)",
        "(0.285795, 1.299143, 0.079373)",
        "(0.285187, 1.308796, 0.082062)",
        "(0.285138, 1.313639, 0.083483)",
        "(0.285005, 1.323076, 0.086690)",
        "(0.284896, 1.331984, 0.090489)",
        "(0.284418, 1.340408, 0.094358)",
        "(0.283863, 1.348374, 0.098443)",
        "(0.283989, 1.352265, 0.100589)",
        "(0.284429, 1.359859, 0.104897)",
        "(0.284896, 1.366897, 0.109845)",
        "(0.284858, 1.373390, 0.114972)",
        "(0.284424, 1.379415, 0.119850)",
        "(0.284327, 1.382162, 0.122535)",
        "(0.283942, 1.387093, 0.128521)",
        "(0.283462, 1.391342, 0.134877)",
        "(0.282906, 1.395073, 0.140908)",
        "(0.282416, 1.398277, 0.147134)",
        "(0.282129, 1.399645, 0.150414)",
        "(0.281123, 1.401900, 0.157662)",
        "(0.279818, 1.403569, 0.165581)",
        "(0.279116, 1.404997, 0.173510)",
        "(0.278508, 1.406232, 0.181151)",
        "(0.278187, 1.406706, 0.185048)",
        "(0.277442, 1.407400, 0.193262)",
        "(0.276520, 1.407683, 0.201834)",
        "(0.275869, 1.407606, 0.210555)",
        "(0.275655, 1.407212, 0.219155)",
        "(0.275697, 1.406848, 0.223336)",
        "(0.275803, 1.405815, 0.231320)",
        "(0.275164, 1.404004, 0.240900)",
        "(0.274691, 1.401736, 0.250345)",
        "(0.274737, 1.399107, 0.258951)",
        "(0.274855, 1.397567, 0.262897)",
        "(0.275260, 1.393986, 0.271112)",
        "(0.275524, 1.389744, 0.278892)",
        "(0.275879, 1.384831, 0.286215)",
        "(0.276542, 1.379291, 0.292870)",
        "(0.276939, 1.376231, 0.295859)",
        "(0.277544, 1.369492, 0.301628)",
        "(0.278157, 1.362008, 0.307198)",
        "(0.278840, 1.354055, 0.312223)",
        "(0.279083, 1.345593, 0.316129)",
        "(0.279268, 1.341108, 0.317758)",
        "(0.279325, 1.331875, 0.320385)",
        "(0.279641, 1.322271, 0.321776)",
        "(0.280628, 1.312343, 0.322131)",
        "(0.281737, 1.302058, 0.321718)",
        "(0.282555, 1.296860, 0.321123)",
        "(0.284296, 1.286514, 0.319512)",
        "(0.285698, 1.276373, 0.316872)",
        "(0.287333, 1.266679, 0.313053)",
        "(0.288829, 1.257310, 0.308311)",
        "(0.289479, 1.252722, 0.305608)",
        "(0.291168, 1.243451, 0.300169)",
        "(0.293338, 1.234340, 0.294015)",
        "(0.295812, 1.225523, 0.287386)",
        "(0.298164, 1.217109, 0.279831)",
        "(0.299062, 1.212966, 0.275639)",
        "(0.301095, 1.204725, 0.267121)",
        "(0.303326, 1.196579, 0.258772)",
        "(0.305521, 1.188922, 0.250728)",
        "(0.306929, 1.182129, 0.241446)",
        "(0.307558, 1.179178, 0.236181)",
        "(0.309171, 1.173804, 0.225296)",
        "(0.310849, 1.168952, 0.214888)",
        "(0.312352, 1.164607, 0.204662)",
        "(0.313921, 1.160941, 0.194192)",
        "(0.314673, 1.159298, 0.189251)",
        "(0.316065, 1.156776, 0.179731)",
        "(0.317303, 1.155320, 0.169612)",
        "(0.318690, 1.154761, 0.159865)",
        "(0.320152, 1.154934, 0.150832)",
        "(0.320710, 1.155319, 0.146557)",
        "(0.321725, 1.156463, 0.138640)",
        "(0.322361, 1.158117, 0.131492)",
        "(0.322519, 1.160337, 0.125282)",
        "(0.322619, 1.163538, 0.119489)",
        "(0.322559, 1.165498, 0.116493)",
        "(0.322384, 1.169914, 0.110600)",
        "(0.321878, 1.174891, 0.105104)",
        "(0.321011, 1.180495, 0.099833)",
        "(0.319946, 1.186644, 0.094918)",
        "(0.319386, 1.189974, 0.092456)",
        "(0.318291, 1.196953, 0.087784)",
        "(0.317272, 1.204350, 0.083830)",
        "(0.315564, 1.212098, 0.079781)",
        "(0.313597, 1.220377, 0.076164)",
        "(0.312669, 1.224745, 0.074543)",
        "(0.310933, 1.233682, 0.071789)",
        "(0.309178, 1.242783, 0.069946)",
        "(0.307679, 1.252245, 0.068398)",
        "(0.305630, 1.261682, 0.067225)",
        "(0.304832, 1.266421, 0.067357)",
        "(0.303118, 1.275875, 0.068413)",
        "(0.301738, 1.285566, 0.069831)",
        "(0.300663, 1.295252, 0.071896)",
        "(0.299611, 1.304672, 0.074595)",
        "(0.299041, 1.309230, 0.076170)",
        "(0.297578, 1.317975, 0.079592)",
        "(0.296579, 1.326391, 0.083254)",
        "(0.295555, 1.334275, 0.087311)",
        "(0.293851, 1.341453, 0.091562)",
        "(0.293209, 1.344778, 0.094022)",
        "(0.291829, 1.351019, 0.099393)",
        "(0.290014, 1.356441, 0.104749)",
        "(0.287948, 1.361184, 0.110193)",
        "(0.286174, 1.365352, 0.116191)",
        "(0.285140, 1.367098, 0.119672)",
        "(0.283700, 1.370502, 0.126556)",
        "(0.283002, 1.373816, 0.132634)",
        "(0.282383, 1.376808, 0.139120)",
        "(0.282248, 1.379661, 0.145653)",
        "(0.282075, 1.380936, 0.149066)",
        "(0.281414, 1.383123, 0.156702)",
        "(0.280863, 1.385031, 0.163987)",
        "(0.280875, 1.386595, 0.171040)",
        "(0.280691, 1.387573, 0.178572)",
        "(0.280492, 1.387643, 0.183168)",
        "(0.279266, 1.387431, 0.192440)",
        "(0.277881, 1.386752, 0.201582)",
        "(0.276810, 1.385368, 0.211111)",
        "(0.276227, 1.383353, 0.220282)",
        "(0.276267, 1.381939, 0.225162)",
        "(0.276237, 1.378858, 0.234439)",
        "(0.276491, 1.375458, 0.242902)",
        "(0.277175, 1.371735, 0.250847)",
        "(0.277668, 1.367534, 0.258156)",
        "(0.277861, 1.365133, 0.261667)",
        "(0.278768, 1.359756, 0.269009)",
        "(0.279693, 1.353824, 0.275415)",
        "(0.280895, 1.347448, 0.280411)",
        "(0.283064, 1.340601, 0.284975)",
        "(0.284161, 1.336956, 0.287003)",
        "(0.285985, 1.329376, 0.290834)",
        "(0.287861, 1.321464, 0.293792)",
        "(0.289848, 1.313245, 0.295531)",
        "(0.292002, 1.304455, 0.296787)",
        "(0.293102, 1.299839, 0.297147)",
        "(0.295612, 1.290418, 0.297582)",
        "(0.297861, 1.280515, 0.297723)",
        "(0.300243, 1.270400, 0.297104)",
        "(0.302778, 1.260244, 0.295439)",
        "(0.304085, 1.255148, 0.294248)",
        "(0.306725, 1.244956, 0.291186)",
        "(0.309095, 1.234664, 0.287235)",
        "(0.311283, 1.224588, 0.282324)",
        "(0.313480, 1.215000, 0.276186)",
        "(0.314694, 1.210419, 0.272598)",
        "(0.317373, 1.201396, 0.265574)",
        "(0.320223, 1.192860, 0.258692)",
        "(0.322926, 1.185263, 0.251073)",
        "(0.324847, 1.178735, 0.242032)",
        "(0.325761, 1.175875, 0.237287)",
        "(0.327839, 1.170624, 0.228476)",
        "(0.329591, 1.166157, 0.220002)",
        "(0.331118, 1.162749, 0.210259)",
        "(0.332896, 1.160207, 0.200420)",
        "(0.333168, 1.158992, 0.195985)",
        "(0.333190, 1.157077, 0.186739)",
        "(0.333884, 1.156446, 0.176347)",
        "(0.334804, 1.156730, 0.166187)",
        "(0.335471, 1.157948, 0.156554)",
        "(0.335372, 1.158989, 0.151461)",
        "(0.335308, 1.161806, 0.141061)",
        "(0.335343, 1.165451, 0.131948)",
        "(0.335308, 1.170454, 0.122954)",
        "(0.335368, 1.176727, 0.113906)",
        "(0.335204, 1.180534, 0.109950)",
        "(0.334371, 1.188523, 0.102810)",
        "(0.333323, 1.197788, 0.095857)",
        "(0.332531, 1.208166, 0.090122)",
        "(0.331130, 1.219168, 0.084780)",
        "(0.330514, 1.224829, 0.082841)",
        "(0.327746, 1.235907, 0.079259)",
        "(0.325087, 1.247429, 0.076102)",
        "(0.324063, 1.259622, 0.073641)",
        "(0.323586, 1.271665, 0.072652)",
        "(0.321472, 1.277084, 0.071529)",
        "(0.318426, 1.288016, 0.069728)",
        "(0.317098, 1.298623, 0.069842)",
        "(0.316453, 1.308649, 0.071686)",
        "(0.315020, 1.318247, 0.072851)",
        "(0.314199, 1.322889, 0.073402)",
        "(0.312559, 1.331845, 0.075196)",
        "(0.311438, 1.340280, 0.077879)",
        "(0.310433, 1.348110, 0.080847)",
        "(0.309223, 1.355387, 0.083419)",
        "(0.308773, 1.358802, 0.084909)",
        "(0.308054, 1.365378, 0.088533)",
        "(0.307025, 1.371371, 0.092775)",
        "(0.305296, 1.376809, 0.096601)",
        "(0.303804, 1.381835, 0.100509)",
        "(0.303155, 1.384121, 0.102660)",
        "(0.301924, 1.388390, 0.107034)",
        "(0.300983, 1.392137, 0.111651)",
        "(0.299574, 1.395334, 0.116101)",
        "(0.298105, 1.398002, 0.120856)",
        "(0.297488, 1.399127, 0.123331)",
        "(0.296472, 1.401105, 0.128093)",
        "(0.295370, 1.402481, 0.133082)",
        "(0.294127, 1.403384, 0.138066)",
        "(0.292844, 1.403775, 0.143101)",
        "(0.292170, 1.403748, 0.145746)",
        "(0.291008, 1.403503, 0.151080)",
        "(0.289826, 1.402980, 0.156270)",
        "(0.288531, 1.402065, 0.161745)",
        "(0.287000, 1.400578, 0.168075)",
        "(0.286391, 1.399705, 0.171233)",
        "(0.285492, 1.397736, 0.177386)",
        "(0.284699, 1.395249, 0.183623)",
        "(0.284150, 1.392311, 0.189631)",
        "(0.283586, 1.389018, 0.195255)",
        "(0.283302, 1.387146, 0.198085)",
        "(0.282557, 1.382914, 0.203842)",
        "(0.281700, 1.377913, 0.209597)",
        "(0.281024, 1.372074, 0.215010)",
        "(0.279712, 1.365322, 0.219860)",
        "(0.278993, 1.361609, 0.222297)",
        "(0.277549, 1.353559, 0.227154)",
        "(0.276387, 1.344921, 0.230852)",
        "(0.275953, 1.335797, 0.233341)",
        "(0.275529, 1.326204, 0.235288)",
        "(0.275571, 1.321275, 0.236098)",
        "(0.276063, 1.311539, 0.237034)",
        "(0.276454, 1.301853, 0.236749)",
        "(0.277687, 1.292433, 0.235758)",
        "(0.278296, 1.283184, 0.234223)",
        "(0.278378, 1.278609, 0.233059)",
        "(0.279109, 1.269676, 0.230365)",
        "(0.280128, 1.261104, 0.227034)",
        "(0.280917, 1.252898, 0.223098)",
        "(0.281620, 1.245184, 0.218391)",
        "(0.281930, 1.241434, 0.215779)",
        "(0.282777, 1.234035, 0.210868)",
        "(0.283592, 1.226929, 0.206168)",
        "(0.284376, 1.220597, 0.200117)",
        "(0.284864, 1.214879, 0.192914)",
        "(0.285257, 1.212270, 0.189317)",
        "(0.286121, 1.207239, 0.182830)",
        "(0.286855, 1.202590, 0.176383)",
        "(0.287261, 1.198507, 0.169374)",
        "(0.287721, 1.195119, 0.161963)",
        "(0.287891, 1.193699, 0.158294)",
        "(0.287923, 1.191142, 0.150765)",
        "(0.287649, 1.188947, 0.143142)",
        "(0.287882, 1.187322, 0.135884)",
        "(0.287852, 1.186258, 0.128613)",
        "(0.287806, 1.186008, 0.124828)",
        "(0.287983, 1.185935, 0.117192)",
        "(0.287921, 1.186364, 0.110739)",
        "(0.287338, 1.187577, 0.104451)",
        "(0.287134, 1.189781, 0.097854)",
        "(0.287030, 1.191143, 0.094939)",
        "(0.286321, 1.194243, 0.089565)",
        "(0.285599, 1.198227, 0.084311)",
        "(0.284997, 1.202800, 0.079580)",
        "(0.284226, 1.207753, 0.076078)",
        "(0.283687, 1.210501, 0.074488)",
        "(0.282669, 1.216663, 0.071327)",
        "(0.281744, 1.223729, 0.068716)",
        "(0.280765, 1.231362, 0.066887)",
        "(0.280292, 1.239693, 0.065426)",
        "(0.279930, 1.244026, 0.064899)",
        "(0.278910, 1.252892, 0.064052)",
        "(0.277944, 1.262094, 0.063577)",
        "(0.277940, 1.271709, 0.063437)",
        "(0.278890, 1.281419, 0.063571)",
        "(0.279505, 1.286169, 0.063948)",
        "(0.278649, 1.295226, 0.063954)",
        "(0.278017, 1.304032, 0.064207)",
        "(0.278217, 1.312524, 0.065246)",
        "(0.278745, 1.320591, 0.066482)",
        "(0.279052, 1.324502, 0.066992)",
        "(0.278727, 1.331997, 0.067882)",
        "(0.277859, 1.339022, 0.069405)",
        "(0.277542, 1.345877, 0.071561)",
        "(0.277528, 1.352639, 0.073479)",
        "(0.277363, 1.355886, 0.074483)",
        "(0.276526, 1.362187, 0.076709)",
        "(0.275805, 1.368314, 0.079114)",
        "(0.274935, 1.374136, 0.082026)",
        "(0.274300, 1.379834, 0.084778)",
        "(0.273936, 1.382608, 0.086080)",
        "(0.273469, 1.388044, 0.088802)",
        "(0.273046, 1.393170, 0.091908)",
        "(0.272073, 1.397908, 0.095266)",
        "(0.271273, 1.402389, 0.098829)",
        "(0.271049, 1.404519, 0.100431)",
        "(0.270579, 1.408483, 0.103930)",
        "(0.270196, 1.412006, 0.107775)",
        "(0.269451, 1.415030, 0.112011)",
        "(0.268569, 1.417713, 0.116217)",
        "(0.268179, 1.418811, 0.118614)",
        "(0.267327, 1.420563, 0.123860)",
        "(0.266387, 1.421802, 0.129207)",
        "(0.265143, 1.422400, 0.135170)",
        "(0.264138, 1.422466, 0.141232)",
        "(0.263768, 1.422281, 0.144170)",
        "(0.263305, 1.421676, 0.150080)",
        "(0.262823, 1.420545, 0.156298)",
        "(0.262022, 1.418739, 0.162892)",
        "(0.260401, 1.416181, 0.170133)",
        "(0.259464, 1.414557, 0.174080)",
        "(0.258121, 1.411127, 0.181824)",
        "(0.257077, 1.407424, 0.188925)",
        "(0.256067, 1.403341, 0.195805)",
        "(0.255009, 1.398853, 0.202681)",
        "(0.254602, 1.396506, 0.206013)",
        "(0.254203, 1.391532, 0.212567)",
        "(0.254477, 1.386295, 0.217946)",
        "(0.254595, 1.380931, 0.221927)",
        "(0.254575, 1.375286, 0.226116)",
        "(0.254516, 1.372349, 0.228229)",
        "(0.253854, 1.366167, 0.232218)",
        "(0.253855, 1.359677, 0.235649)",
        "(0.254139, 1.353117, 0.237597)",
        "(0.254749, 1.346390, 0.238968)",
        "(0.254960, 1.342911, 0.239724)",
        "(0.254718, 1.335901, 0.240913)",
        "(0.254497, 1.328759, 0.241645)",
        "(0.255081, 1.321498, 0.242077)",
        "(0.255461, 1.314191, 0.241835)",
        "(0.255593, 1.310519, 0.241422)",
        "(0.256313, 1.303244, 0.240330)",
        "(0.256923, 1.295963, 0.238732)",
        "(0.257563, 1.288795, 0.236405)",
        "(0.258410, 1.281641, 0.233041)",
        "(0.259205, 1.278031, 0.231062)",
        "(0.260811, 1.270633, 0.226776)",
        "(0.261783, 1.262971, 0.222467)",
        "(0.262838, 1.255246, 0.217049)",
        "(0.264792, 1.247378, 0.210619)",
        "(0.266092, 1.243390, 0.207417)",
        "(0.268368, 1.235362, 0.201077)",
        "(0.270400, 1.227513, 0.193966)",
        "(0.273055, 1.220278, 0.185648)",
        "(0.275615, 1.213527, 0.176939)",
        "(0.276874, 1.210419, 0.172592)",
        "(0.279305, 1.204743, 0.163771)",
        "(0.281464, 1.199867, 0.155138)",
        "(0.282998, 1.196036, 0.146160)",
        "(0.284649, 1.193448, 0.136328)",
        "(0.285387, 1.192485, 0.131361)",
        "(0.286717, 1.190869, 0.122557)",
        "(0.287596, 1.190287, 0.113985)",
        "(0.288306, 1.190802, 0.105091)",
        "(0.288604, 1.191979, 0.096933)",
        "(0.288528, 1.192904, 0.093536)",
        "(0.287875, 1.195476, 0.086802)",
        "(0.287271, 1.199186, 0.080304)",
        "(0.286496, 1.203710, 0.075046)",
        "(0.285515, 1.209211, 0.070564)",
        "(0.284975, 1.212370, 0.068421)",
        "(0.283895, 1.219211, 0.064483)",
        "(0.282499, 1.226657, 0.061586)",
        "(0.280967, 1.234700, 0.058860)",
        "(0.279789, 1.243191, 0.056789)",
        "(0.279326, 1.247591, 0.056185)",
        "(0.278072, 1.256502, 0.054790)",
        "(0.277128, 1.265835, 0.052963)",
        "(0.276674, 1.275428, 0.051788)",
        "(0.275900, 1.284913, 0.051337)",
        "(0.275660, 1.289629, 0.051372)",
        "(0.275768, 1.298832, 0.051301)",
        "(0.275900, 1.308571, 0.051188)",
        "(0.275263, 1.317980, 0.050876)",
        "(0.274511, 1.327055, 0.050988)",
        "(0.274243, 1.331509, 0.051289)",
        "(0.274365, 1.340258, 0.051990)",
        "(0.274646, 1.348681, 0.053016)",
        "(0.273579, 1.356672, 0.053445)",
        "(0.272643, 1.364259, 0.054874)",
        "(0.272146, 1.367836, 0.055923)",
        "(0.271559, 1.374742, 0.058069)",
        "(0.271074, 1.381289, 0.059994)",
        "(0.270642, 1.387551, 0.061966)",
        "(0.269911, 1.393382, 0.064368)",
        "(0.269477, 1.396111, 0.065875)",
        "(0.268834, 1.401382, 0.068863)",
        "(0.268505, 1.406388, 0.071615)",
        "(0.268169, 1.411063, 0.074474)",
        "(0.267697, 1.415432, 0.077522)",
        "(0.267453, 1.417477, 0.079026)",
        "(0.266922, 1.421266, 0.082501)",
        "(0.266745, 1.424780, 0.085809)",
        "(0.266757, 1.428055, 0.089259)",
        "(0.266472, 1.430996, 0.092920)",
        "(0.266179, 1.432348, 0.094818)",
        "(0.265442, 1.434728, 0.099104)",
        "(0.264444, 1.436598, 0.103466)",
        "(0.263864, 1.438016, 0.107960)",
        "(0.263306, 1.439008, 0.112761)",
        "(0.262948, 1.439349, 0.115225)",
        "(0.261965, 1.439809, 0.120182)",
        "(0.260954, 1.440049, 0.125111)",
        "(0.260321, 1.440027, 0.129776)",
        "(0.259631, 1.439833, 0.134509)",
        "(0.259307, 1.439659, 0.136885)",
        "(0.258342, 1.439167, 0.141570)",
        "(0.257578, 1.438294, 0.146498)",
        "(0.257164, 1.437083, 0.151312)",
        "(0.256727, 1.435676, 0.155935)",
        "(0.256360, 1.434850, 0.158304)",
        "(0.255749, 1.432981, 0.163020)",
        "(0.255344, 1.430831, 0.167545)",
        "(0.255269, 1.428542, 0.171530)",
        "(0.255142, 1.425969, 0.175622)",
        "(0.254955, 1.424592, 0.177685)",
        "(0.254434, 1.421665, 0.181848)",
        "(0.254106, 1.418695, 0.185856)",
        "(0.253544, 1.415581, 0.189591)",
        "(0.253436, 1.412192, 0.192898)",
        "(0.253475, 1.410376, 0.194602)",
        "(0.252969, 1.406526, 0.198138)",
        "(0.252716, 1.402352, 0.201510)",
        "(0.252773, 1.397710, 0.204600)",
        "(0.252985, 1.392623, 0.207409)",
        "(0.253025, 1.389830, 0.208786)",
        "(0.253364, 1.383786, 0.211717)",
        "(0.253870, 1.376999, 0.214806)",
        "(0.254150, 1.369599, 0.218018)",
        "(0.254825, 1.361657, 0.220833)",
        "(0.255766, 1.357585, 0.221825)",
        "(0.258565, 1.349554, 0.223197)",
        "(0.260660, 1.340350, 0.224831)",
        "(0.262457, 1.330624, 0.226473)",
        "(0.263882, 1.320681, 0.227722)",
        "(0.264755, 1.315380, 0.228260)",
        "(0.267352, 1.304984, 0.229530)",
        "(0.269924, 1.294503, 0.229247)",
        "(0.272483, 1.284124, 0.228581)",
        "(0.274146, 1.273386, 0.228176)",
        "(0.275066, 1.267980, 0.228046)",
        "(0.277149, 1.257438, 0.226569)",
        "(0.279592, 1.247343, 0.223160)",
        "(0.282076, 1.237641, 0.218814)",
        "(0.284213, 1.227808, 0.214688)",
        "(0.285061, 1.222875, 0.212257)",
        "(0.287125, 1.213487, 0.206180)",
        "(0.289833, 1.204836, 0.199091)",
        "(0.291951, 1.196303, 0.192005)",
        "(0.293560, 1.188455, 0.184561)",
        "(0.294424, 1.185037, 0.180320)",
        "(0.295432, 1.178530, 0.172241)",
        "(0.295790, 1.172724, 0.163571)",
        "(0.297301, 1.168306, 0.153619)",
        "(0.299561, 1.164264, 0.144086)",
        "(0.300614, 1.162181, 0.139646)",
        "(0.302370, 1.158174, 0.130814)",
        "(0.304115, 1.155066, 0.120944)",
        "(0.306793, 1.152856, 0.111122)",
        "(0.308893, 1.150823, 0.103655)",
        "(0.309428, 1.150109, 0.099872)",
        "(0.310168, 1.149378, 0.091724)",
        "(0.310730, 1.149561, 0.084578)",
        "(0.310799, 1.151137, 0.078216)",
        "(0.310120, 1.153852, 0.071721)",
        "(0.309753, 1.155643, 0.068816)",
        "(0.308780, 1.159678, 0.063688)",
        "(0.307075, 1.164455, 0.059485)",
        "(0.304631, 1.170089, 0.055533)",
        "(0.302601, 1.176835, 0.052095)",
        "(0.301487, 1.180628, 0.050619)",
        "(0.299903, 1.188667, 0.048762)",
        "(0.298093, 1.197310, 0.046432)",
        "(0.295682, 1.205654, 0.045136)",
        "(0.293064, 1.214429, 0.043741)",
        "(0.291658, 1.218877, 0.042922)",
        "(0.289462, 1.227941, 0.041681)",
        "(0.287191, 1.236624, 0.041010)",
        "(0.285696, 1.245304, 0.040498)",
        "(0.284939, 1.254112, 0.039801)",
        "(0.284279, 1.258319, 0.039574)",
        "(0.282691, 1.266371, 0.040075)",
        "(0.281779, 1.274428, 0.041202)",
        "(0.281006, 1.282525, 0.042267)",
        "(0.280273, 1.290631, 0.043270)",
        "(0.279919, 1.294647, 0.043958)",
        "(0.278619, 1.302505, 0.045663)",
        "(0.277288, 1.310401, 0.047811)",
        "(0.275976, 1.318394, 0.050117)",
        "(0.275006, 1.326329, 0.052584)",
        "(0.274576, 1.330227, 0.053805)",
        "(0.273840, 1.337746, 0.056475)",
        "(0.272743, 1.344806, 0.059323)",
        "(0.271131, 1.351239, 0.062681)",
        "(0.270133, 1.357285, 0.066517)",
        "(0.269757, 1.360134, 0.068533)",
        "(0.268730, 1.365443, 0.072805)",
        "(0.267051, 1.370237, 0.077303)",
        "(0.265643, 1.374639, 0.082187)",
        "(0.264494, 1.378569, 0.087732)",
        "(0.264129, 1.380382, 0.090612)",
        "(0.263591, 1.383729, 0.096399)",
        "(0.262997, 1.386503, 0.102275)",
        "(0.262417, 1.388534, 0.108721)",
        "(0.261815, 1.389773, 0.115550)",
        "(0.261762, 1.390135, 0.119038)",
        "(0.261376, 1.390393, 0.126013)",
        "(0.261053, 1.389915, 0.133084)",
        "(0.260872, 1.388693, 0.140214)",
        "(0.260542, 1.386731, 0.147645)",
        "(0.260308, 1.385661, 0.151261)",
        "(0.260044, 1.383146, 0.158266)",
        "(0.260168, 1.380103, 0.165079)",
        "(0.260816, 1.376754, 0.171519)",
        "(0.261044, 1.372916, 0.177654)",
        "(0.261133, 1.370753, 0.180739)",
        "(0.261291, 1.366223, 0.186751)",
        "(0.261672, 1.361279, 0.192202)",
        "(0.262263, 1.355706, 0.196964)",
        "(0.263049, 1.349806, 0.201157)",
        "(0.263326, 1.346797, 0.202947)",
        "(0.263388, 1.340694, 0.206087)",
        "(0.262815, 1.334149, 0.209132)",
        "(0.262746, 1.327138, 0.212230)",
        "(0.263138, 1.320304, 0.213999)",
        "(0.263182, 1.316901, 0.214647)",
        "(0.263232, 1.309974, 0.215892)",
        "(0.263025, 1.302827, 0.217045)",
        "(0.262717, 1.295656, 0.217758)",
        "(0.263540, 1.288874, 0.217655)",
        "(0.263974, 1.285519, 0.217381)",
        "(0.264564, 1.278677, 0.216787)",
        "(0.264945, 1.271783, 0.215965)",
        "(0.265555, 1.264903, 0.214728)",
        "(0.266937, 1.257960, 0.212979)",
        "(0.267818, 1.254475, 0.211724)",
        "(0.269103, 1.247185, 0.208877)",
        "(0.270507, 1.239832, 0.206113)",
        "(0.271981, 1.232650, 0.202954)",
        "(0.273183, 1.225654, 0.198939)",
        "(0.273906, 1.222263, 0.196720)",
        "(0.275309, 1.215615, 0.191760)",
        "(0.276546, 1.209128, 0.186092)",
        "(0.277953, 1.202863, 0.179756)",
        "(0.279537, 1.196685, 0.173343)",
        "(0.280215, 1.193655, 0.170165)",
        "(0.281443, 1.187977, 0.162710)",
        "(0.283485, 1.182907, 0.154466)",
        "(0.285092, 1.178103, 0.146514)",
        "(0.285810, 1.173869, 0.137382)",
        "(0.286225, 1.171915, 0.132865)",
        "(0.287226, 1.168676, 0.124222)",
        "(0.288270, 1.166286, 0.115740)",
        "(0.289058, 1.164952, 0.107148)",
        "(0.289393, 1.164214, 0.098879)",
        "(0.289577, 1.164231, 0.095076)",
        "(0.290201, 1.165189, 0.087860)",
        "(0.290597, 1.167362, 0.080881)",
        "(0.290449, 1.170511, 0.074473)",
        "(0.289641, 1.174652, 0.068093)",
        "(0.289265, 1.177161, 0.065185)",
        "(0.288377, 1.182727, 0.059898)",
        "(0.287419, 1.189230, 0.055070)",
        "(0.286256, 1.196432, 0.050606)",
        "(0.284940, 1.203962, 0.046935)",
        "(0.284317, 1.207819, 0.045497)",
        "(0.283604, 1.215934, 0.042518)",
        "(0.283394, 1.224326, 0.040082)",
        "(0.283276, 1.232927, 0.038282)",
        "(0.282641, 1.241362, 0.037088)",
        "(0.282305, 1.245556, 0.036758)",
        "(0.281726, 1.253926, 0.036374)",
        "(0.280951, 1.262255, 0.036370)",
        "(0.280492, 1.270742, 0.036501)",
        "(0.280241, 1.279220, 0.036708)",
        "(0.280215, 1.283355, 0.037065)",
        "(0.280427, 1.291418, 0.038554)",
        "(0.279532, 1.299251, 0.039457)",
        "(0.279008, 1.306952, 0.040791)",
        "(0.279065, 1.314493, 0.042701)",
        "(0.279231, 1.318086, 0.044012)",
        "(0.280236, 1.325342, 0.046534)",
        "(0.280333, 1.332356, 0.048122)",
        "(0.279683, 1.338736, 0.050061)",
        "(0.279780, 1.344825, 0.052785)",
        "(0.280048, 1.347795, 0.053937)",
        "(0.280859, 1.353489, 0.056154)",
        "(0.280677, 1.358772, 0.057758)",
        "(0.279706, 1.363586, 0.059201)",
        "(0.278903, 1.367925, 0.061565)",
        "(0.278501, 1.369930, 0.062793)",
        "(0.278157, 1.373847, 0.065298)",
        "(0.277578, 1.377629, 0.067655)",
        "(0.276720, 1.381197, 0.070407)",
        "(0.275790, 1.384580, 0.073905)",
        "(0.275323, 1.386238, 0.075754)",
        "(0.274394, 1.389478, 0.079646)",
        "(0.273591, 1.392659, 0.083786)",
        "(0.272791, 1.395741, 0.088000)",
        "(0.272118, 1.398559, 0.092678)",
        "(0.271647, 1.399722, 0.095488)",
        "(0.270775, 1.401763, 0.101526)",
        "(0.270558, 1.403429, 0.107972)",
        "(0.270295, 1.404752, 0.114582)",
        "(0.269958, 1.405581, 0.121107)",
        "(0.269961, 1.405851, 0.124530)",
        "(0.269728, 1.405776, 0.132044)",
        "(0.269449, 1.405023, 0.140035)",
        "(0.269096, 1.403614, 0.147735)",
        "(0.269180, 1.401470, 0.155591)",
        "(0.269116, 1.400136, 0.159612)",
        "(0.268450, 1.397049, 0.167496)",
        "(0.267751, 1.393369, 0.175393)",
        "(0.267625, 1.389307, 0.182995)",
        "(0.267795, 1.384775, 0.190435)",
        "(0.267880, 1.382282, 0.194175)",
        "(0.267900, 1.377091, 0.201307)",
        "(0.267391, 1.371406, 0.208242)",
        "(0.267669, 1.365397, 0.214589)",
        "(0.268307, 1.359023, 0.220297)",
        "(0.268601, 1.355698, 0.222892)",
        "(0.268970, 1.348905, 0.227992)",
        "(0.269249, 1.341846, 0.232713)",
        "(0.269570, 1.334750, 0.236627)",
        "(0.270016, 1.327793, 0.239585)",
        "(0.270294, 1.324303, 0.240936)",
        "(0.270601, 1.317253, 0.243466)",
        "(0.270726, 1.310151, 0.245514)",
        "(0.270667, 1.303079, 0.246811)",
        "(0.271093, 1.295938, 0.247775)",
        "(0.271528, 1.292317, 0.248091)",
        "(0.272038, 1.284888, 0.248522)",
        "(0.272762, 1.277419, 0.248425)",
        "(0.273657, 1.269968, 0.247533)",
        "(0.274465, 1.262483, 0.246273)",
        "(0.274732, 1.258626, 0.245688)",
        "(0.275108, 1.250876, 0.244317)",
        "(0.275966, 1.243491, 0.241898)",
        "(0.277172, 1.236517, 0.238152)",
        "(0.278459, 1.229379, 0.234120)",
        "(0.278915, 1.225709, 0.232059)",
        "(0.279794, 1.218495, 0.227828)",
        "(0.281340, 1.211897, 0.223169)",
        "(0.283027, 1.205959, 0.217567)",
        "(0.284546, 1.200545, 0.211016)",
        "(0.285382, 1.197930, 0.207699)",
        "(0.287095, 1.193103, 0.201209)",
        "(0.288416, 1.188912, 0.194465)",
        "(0.289635, 1.185566, 0.186564)",
        "(0.290945, 1.182546, 0.178265)",
        "(0.291477, 1.181108, 0.174084)",
        "(0.292462, 1.178462, 0.165505)",
        "(0.293601, 1.176129, 0.156709)",
        "(0.294780, 1.174082, 0.148163)",
        "(0.295723, 1.172677, 0.139176)",
        "(0.296171, 1.172239, 0.134589)",
        "(0.297139, 1.171696, 0.125866)",
        "(0.298028, 1.171664, 0.118030)",
        "(0.298785, 1.172495, 0.110994)",
        "(0.299086, 1.174246, 0.104182)",
        "(0.299214, 1.175531, 0.100917)",
        "(0.299324, 1.178686, 0.094833)",
        "(0.299009, 1.182543, 0.089520)",
        "(0.298429, 1.187278, 0.084676)",
        "(0.297490, 1.192600, 0.080185)",
        "(0.297019, 1.195455, 0.078243)",
        "(0.296051, 1.201409, 0.074690)",
        "(0.295025, 1.207735, 0.071521)",
        "(0.293819, 1.214341, 0.068517)",
        "(0.292772, 1.221225, 0.065905)",
        "(0.292050, 1.224781, 0.064646)",
        "(0.290751, 1.231907, 0.062374)",
        "(0.289855, 1.239231, 0.060903)",
        "(0.289108, 1.246895, 0.059764)",
        "(0.288646, 1.254825, 0.058990)",
        "(0.288138, 1.258733, 0.058873)",
        "(0.286705, 1.266561, 0.058713)",
        "(0.285635, 1.274512, 0.059118)",
        "(0.285213, 1.282586, 0.060087)",
        "(0.284930, 1.290548, 0.061506)",
        "(0.284831, 1.294504, 0.062200)",
        "(0.284865, 1.302139, 0.064046)",
        "(0.285156, 1.309284, 0.066598)",
        "(0.285900, 1.316213, 0.069322)",
        "(0.286912, 1.322770, 0.072046)",
        "(0.287313, 1.325796, 0.073672)",
        "(0.287802, 1.331667, 0.076834)",
        "(0.288028, 1.337322, 0.079810)",
        "(0.287870, 1.342408, 0.083471)",
        "(0.287806, 1.347060, 0.087578)",
        "(0.287654, 1.349265, 0.089667)",
        "(0.287376, 1.353423, 0.093657)",
        "(0.287034, 1.357167, 0.097961)",
        "(0.286766, 1.360457, 0.102861)",
        "(0.286374, 1.363251, 0.108244)",
        "(0.286230, 1.364516, 0.111025)",
        "(0.286336, 1.367042, 0.116402)",
        "(0.286845, 1.369457, 0.121649)",
        "(0.287606, 1.371693, 0.127290)",
        "(0.287771, 1.373505, 0.133685)",
        "(0.287409, 1.374169, 0.137331)",
        "(0.286881, 1.375542, 0.144615)",
        "(0.287247, 1.377165, 0.151149)",
        "(0.287701, 1.378572, 0.157846)",
        "(0.287692, 1.379552, 0.165229)",
        "(0.287340, 1.379862, 0.168915)",
        "(0.286521, 1.380177, 0.176769)",
        "(0.286235, 1.380332, 0.184365)",
        "(0.286406, 1.380528, 0.190849)",
        "(0.286260, 1.380688, 0.197070)",
        "(0.286090, 1.380686, 0.199945)",
        "(0.285291, 1.380267, 0.205792)",
        "(0.283723, 1.378920, 0.212970)",
        "(0.281640, 1.377102, 0.220492)",
        "(0.280346, 1.375360, 0.226596)",
        "(0.280050, 1.374528, 0.228981)",
        "(0.279315, 1.372572, 0.233563)",
        "(0.277475, 1.369761, 0.238851)",
        "(0.274832, 1.366022, 0.245262)",
        "(0.272423, 1.361786, 0.251341)",
        "(0.271704, 1.359539, 0.253882)",
        "(0.270395, 1.354967, 0.257708)",
        "(0.269084, 1.350048, 0.260676)",
        "(0.267253, 1.344326, 0.264717)",
        "(0.265877, 1.338049, 0.269827)",
        "(0.265681, 1.334978, 0.271720)",
        "(0.265676, 1.329115, 0.273456)",
        "(0.266221, 1.323088, 0.274339)",
        "(0.266391, 1.316441, 0.276335)",
        "(0.266854, 1.309672, 0.278131)",
        "(0.267169, 1.306399, 0.278461)",
        "(0.268047, 1.299706, 0.278918)",
        "(0.269356, 1.292765, 0.279236)",
        "(0.270744, 1.285666, 0.279443)",
        "(0.272542, 1.278704, 0.278994)",
        "(0.273526, 1.275318, 0.278339)",
        "(0.275494, 1.268548, 0.276605)",
        "(0.277249, 1.261744, 0.274468)",
        "(0.278925, 1.254656, 0.273277)",
        "(0.281138, 1.247954, 0.271271)",
        "(0.282243, 1.244773, 0.269565)",
        "(0.283982, 1.238358, 0.265681)",
        "(0.285800, 1.231781, 0.261733)",
        "(0.287882, 1.225100, 0.257713)",
        "(0.290181, 1.218425, 0.253804)",
        "(0.291424, 1.215208, 0.251528)",
        "(0.293815, 1.209084, 0.245523)",
        "(0.296492, 1.203267, 0.238303)",
        "(0.298899, 1.197453, 0.231080)",
        "(0.301284, 1.191783, 0.223614)",
        "(0.302654, 1.189331, 0.219387)",
        "(0.304999, 1.184868, 0.210439)",
        "(0.306828, 1.181073, 0.201035)",
        "(0.308435, 1.177712, 0.191620)",
        "(0.309868, 1.174765, 0.182633)",
        "(0.310400, 1.173599, 0.177887)",
        "(0.311196, 1.171769, 0.167677)",
        "(0.311747, 1.170519, 0.157592)",
        "(0.311900, 1.169520, 0.148385)",
        "(0.311805, 1.169190, 0.139228)",
        "(0.311558, 1.169357, 0.134315)",
        "(0.311217, 1.170264, 0.124563)",
        "(0.311096, 1.171521, 0.116267)",
        "(0.310843, 1.173338, 0.108560)",
        "(0.310778, 1.175773, 0.101546)",
        "(0.310589, 1.177173, 0.098363)",
        "(0.309694, 1.180407, 0.091851)",
        "(0.308923, 1.184215, 0.086163)",
        "(0.308256, 1.188632, 0.080773)",
        "(0.307947, 1.193631, 0.076278)",
        "(0.308044, 1.196294, 0.074527)",
        "(0.307461, 1.201674, 0.071264)",
        "(0.306546, 1.207443, 0.068727)",
        "(0.305443, 1.213834, 0.066506)",
        "(0.304423, 1.221023, 0.064436)",
        "(0.303902, 1.224908, 0.063424)",
        "(0.302490, 1.232831, 0.061493)",
        "(0.300823, 1.241024, 0.060157)",
        "(0.299069, 1.249501, 0.059678)",
        "(0.297160, 1.258168, 0.059877)",
        "(0.296436, 1.262656, 0.060028)",
        "(0.295331, 1.271721, 0.060668)",
        "(0.294089, 1.280578, 0.061929)",
        "(0.291865, 1.288774, 0.064152)",
        "(0.289548, 1.296828, 0.066840)",
        "(0.288440, 1.300799, 0.068116)",
        "(0.286615, 1.308597, 0.071119)",
        "(0.285010, 1.316044, 0.074395)",
        "(0.283395, 1.323188, 0.077064)",
        "(0.281817, 1.329880, 0.080040)",
        "(0.280913, 1.332963, 0.081950)",
        "(0.278942, 1.338753, 0.085904)",
        "(0.277283, 1.344062, 0.089954)",
        "(0.275901, 1.348869, 0.094249)",
        "(0.274639, 1.353180, 0.098782)",
        "(0.273908, 1.355054, 0.101220)",
        "(0.272772, 1.358547, 0.106446)",
        "(0.271988, 1.361727, 0.111482)",
        "(0.271380, 1.364479, 0.116775)",
        "(0.270819, 1.366929, 0.121888)",
        "(0.270609, 1.368056, 0.124564)",
        "(0.270160, 1.370029, 0.130095)",
        "(0.269800, 1.371802, 0.135360)",
        "(0.269649, 1.373402, 0.140631)",
        "(0.269759, 1.374831, 0.145619)",
        "(0.269927, 1.375496, 0.147903)",
        "(0.270175, 1.376644, 0.152685)",
        "(0.270371, 1.377483, 0.157866)",
        "(0.270559, 1.378138, 0.162994)",
        "(0.270773, 1.378613, 0.168018)",
        "(0.270905, 1.378772, 0.170633)",
        "(0.271248, 1.378837, 0.175967)",
        "(0.271590, 1.378695, 0.181081)",
        "(0.271702, 1.378206, 0.186404)",
        "(0.271296, 1.377354, 0.192023)",
        "(0.271163, 1.376847, 0.194764)",
        "(0.270941, 1.375688, 0.200136)",
        "(0.270690, 1.374262, 0.205302)",
        "(0.270424, 1.372422, 0.210873)",
        "(0.269983, 1.370225, 0.216373)",
        "(0.269679, 1.369067, 0.218823)",
        "(0.268720, 1.366675, 0.223479)",
        "(0.268038, 1.364072, 0.228183)",
        "(0.267637, 1.361030, 0.233576)",
        "(0.267225, 1.357574, 0.238903)",
        "(0.266999, 1.355755, 0.241458)",
        "(0.266725, 1.351894, 0.246045)",
        "(0.266592, 1.347643, 0.250245)",
        "(0.266732, 1.342979, 0.254556)",
        "(0.266770, 1.337942, 0.258929)",
        "(0.266749, 1.335364, 0.260750)",
        "(0.266951, 1.330062, 0.263884)",
        "(0.267680, 1.324309, 0.267027)",
        "(0.268656, 1.318275, 0.269716)",
        "(0.269577, 1.311949, 0.271604)",
        "(0.270014, 1.308614, 0.272432)",
        "(0.271103, 1.301816, 0.273651)",
        "(0.272314, 1.294855, 0.274199)",
        "(0.273774, 1.287779, 0.273949)",
        "(0.275133, 1.280579, 0.272467)",
        "(0.275851, 1.276903, 0.271273)",
        "(0.277241, 1.269327, 0.268494)",
        "(0.278728, 1.261380, 0.265195)",
        "(0.280384, 1.253066, 0.261163)",
        "(0.282452, 1.244738, 0.255857)",
        "(0.283570, 1.240559, 0.252920)",
        "(0.285188, 1.232121, 0.246796)",
        "(0.286591, 1.223460, 0.240615)",
        "(0.288173, 1.214770, 0.233717)",
        "(0.290120, 1.206431, 0.226167)",
        "(0.291010, 1.202417, 0.222285)",
        "(0.292538, 1.194527, 0.214642)",
        "(0.294144, 1.187046, 0.206575)",
        "(0.295885, 1.180394, 0.197381)",
        "(0.297636, 1.174366, 0.188460)",
        "(0.298485, 1.171600, 0.184024)",
        "(0.300004, 1.166842, 0.174425)",
        "(0.301810, 1.163113, 0.164052)",
        "(0.303489, 1.160020, 0.153953)",
        "(0.304696, 1.157633, 0.144343)",
        "(0.305276, 1.156748, 0.139332)",
        "(0.306634, 1.155797, 0.129554)",
        "(0.307354, 1.155583, 0.120820)",
        "(0.307707, 1.156497, 0.112528)",
        "(0.307772, 1.158676, 0.104380)",
        "(0.307726, 1.160242, 0.100699)",
        "(0.307374, 1.164100, 0.093841)",
        "(0.306631, 1.169017, 0.087778)",
        "(0.305794, 1.175200, 0.082178)",
        "(0.304607, 1.182573, 0.077231)",
        "(0.304051, 1.186497, 0.075027)",
        "(0.302723, 1.194737, 0.071644)",
        "(0.301631, 1.203600, 0.068682)",
        "(0.301394, 1.213130, 0.066287)",
        "(0.300506, 1.222664, 0.064409)",
        "(0.299615, 1.227329, 0.063793)",
        "(0.298445, 1.236774, 0.063742)",
        "(0.297609, 1.246513, 0.064260)",
        "(0.297359, 1.256513, 0.065114)",
        "(0.297283, 1.266541, 0.066626)",
        "(0.297046, 1.271553, 0.067283)",
        "(0.296391, 1.281311, 0.069542)",
        "(0.295805, 1.290830, 0.072957)",
        "(0.295885, 1.300514, 0.076232)",
        "(0.295915, 1.310105, 0.078912)",
        "(0.296013, 1.314729, 0.080519)",
        "(0.296502, 1.323717, 0.084336)",
        "(0.297421, 1.332291, 0.088712)",
        "(0.297277, 1.340357, 0.092665)",
        "(0.296599, 1.348027, 0.096501)",
        "(0.296386, 1.351720, 0.098698)",
        "(0.296113, 1.358756, 0.103486)",
        "(0.295886, 1.365362, 0.108493)",
        "(0.295722, 1.371552, 0.113622)",
        "(0.294763, 1.377204, 0.119028)",
        "(0.294232, 1.379794, 0.122007)",
        "(0.293171, 1.384568, 0.128570)",
        "(0.292240, 1.388722, 0.135425)",
        "(0.291979, 1.392453, 0.142117)",
        "(0.291635, 1.395749, 0.148448)",
        "(0.291427, 1.397135, 0.151675)",
        "(0.290865, 1.399508, 0.158638)",
        "(0.290237, 1.401405, 0.165619)",
        "(0.289782, 1.402897, 0.172135)",
        "(0.289539, 1.403991, 0.178346)",
        "(0.289423, 1.404347, 0.181506)",
        "(0.288858, 1.404819, 0.187684)",
        "(0.288462, 1.404877, 0.193688)",
        "(0.288217, 1.404558, 0.199859)",
        "(0.288109, 1.403925, 0.205751)",
        "(0.288062, 1.403436, 0.208612)",
        "(0.287727, 1.402279, 0.214858)",
        "(0.287566, 1.400822, 0.221353)",
        "(0.287600, 1.399170, 0.227021)",
        "(0.287721, 1.397158, 0.232487)",
        "(0.287798, 1.395989, 0.235286)",
        "(0.287558, 1.393384, 0.240928)",
        "(0.286789, 1.390256, 0.246915)",
        "(0.286462, 1.386745, 0.252739)",
        "(0.285942, 1.382748, 0.257898)",
        "(0.285643, 1.380581, 0.260444)",
        "(0.285599, 1.375880, 0.265142)",
        "(0.285537, 1.370921, 0.269447)",
        "(0.284782, 1.365600, 0.273552)",
        "(0.284096, 1.359901, 0.277368)",
        "(0.283884, 1.356851, 0.279270)",
        "(0.283868, 1.350509, 0.282715)",
        "(0.283943, 1.343966, 0.285194)",
        "(0.283824, 1.337100, 0.287382)",
        "(0.283377, 1.329840, 0.289585)",
        "(0.283222, 1.326133, 0.290486)",
        "(0.283143, 1.318541, 0.292503)",
        "(0.283639, 1.310637, 0.294406)",
        "(0.284171, 1.302660, 0.295578)",
        "(0.284989, 1.294920, 0.296243)",
        "(0.285560, 1.291166, 0.296314)",
        "(0.287080, 1.283563, 0.296709)",
        "(0.288497, 1.275992, 0.296982)",
        "(0.290069, 1.268743, 0.296031)",
        "(0.291901, 1.261575, 0.295154)",
        "(0.292781, 1.257978, 0.294760)",
        "(0.294649, 1.250790, 0.293354)",
        "(0.296690, 1.243586, 0.291288)",
        "(0.298787, 1.236267, 0.288988)",
        "(0.301067, 1.228981, 0.285897)",
        "(0.302316, 1.225331, 0.283976)",
        "(0.304684, 1.217960, 0.279790)",
        "(0.306699, 1.210448, 0.275667)",
        "(0.308691, 1.203034, 0.271209)",
        "(0.310860, 1.195896, 0.265580)",
        "(0.311949, 1.192372, 0.262321)",
        "(0.314347, 1.185337, 0.255637)",
        "(0.316419, 1.178281, 0.248812)",
        "(0.318311, 1.171352, 0.241205)",
        "(0.320585, 1.164522, 0.233121)",
        "(0.321977, 1.161204, 0.228902)",
        "(0.324620, 1.154669, 0.220332)",
        "(0.326703, 1.148344, 0.211429)",
        "(0.327736, 1.142248, 0.202199)",
        "(0.328439, 1.136683, 0.192294)",
        "(0.328841, 1.134219, 0.187098)",
        "(0.329655, 1.129774, 0.177336)",
        "(0.330091, 1.126353, 0.168100)",
        "(0.329615, 1.124444, 0.157809)",
        "(0.328558, 1.123596, 0.147110)",
        "(0.327841, 1.123857, 0.141592)",
        "(0.326502, 1.125400, 0.130642)",
        "(0.325186, 1.128390, 0.120305)",
        "(0.323038, 1.132514, 0.110461)",
        "(0.320703, 1.138098, 0.100875)",
        "(0.319482, 1.141391, 0.096546)",
        "(0.317166, 1.149025, 0.089094)",
        "(0.314446, 1.157716, 0.082806)",
        "(0.311640, 1.167915, 0.077882)",
        "(0.308716, 1.179027, 0.073936)",
        "(0.307433, 1.184869, 0.072315)",
        "(0.305322, 1.197316, 0.070000)",
        "(0.303985, 1.210214, 0.068965)",
        "(0.302434, 1.222887, 0.069049)",
        "(0.298825, 1.234878, 0.068848)",
        "(0.296962, 1.240834, 0.069119)",
        "(0.294144, 1.253061, 0.070657)",
        "(0.292087, 1.265386, 0.072294)",
        "(0.291591, 1.277868, 0.073938)",
        "(0.290676, 1.289948, 0.075032)",
        "(0.289663, 1.295691, 0.074965)",
        "(0.288431, 1.306997, 0.076585)",
        "(0.287914, 1.317786, 0.079932)",
        "(0.288902, 1.328220, 0.083395)",
        "(0.290644, 1.338143, 0.086436)",
        "(0.290455, 1.342558, 0.087364)",
        "(0.289162, 1.350906, 0.089974)",
        "(0.287937, 1.358811, 0.094597)",
        "(0.287292, 1.366345, 0.099639)",
        "(0.286676, 1.373413, 0.103859)",
        "(0.285889, 1.376627, 0.105632)",
        "(0.284520, 1.382788, 0.110378)",
        "(0.283427, 1.388440, 0.116433)",
        "(0.282521, 1.393677, 0.122351)",
        "(0.281866, 1.398393, 0.127790)",
        "(0.281458, 1.400463, 0.130470)",
        "(0.280743, 1.404219, 0.136173)",
        "(0.280040, 1.407517, 0.142751)",
        "(0.279424, 1.410306, 0.148948)",
        "(0.278798, 1.412635, 0.155069)",
        "(0.278501, 1.413496, 0.158167)",
        "(0.278462, 1.414851, 0.164776)",
        "(0.278493, 1.415607, 0.171363)",
        "(0.278000, 1.415619, 0.178157)",
        "(0.277501, 1.414938, 0.184775)",
        "(0.277343, 1.414444, 0.187766)",
        "(0.276788, 1.412805, 0.193896)",
        "(0.276404, 1.410508, 0.200770)",
        "(0.275507, 1.407467, 0.207481)",
        "(0.275342, 1.403793, 0.213320)",
        "(0.275532, 1.401720, 0.216093)",
        "(0.275413, 1.397187, 0.221282)",
        "(0.275077, 1.392130, 0.226106)",
        "(0.275035, 1.386518, 0.231244)",
        "(0.275780, 1.380369, 0.236068)",
        "(0.275966, 1.377073, 0.238258)",
        "(0.275816, 1.370069, 0.241824)",
        "(0.276265, 1.362108, 0.245183)",
        "(0.276593, 1.353655, 0.248705)",
        "(0.276780, 1.344646, 0.252819)",
        "(0.277213, 1.340069, 0.254452)",
        "(0.278567, 1.330866, 0.256130)",
        "(0.280327, 1.321442, 0.257253)",
        "(0.282197, 1.311871, 0.258758)",
        "(0.283287, 1.302200, 0.259796)",
        "(0.283780, 1.297381, 0.260226)",
        "(0.284933, 1.287729, 0.260792)",
        "(0.286636, 1.278096, 0.260262)",
        "(0.288282, 1.268410, 0.258813)",
        "(0.289337, 1.258634, 0.256918)",
        "(0.289849, 1.253709, 0.255852)",
        "(0.291372, 1.243924, 0.253252)",
        "(0.293189, 1.234376, 0.249331)",
        "(0.294357, 1.224922, 0.244388)",
        "(0.295047, 1.215672, 0.238778)",
        "(0.295387, 1.211176, 0.235532)",
        "(0.296144, 1.202649, 0.227991)",
        "(0.296474, 1.194661, 0.219451)",
        "(0.296807, 1.187277, 0.210327)",
        "(0.297581, 1.180562, 0.200739)",
        "(0.298115, 1.177552, 0.195929)",
        "(0.298809, 1.172041, 0.186033)",
        "(0.299069, 1.167385, 0.175277)",
        "(0.299411, 1.163382, 0.164813)",
        "(0.300070, 1.160144, 0.154669)",
        "(0.300747, 1.159159, 0.149512)",
        "(0.301750, 1.157921, 0.138414)",
        "(0.302616, 1.157470, 0.127884)",
        "(0.303170, 1.157620, 0.119169)",
        "(0.303691, 1.159391, 0.110555)",
        "(0.304099, 1.160733, 0.106141)",
        "(0.304776, 1.164393, 0.098347)",
        "(0.304555, 1.168938, 0.092224)",
        "(0.303560, 1.174470, 0.087122)",
        "(0.302791, 1.181461, 0.083126)",
        "(0.302345, 1.185204, 0.081445)",
        "(0.301767, 1.193508, 0.079602)",
        "(0.301541, 1.202552, 0.079584)",
        "(0.300679, 1.211901, 0.080243)",
        "(0.299626, 1.221838, 0.080674)",
        "(0.299428, 1.227014, 0.081215)",
        "(0.299589, 1.237860, 0.083280)",
        "(0.299063, 1.248733, 0.085430)",
        "(0.297825, 1.259496, 0.086923)",
        "(0.296357, 1.270157, 0.088637)",
        "(0.295570, 1.275423, 0.089829)",
        "(0.294362, 1.285849, 0.092460)",
        "(0.293918, 1.296075, 0.094932)",
        "(0.292615, 1.305525, 0.096419)",
        "(0.291239, 1.314590, 0.098884)",
        "(0.290493, 1.318999, 0.100380)",
        "(0.288757, 1.327298, 0.103430)",
        "(0.287358, 1.335177, 0.106657)",
        "(0.285727, 1.342502, 0.110064)",
        "(0.284176, 1.349459, 0.113427)",
        "(0.283725, 1.352832, 0.115268)",
        "(0.283094, 1.359383, 0.119068)",
        "(0.282504, 1.365669, 0.123068)",
        "(0.281567, 1.371600, 0.127313)",
        "(0.280885, 1.377275, 0.131636)",
        "(0.280736, 1.380051, 0.134030)",
        "(0.280666, 1.385304, 0.138844)",
        "(0.280484, 1.390130, 0.143759)",
        "(0.280177, 1.394500, 0.148709)",
        "(0.280116, 1.398637, 0.154153)",
        "(0.280152, 1.400560, 0.156825)",
        "(0.280496, 1.403966, 0.161811)",
        "(0.280852, 1.406780, 0.166776)",
        "(0.281227, 1.408992, 0.171607)",
        "(0.281444, 1.410841, 0.176749)",
        "(0.281585, 1.411508, 0.179410)",
        "(0.282322, 1.412513, 0.184389)",
        "(0.283205, 1.412916, 0.189075)",
        "(0.283925, 1.412846, 0.193940)",
        "(0.284473, 1.412254, 0.199076)",
        "(0.284807, 1.411738, 0.201545)",
        "(0.285518, 1.410521, 0.206099)",
        "(0.286341, 1.409099, 0.210519)",
        "(0.287343, 1.407586, 0.215136)",
        "(0.287965, 1.405977, 0.219933)",
        "(0.288235, 1.405107, 0.222212)",
        "(0.288977, 1.403313, 0.226290)",
        "(0.289815, 1.401349, 0.230364)",
        "(0.290751, 1.399097, 0.234529)",
        "(0.291469, 1.396405, 0.238779)",
        "(0.291687, 1.394866, 0.240753)",
        "(0.292203, 1.391339, 0.244669)",
        "(0.292725, 1.387236, 0.248708)",
        "(0.293542, 1.382573, 0.252240)",
        "(0.294222, 1.377320, 0.255358)",
        "(0.294363, 1.374505, 0.256955)",
        "(0.294398, 1.368632, 0.260125)",
        "(0.294606, 1.362445, 0.262939)",
        "(0.294937, 1.355997, 0.265562)",
        "(0.295283, 1.349402, 0.268170)",
        "(0.295341, 1.346101, 0.269283)",
        "(0.295634, 1.339438, 0.271121)",
        "(0.296267, 1.332607, 0.272361)",
        "(0.297132, 1.325673, 0.272807)",
        "(0.298023, 1.318429, 0.272595)",
        "(0.298411, 1.314674, 0.272398)",
        "(0.298980, 1.306716, 0.271519)",
        "(0.299571, 1.298253, 0.270167)",
        "(0.300278, 1.289366, 0.268279)",
        "(0.301401, 1.280352, 0.265506)",
        "(0.301769, 1.275769, 0.264157)",
        "(0.302278, 1.266559, 0.261204)",
        "(0.303046, 1.257842, 0.257094)",
        "(0.303864, 1.249588, 0.251872)",
        "(0.304661, 1.241616, 0.246421)",
        "(0.305289, 1.237929, 0.243287)",
        "(0.306117, 1.231169, 0.235882)",
        "(0.306764, 1.224982, 0.227657)",
        "(0.307659, 1.219398, 0.218790)",
        "(0.308524, 1.214267, 0.208820)",
        "(0.308808, 1.211695, 0.203842)",
        "(0.309239, 1.206890, 0.193393)",
        "(0.309641, 1.202523, 0.182346)",
        "(0.310114, 1.198369, 0.170962)",
        "(0.310665, 1.194106, 0.160811)",
        "(0.310698, 1.192013, 0.155897)",
        "(0.310698, 1.188145, 0.146440)",
        "(0.310701, 1.184999, 0.137124)",
        "(0.310588, 1.182474, 0.128166)",
        "(0.310756, 1.180739, 0.120425)",
        "(0.310642, 1.180400, 0.116887)",
        "(0.309180, 1.180526, 0.108504)",
        "(0.307876, 1.181810, 0.100877)",
        "(0.306172, 1.184058, 0.094208)",
        "(0.304165, 1.187290, 0.088025)",
        "(0.303120, 1.189343, 0.085091)",
        "(0.300991, 1.193889, 0.079563)",
        "(0.298639, 1.198957, 0.074835)",
        "(0.295572, 1.204601, 0.070715)",
        "(0.293031, 1.211144, 0.067001)",
        "(0.291882, 1.214555, 0.065220)",
        "(0.289649, 1.221854, 0.062666)",
        "(0.287582, 1.229419, 0.061206)",
        "(0.285052, 1.237283, 0.059810)",
        "(0.282749, 1.245464, 0.059002)",
        "(0.281952, 1.249742, 0.059000)",
        "(0.280841, 1.258526, 0.059556)",
        "(0.279796, 1.267464, 0.060603)",
        "(0.278674, 1.276485, 0.062194)",
        "(0.277861, 1.285716, 0.064122)",
        "(0.277565, 1.290401, 0.065023)",
        "(0.277299, 1.299691, 0.066960)",
        "(0.277287, 1.308889, 0.068984)",
        "(0.277160, 1.317732, 0.071050)",
        "(0.277019, 1.326036, 0.073738)",
        "(0.276805, 1.330017, 0.075059)",
        "(0.276811, 1.337645, 0.078009)",
        "(0.277088, 1.344826, 0.081342)",
        "(0.277203, 1.351382, 0.084995)",
        "(0.277526, 1.357516, 0.089140)",
        "(0.277765, 1.360485, 0.091349)",
        "(0.277506, 1.365944, 0.095961)",
        "(0.276491, 1.370882, 0.100834)",
        "(0.275565, 1.375583, 0.106513)",
        "(0.274972, 1.379997, 0.112305)",
        "(0.274903, 1.382088, 0.115180)",
        "(0.274495, 1.386020, 0.120842)",
        "(0.273683, 1.389632, 0.126647)",
        "(0.272874, 1.393096, 0.133075)",
        "(0.272352, 1.396183, 0.139773)",
        "(0.272188, 1.397563, 0.143064)",
        "(0.271873, 1.400076, 0.149535)",
        "(0.271618, 1.402172, 0.155730)",
        "(0.271305, 1.403843, 0.162093)",
        "(0.271629, 1.405194, 0.168481)",
        "(0.271874, 1.405815, 0.171606)",
        "(0.271978, 1.406700, 0.178008)",
        "(0.272105, 1.407399, 0.184529)",
        "(0.272518, 1.407880, 0.190779)",
        "(0.272944, 1.408142, 0.196881)",
        "(0.273280, 1.408197, 0.200127)",
        "(0.274097, 1.408083, 0.206483)",
        "(0.275006, 1.407704, 0.212317)",
        "(0.275981, 1.407007, 0.217800)",
        "(0.276764, 1.405918, 0.222973)",
        "(0.277122, 1.405182, 0.225478)",
        "(0.277981, 1.403344, 0.230496)",
        "(0.278744, 1.401107, 0.235399)",
        "(0.279447, 1.398418, 0.240046)",
        "(0.279831, 1.395173, 0.244658)",
        "(0.280199, 1.393426, 0.247026)",
        "(0.280817, 1.389586, 0.251148)",
        "(0.281085, 1.385300, 0.254661)",
        "(0.281404, 1.380517, 0.258558)",
        "(0.282038, 1.375232, 0.262551)",
        "(0.282412, 1.372483, 0.264286)",
        "(0.282866, 1.366586, 0.267031)",
        "(0.283005, 1.360073, 0.269309)",
        "(0.283621, 1.353056, 0.271347)",
        "(0.284051, 1.345401, 0.273539)",
        "(0.284320, 1.341474, 0.274629)",
        "(0.284843, 1.333308, 0.276130)",
        "(0.285032, 1.324823, 0.276660)",
        "(0.285069, 1.316118, 0.276635)",
        "(0.285823, 1.307102, 0.276354)",
        "(0.286162, 1.302441, 0.276177)",
        "(0.286834, 1.292916, 0.275260)",
        "(0.287633, 1.283142, 0.273979)",
        "(0.289061, 1.273068, 0.272344)",
        "(0.290615, 1.262696, 0.270075)",
        "(0.291681, 1.257492, 0.268725)",
        "(0.294582, 1.247111, 0.265713)",
        "(0.297592, 1.236835, 0.262333)",
        "(0.300712, 1.227087, 0.258209)",
        "(0.303237, 1.217796, 0.253264)",
        "(0.304450, 1.213465, 0.250269)",
        "(0.307109, 1.205489, 0.243429)",
        "(0.309812, 1.198224, 0.236171)",
        "(0.312354, 1.191667, 0.229189)",
        "(0.314145, 1.186007, 0.220662)",
        "(0.314751, 1.183515, 0.215766)",
        "(0.315884, 1.178885, 0.205654)",
        "(0.317010, 1.175180, 0.194992)",
        "(0.317913, 1.172063, 0.183965)",
        "(0.318687, 1.169667, 0.172930)",
        "(0.318649, 1.168500, 0.167484)",
        "(0.318044, 1.166956, 0.155892)",
        "(0.317898, 1.166749, 0.144339)",
        "(0.317183, 1.167146, 0.134054)",
        "(0.315868, 1.168419, 0.123795)",
        "(0.315245, 1.169627, 0.118654)",
        "(0.314403, 1.172970, 0.109557)",
        "(0.313863, 1.177519, 0.102058)",
        "(0.313810, 1.183571, 0.095708)",
        "(0.313521, 1.190379, 0.090636)",
        "(0.313332, 1.194020, 0.088668)",
        "(0.313028, 1.201978, 0.086381)",
        "(0.312708, 1.210362, 0.084313)",
        "(0.312905, 1.219387, 0.082405)",
        "(0.313000, 1.228603, 0.081577)",
        "(0.313140, 1.233280, 0.081489)",
        "(0.313674, 1.242774, 0.081680)",
        "(0.314214, 1.252257, 0.081609)",
        "(0.313548, 1.261141, 0.081868)",
        "(0.312723, 1.269965, 0.082720)",
        "(0.312462, 1.274467, 0.083525)",
        "(0.312352, 1.283680, 0.085171)",
        "(0.311892, 1.292911, 0.086330)",
        "(0.311673, 1.302240, 0.087462)",
        "(0.311433, 1.311373, 0.089670)",
        "(0.311443, 1.315897, 0.091302)",
        "(0.311724, 1.324912, 0.094849)",
        "(0.310535, 1.333186, 0.097894)",
        "(0.308791, 1.341236, 0.100683)",
        "(0.307169, 1.349214, 0.104475)",
        "(0.306353, 1.353087, 0.106849)",
        "(0.304407, 1.360444, 0.111783)",
        "(0.302445, 1.367309, 0.116680)",
        "(0.300796, 1.373967, 0.122136)",
        "(0.299305, 1.380277, 0.127505)",
        "(0.298588, 1.383256, 0.130037)",
        "(0.297284, 1.388899, 0.135764)",
        "(0.295805, 1.394112, 0.141788)",
        "(0.293972, 1.398622, 0.146859)",
        "(0.293019, 1.402737, 0.152053)",
        "(0.292454, 1.404518, 0.154606)",
        "(0.290741, 1.407711, 0.159473)",
        "(0.288113, 1.410404, 0.165235)",
        "(0.285278, 1.412669, 0.171686)",
        "(0.282267, 1.414271, 0.178101)",
        "(0.281451, 1.414938, 0.181478)",
        "(0.280333, 1.415988, 0.188332)",
        "(0.278302, 1.416333, 0.194684)",
        "(0.277877, 1.416583, 0.201682)",
        "(0.277561, 1.416281, 0.208501)",
        "(0.277554, 1.416034, 0.211903)",
        "(0.277688, 1.415218, 0.218873)",
        "(0.277897, 1.414059, 0.226788)",
        "(0.277802, 1.412565, 0.235178)",
        "(0.277294, 1.410504, 0.241135)",
        "(0.277368, 1.409439, 0.243893)",
        "(0.277355, 1.406968, 0.248870)",
        "(0.277291, 1.404156, 0.254400)",
        "(0.276908, 1.400844, 0.259888)",
        "(0.276203, 1.396937, 0.264735)",
        "(0.275822, 1.394747, 0.266776)",
        "(0.275305, 1.389781, 0.271156)",
        "(0.275265, 1.384107, 0.275127)",
        "(0.275484, 1.377889, 0.278331)",
        "(0.275437, 1.371149, 0.281823)",
        "(0.275537, 1.367630, 0.283439)",
        "(0.275795, 1.360369, 0.286090)",
        "(0.276364, 1.352716, 0.288682)",
        "(0.276749, 1.344613, 0.291612)",
        "(0.277170, 1.336169, 0.293096)",
        "(0.277401, 1.331904, 0.293388)",
        "(0.277967, 1.323139, 0.293150)",
        "(0.278634, 1.314188, 0.292570)",
        "(0.279409, 1.305206, 0.291230)",
        "(0.280173, 1.296206, 0.289056)",
        "(0.280482, 1.291675, 0.287739)",
        "(0.280795, 1.282437, 0.284512)",
        "(0.281791, 1.273353, 0.280157)",
        "(0.282864, 1.263913, 0.274769)",
        "(0.283733, 1.253750, 0.268152)",
        "(0.283984, 1.248490, 0.264682)",
        "(0.284252, 1.237805, 0.257337)",
        "(0.284728, 1.226984, 0.248633)",
        "(0.285830, 1.215959, 0.238570)",
        "(0.287796, 1.205245, 0.227683)",
        "(0.288382, 1.199857, 0.222142)",
        "(0.288930, 1.189230, 0.210605)",
        "(0.289264, 1.179870, 0.196470)",
        "(0.290081, 1.171566, 0.180834)",
        "(0.292320, 1.163170, 0.167827)",
        "(0.293902, 1.159059, 0.162679)",
        "(0.296316, 1.152079, 0.151748)",
        "(0.298362, 1.147349, 0.139458)",
        "(0.300976, 1.144236, 0.128341)",
        "(0.303707, 1.142913, 0.119387)",
        "(0.304681, 1.143091, 0.115180)",
        "(0.305991, 1.144447, 0.106863)",
        "(0.306843, 1.147568, 0.099215)",
        "(0.307089, 1.152126, 0.092235)",
        "(0.306920, 1.158028, 0.085542)",
        "(0.306795, 1.161081, 0.082804)",
        "(0.306292, 1.167693, 0.078731)",
        "(0.305040, 1.174923, 0.075236)",
        "(0.303453, 1.182914, 0.071281)",
        "(0.302022, 1.191132, 0.068057)",
        "(0.301258, 1.195204, 0.066784)",
        "(0.299699, 1.203343, 0.065136)",
        "(0.297954, 1.211453, 0.063699)",
        "(0.296046, 1.219381, 0.062383)",
        "(0.294057, 1.226969, 0.061908)",
        "(0.293037, 1.230678, 0.061891)",
        "(0.291563, 1.238227, 0.061714)",
        "(0.290473, 1.245789, 0.061446)",
        "(0.289289, 1.253090, 0.061088)",
        "(0.287685, 1.259957, 0.061358)",
        "(0.286933, 1.263244, 0.061623)",
        "(0.285488, 1.269706, 0.061898)",
        "(0.284653, 1.276084, 0.062034)",
        "(0.284014, 1.282437, 0.062603)",
        "(0.283022, 1.288642, 0.063729)",
        "(0.282453, 1.291783, 0.064267)",
        "(0.281553, 1.298080, 0.065539)",
        "(0.281010, 1.304635, 0.066839)",
        "(0.280236, 1.311271, 0.068350)",
        "(0.279382, 1.317908, 0.070214)",
        "(0.278812, 1.321165, 0.071354)",
        "(0.277772, 1.327570, 0.074043)",
        "(0.276785, 1.334013, 0.076225)",
        "(0.275125, 1.340257, 0.078526)",
        "(0.273570, 1.346338, 0.081852)",
        "(0.273014, 1.349301, 0.083689)",
        "(0.271999, 1.355178, 0.087082)",
        "(0.270983, 1.360676, 0.090342)",
        "(0.270125, 1.366358, 0.094521)",
        "(0.269250, 1.371530, 0.099285)",
        "(0.268777, 1.373966, 0.101698)",
        "(0.267877, 1.378543, 0.106741)",
        "(0.266998, 1.382717, 0.112349)",
        "(0.266100, 1.386376, 0.118438)",
        "(0.265301, 1.389505, 0.125006)",
        "(0.264887, 1.390943, 0.128391)",
        "(0.264069, 1.393565, 0.135513)",
        "(0.263243, 1.395857, 0.142783)",
        "(0.262478, 1.397864, 0.150331)",
        "(0.261662, 1.399555, 0.158131)",
        "(0.261255, 1.400217, 0.162241)",
        "(0.260821, 1.401249, 0.170257)",
        "(0.260537, 1.401844, 0.177707)",
        "(0.260981, 1.402093, 0.184687)",
        "(0.261217, 1.402073, 0.191965)",
        "(0.261269, 1.401949, 0.195676)",
        "(0.261424, 1.401421, 0.202691)",
        "(0.261825, 1.400482, 0.209550)",
        "(0.262228, 1.399230, 0.216485)",
        "(0.262842, 1.397709, 0.222649)",
        "(0.263260, 1.396877, 0.225524)",
        "(0.264220, 1.394976, 0.230993)",
        "(0.264895, 1.392686, 0.236820)",
        "(0.265377, 1.390066, 0.242617)",
        "(0.266270, 1.387010, 0.247618)",
        "(0.266806, 1.385299, 0.249760)",
        "(0.267853, 1.381608, 0.254296)",
        "(0.268634, 1.377523, 0.259196)",
        "(0.269372, 1.373209, 0.263493)",
        "(0.270237, 1.368458, 0.267319)",
        "(0.270649, 1.365855, 0.269121)",
        "(0.271491, 1.360176, 0.272431)",
        "(0.272344, 1.353916, 0.275773)",
        "(0.272769, 1.346983, 0.279164)",
        "(0.273682, 1.339583, 0.282153)",
        "(0.274162, 1.335713, 0.283428)",
        "(0.275310, 1.327549, 0.285422)",
        "(0.276483, 1.319037, 0.286555)",
        "(0.277745, 1.310117, 0.287134)",
        "(0.279110, 1.300832, 0.287568)",
        "(0.279918, 1.296173, 0.287453)",
        "(0.281243, 1.286790, 0.286638)",
        "(0.282739, 1.277528, 0.285019)",
        "(0.284535, 1.268304, 0.282911)",
        "(0.286449, 1.259223, 0.279887)",
        "(0.287258, 1.254733, 0.278058)",
        "(0.288809, 1.245988, 0.273756)",
        "(0.290679, 1.237585, 0.267989)",
        "(0.292617, 1.229201, 0.260823)",
        "(0.294679, 1.220894, 0.253029)",
        "(0.295806, 1.216945, 0.248747)",
        "(0.298383, 1.209756, 0.238720)",
        "(0.300647, 1.203238, 0.226818)",
        "(0.302424, 1.196897, 0.214819)",
        "(0.304034, 1.190656, 0.203071)",
        "(0.304893, 1.187722, 0.196922)",
        "(0.306750, 1.182285, 0.184214)",
        "(0.308672, 1.177295, 0.171538)",
        "(0.310110, 1.172568, 0.159223)",
        "(0.311465, 1.168206, 0.147677)",
        "(0.312275, 1.166334, 0.142340)",
        "(0.313847, 1.163241, 0.132600)",
        "(0.315288, 1.161477, 0.123301)",
        "(0.316080, 1.160686, 0.114636)",
        "(0.316446, 1.161097, 0.107252)",
        "(0.316434, 1.161956, 0.103807)",
        "(0.316262, 1.164556, 0.097832)",
        "(0.315544, 1.168503, 0.092138)",
        "(0.314321, 1.173790, 0.086921)",
        "(0.312000, 1.179907, 0.082385)",
        "(0.310491, 1.183246, 0.080436)",
        "(0.307777, 1.190604, 0.076796)",
        "(0.305300, 1.198733, 0.073499)",
        "(0.302686, 1.207121, 0.071096)",
        "(0.300186, 1.215644, 0.069485)",
        "(0.298893, 1.219958, 0.068740)",
        "(0.296750, 1.228837, 0.067384)",
        "(0.294652, 1.237655, 0.066431)",
        "(0.292561, 1.246340, 0.065962)",
        "(0.290631, 1.254953, 0.065609)",
        "(0.289691, 1.259262, 0.065372)",
        "(0.287924, 1.267796, 0.065059)",
        "(0.286149, 1.276181, 0.065068)",
        "(0.284291, 1.284263, 0.065714)",
        "(0.282632, 1.292173, 0.066745)",
        "(0.281822, 1.296118, 0.067264)",
        "(0.280306, 1.304060, 0.067668)",
        "(0.278842, 1.311820, 0.068646)",
        "(0.277764, 1.319548, 0.070315)",
        "(0.276956, 1.327331, 0.071945)",
        "(0.276535, 1.331246, 0.072741)",
        "(0.275866, 1.339019, 0.074460)",
        "(0.275201, 1.346704, 0.076465)",
        "(0.274563, 1.354197, 0.078571)",
        "(0.273631, 1.361435, 0.080961)",
        "(0.273048, 1.364956, 0.082313)",
        "(0.272190, 1.371878, 0.085141)",
        "(0.271595, 1.378472, 0.088015)",
        "(0.270904, 1.384705, 0.091123)",
        "(0.270249, 1.390544, 0.094697)",
        "(0.269761, 1.393242, 0.096618)",
        "(0.268643, 1.398237, 0.100809)",
        "(0.267743, 1.402557, 0.106192)",
        "(0.266803, 1.406343, 0.111706)",
        "(0.265697, 1.409371, 0.117773)",
        "(0.265084, 1.410628, 0.121011)",
        "(0.263915, 1.412419, 0.128280)",
        "(0.263047, 1.413407, 0.136096)",
        "(0.262218, 1.413492, 0.144413)",
        "(0.261712, 1.412929, 0.152821)",
        "(0.261609, 1.412374, 0.156888)",
        "(0.261305, 1.410762, 0.165340)",
        "(0.261327, 1.408507, 0.173683)",
        "(0.261384, 1.405595, 0.182043)",
        "(0.261771, 1.402361, 0.190158)",
        "(0.262332, 1.400579, 0.193780)",
        "(0.263818, 1.396862, 0.200455)",
        "(0.264961, 1.392832, 0.206782)",
        "(0.265395, 1.388452, 0.212908)",
        "(0.266045, 1.383777, 0.218515)",
        "(0.266854, 1.381454, 0.221046)",
        "(0.268671, 1.376852, 0.225374)",
        "(0.269393, 1.372258, 0.228990)",
        "(0.269920, 1.367853, 0.231400)",
        "(0.270668, 1.363993, 0.231622)",
        "(0.270887, 1.361648, 0.232135)",
        "(0.274293, 1.357923, 0.234604)",
        "(0.280085, 1.355031, 0.237282)",
        "(0.279391, 1.350752, 0.237735)",
        "(0.279608, 1.346434, 0.238812)",
        "(0.279889, 1.344229, 0.239296)",
        "(0.280783, 1.339696, 0.239766)",
        "(0.282438, 1.334776, 0.239476)",
        "(0.283956, 1.329202, 0.239056)",
        "(0.284326, 1.322947, 0.238894)",
        "(0.284297, 1.319620, 0.238506)",
        "(0.285728, 1.312819, 0.237959)",
        "(0.288209, 1.305802, 0.237403)",
        "(0.290036, 1.298283, 0.236332)",
        "(0.291317, 1.290498, 0.234189)",
        "(0.291653, 1.286403, 0.232859)",
        "(0.292522, 1.277441, 0.230373)",
        "(0.294267, 1.267770, 0.227955)",
        "(0.295984, 1.257630, 0.224022)",
        "(0.297500, 1.246931, 0.218615)",
        "(0.298292, 1.241223, 0.215684)",
        "(0.300516, 1.229339, 0.210025)",
        "(0.303181, 1.216997, 0.203976)",
        "(0.305030, 1.204293, 0.196801)",
        "(0.308269, 1.192625, 0.187667)",
        "(0.310413, 1.187330, 0.182392)",
        "(0.314116, 1.177308, 0.171247)",
        "(0.316457, 1.167613, 0.160073)",
        "(0.318494, 1.159037, 0.149201)",
        "(0.320973, 1.152564, 0.137994)",
        "(0.322150, 1.149877, 0.132499)",
        "(0.323431, 1.145444, 0.121869)",
        "(0.324008, 1.142794, 0.112013)",
        "(0.324707, 1.142369, 0.102948)",
        "(0.324701, 1.143565, 0.094806)",
        "(0.324476, 1.144631, 0.090992)",
        "(0.323356, 1.147924, 0.084574)",
        "(0.321430, 1.152405, 0.078753)",
        "(0.318700, 1.158116, 0.073675)",
        "(0.315668, 1.164740, 0.069550)",
        "(0.314175, 1.168259, 0.067983)",
        "(0.310937, 1.175433, 0.065094)",
        "(0.307456, 1.182923, 0.062839)",
        "(0.304478, 1.190654, 0.060801)",
        "(0.301970, 1.198159, 0.059584)",
        "(0.300732, 1.201519, 0.059464)",
        "(0.298771, 1.208129, 0.059408)",
        "(0.296995, 1.214518, 0.059061)",
        "(0.295047, 1.220433, 0.058793)",
        "(0.293673, 1.226188, 0.058598)",
        "(0.292933, 1.228810, 0.058509)",
        "(0.291896, 1.233472, 0.058775)",
        "(0.291188, 1.237438, 0.059276)",
        "(0.291033, 1.240848, 0.060280)",
        "(0.291243, 1.243068, 0.062549)",
        "(0.291429, 1.244514, 0.063649)",
        "(0.291588, 1.248094, 0.063195)",
        "(0.291091, 1.252097, 0.063102)",
        "(0.290025, 1.256721, 0.063325)",
        "(0.288974, 1.262082, 0.063286)",
        "(0.288590, 1.265028, 0.063360)",
        "(0.288251, 1.271332, 0.063889)",
        "(0.287053, 1.277871, 0.064568)",
        "(0.286026, 1.284830, 0.065513)",
        "(0.285396, 1.292146, 0.066642)",
        "(0.284995, 1.295764, 0.067435)",
        "(0.284262, 1.303028, 0.069539)",
        "(0.283694, 1.310244, 0.071943)",
        "(0.282874, 1.317321, 0.074420)",
        "(0.281945, 1.324281, 0.076981)",
        "(0.281590, 1.327715, 0.078332)",
        "(0.280829, 1.334272, 0.081275)",
        "(0.280449, 1.340457, 0.085046)",
        "(0.279830, 1.346246, 0.089166)",
        "(0.278575, 1.351652, 0.093535)",
        "(0.277831, 1.354305, 0.095848)",
        "(0.276355, 1.359392, 0.100942)",
        "(0.275282, 1.364315, 0.106432)",
        "(0.273828, 1.369073, 0.112082)",
        "(0.272865, 1.373750, 0.117717)",
        "(0.272591, 1.376037, 0.120482)",
        "(0.272144, 1.380559, 0.126147)",
        "(0.271410, 1.384769, 0.132300)",
        "(0.270472, 1.388673, 0.139139)",
        "(0.269817, 1.392444, 0.145688)",
        "(0.269630, 1.394251, 0.148792)",
        "(0.269172, 1.397575, 0.155064)",
        "(0.268919, 1.400555, 0.161463)",
        "(0.268665, 1.403142, 0.167828)",
        "(0.268400, 1.405215, 0.174652)",
        "(0.268244, 1.406075, 0.177997)",
        "(0.268069, 1.407508, 0.184401)",
        "(0.268195, 1.408432, 0.190544)",
        "(0.268463, 1.408844, 0.196592)",
        "(0.268866, 1.408984, 0.202589)",
        "(0.268953, 1.408919, 0.205466)",
        "(0.269159, 1.408537, 0.210846)",
        "(0.269621, 1.407903, 0.215761)",
        "(0.269963, 1.406902, 0.220519)",
        "(0.269974, 1.405414, 0.225561)",
        "(0.269939, 1.404544, 0.228050)",
        "(0.270035, 1.402556, 0.232802)",
        "(0.270143, 1.400291, 0.236827)",
        "(0.269820, 1.397466, 0.240636)",
        "(0.269337, 1.393949, 0.244471)",
        "(0.269188, 1.391894, 0.246398)",
        "(0.268794, 1.387223, 0.250311)",
        "(0.268046, 1.381745, 0.254078)",
        "(0.267251, 1.375557, 0.257137)",
        "(0.266641, 1.368752, 0.259809)",
        "(0.266338, 1.365044, 0.261216)",
        "(0.265950, 1.357352, 0.263550)",
        "(0.265481, 1.349129, 0.265563)",
        "(0.265465, 1.340560, 0.266948)",
        "(0.265966, 1.331873, 0.267797)",
        "(0.266276, 1.327556, 0.268178)",
        "(0.267039, 1.318950, 0.268687)",
        "(0.268313, 1.310516, 0.268993)",
        "(0.269783, 1.302608, 0.268464)",
        "(0.271125, 1.295080, 0.267839)",
        "(0.271983, 1.291540, 0.267473)",
        "(0.273674, 1.284840, 0.266412)",
        "(0.274899, 1.278478, 0.265184)",
        "(0.275910, 1.272242, 0.263637)",
        "(0.277123, 1.265956, 0.261994)",
        "(0.277775, 1.262754, 0.261154)",
        "(0.279164, 1.256309, 0.259539)",
        "(0.280417, 1.249652, 0.257758)",
        "(0.281509, 1.242584, 0.256172)",
        "(0.282947, 1.235220, 0.254325)",
        "(0.284087, 1.231561, 0.252985)",
        "(0.286370, 1.224390, 0.249049)",
        "(0.288579, 1.217081, 0.244063)",
        "(0.291012, 1.209404, 0.239056)",
        "(0.293139, 1.201682, 0.233474)",
        "(0.294052, 1.197983, 0.230299)",
        "(0.295843, 1.190920, 0.222872)",
        "(0.297955, 1.184147, 0.214759)",
        "(0.300330, 1.177671, 0.206467)",
        "(0.302242, 1.171824, 0.197818)",
        "(0.302874, 1.169210, 0.193067)",
        "(0.304383, 1.164702, 0.182844)",
        "(0.306369, 1.160931, 0.172045)"
    ],
    "leftHandPositions": [
        "(0.603490, 0.963030, -0.246222)",
        "(0.600397, 0.963697, -0.245319)",
        "(0.598873, 0.964118, -0.244891)",
        "(0.596186, 0.964795, -0.244165)",
        "(0.593990, 0.965170, -0.243384)",
        "(0.591907, 0.965832, -0.242422)",
        "(0.590134, 0.966536, -0.241558)",
        "(0.589413, 0.966846, -0.241200)",
        "(0.588161, 0.967517, -0.240553)",
        "(0.587244, 0.968245, -0.239866)",
        "(0.586688, 0.969032, -0.239305)",
        "(0.586325, 0.970098, -0.238894)",
        "(0.586149, 0.971251, -0.238664)",
        "(0.586301, 0.971660, -0.238681)",
        "(0.586697, 0.972320, -0.238986)",
        "(0.587353, 0.972797, -0.239451)",
        "(0.588255, 0.972959, -0.239703)",
        "(0.588852, 0.973021, -0.239798)",
        "(0.590045, 0.973049, -0.240088)",
        "(0.591383, 0.972990, -0.240639)",
        "(0.592976, 0.972757, -0.241403)",
        "(0.594696, 0.972385, -0.242272)",
        "(0.596638, 0.971782, -0.243007)",
        "(0.597710, 0.971399, -0.243320)",
        "(0.599959, 0.970620, -0.243945)",
        "(0.602061, 0.970378, -0.244222)",
        "(0.604224, 0.970291, -0.244388)",
        "(0.606281, 0.970362, -0.244509)",
        "(0.606822, 0.970823, -0.244175)",
        "(0.607338, 0.971945, -0.243034)",
        "(0.606816, 0.973158, -0.240100)",
        "(0.605727, 0.973815, -0.236654)",
        "(0.603444, 0.974396, -0.234250)",
        "(0.601615, 0.974834, -0.233431)",
        "(0.597268, 0.975707, -0.230863)",
        "(0.591797, 0.977183, -0.227324)",
        "(0.585237, 0.979774, -0.224161)",
        "(0.577968, 0.982659, -0.221079)",
        "(0.573942, 0.984503, -0.219352)",
        "(0.565360, 0.988985, -0.215744)",
        "(0.556191, 0.994154, -0.212661)",
        "(0.546319, 0.999503, -0.209395)",
        "(0.535844, 1.004789, -0.204942)",
        "(0.530482, 1.007886, -0.202278)",
        "(0.519628, 1.015345, -0.196603)",
        "(0.508798, 1.023522, -0.190844)",
        "(0.497918, 1.031227, -0.185103)",
        "(0.492530, 1.034638, -0.182482)",
        "(0.481828, 1.041899, -0.176900)",
        "(0.472514, 1.051062, -0.171493)",
        "(0.464136, 1.060354, -0.166741)",
        "(0.455999, 1.067210, -0.161277)",
        "(0.452657, 1.071056, -0.158726)",
        "(0.446065, 1.077750, -0.155075)",
        "(0.438912, 1.082422, -0.152978)",
        "(0.432169, 1.087112, -0.150685)",
        "(0.424020, 1.089954, -0.147139)",
        "(0.418855, 1.090465, -0.145184)",
        "(0.408259, 1.091906, -0.141530)",
        "(0.399849, 1.094335, -0.140292)",
        "(0.397736, 1.099836, -0.136660)",
        "(0.398026, 1.106204, -0.129715)",
        "(0.397151, 1.108234, -0.125840)",
        "(0.396408, 1.112238, -0.120242)",
        "(0.394380, 1.114010, -0.118036)",
        "(0.390557, 1.113606, -0.119630)",
        "(0.387359, 1.112966, -0.123180)",
        "(0.385664, 1.112553, -0.124814)",
        "(0.381665, 1.111603, -0.128466)",
        "(0.378222, 1.111249, -0.131311)",
        "(0.375890, 1.111629, -0.132209)",
        "(0.375639, 1.112772, -0.131707)",
        "(0.375672, 1.113291, -0.131197)",
        "(0.375608, 1.114035, -0.130792)",
        "(0.375279, 1.114612, -0.131562)",
        "(0.374544, 1.115063, -0.132145)",
        "(0.375423, 1.116312, -0.131891)",
        "(0.375798, 1.116903, -0.131505)",
        "(0.376733, 1.118036, -0.130929)",
        "(0.377790, 1.119214, -0.130893)",
        "(0.377249, 1.119962, -0.131237)",
        "(0.376536, 1.120821, -0.131903)",
        "(0.376352, 1.121388, -0.131922)",
        "(0.376280, 1.122709, -0.131779)",
        "(0.375953, 1.124317, -0.131629)",
        "(0.375896, 1.126634, -0.130490)",
        "(0.375788, 1.129740, -0.129864)",
        "(0.375108, 1.131401, -0.129634)",
        "(0.373492, 1.134963, -0.129771)",
        "(0.371514, 1.138770, -0.130473)",
        "(0.369607, 1.142862, -0.131038)",
        "(0.368256, 1.147444, -0.131204)",
        "(0.367629, 1.149819, -0.131145)",
        "(0.365185, 1.154009, -0.131170)",
        "(0.363242, 1.157889, -0.132108)",
        "(0.361787, 1.161281, -0.132987)",
        "(0.360336, 1.164056, -0.133559)",
        "(0.360103, 1.165071, -0.133645)",
        "(0.359930, 1.166821, -0.133512)",
        "(0.360066, 1.168108, -0.133161)",
        "(0.359446, 1.168888, -0.134082)",
        "(0.359159, 1.169887, -0.136087)",
        "(0.359138, 1.170719, -0.137013)",
        "(0.357886, 1.172687, -0.138300)",
        "(0.355826, 1.175378, -0.139761)",
        "(0.353234, 1.178864, -0.141849)",
        "(0.350107, 1.182900, -0.143630)",
        "(0.348504, 1.185120, -0.144582)",
        "(0.345306, 1.189670, -0.146536)",
        "(0.341869, 1.193955, -0.148651)",
        "(0.339189, 1.197703, -0.150703)",
        "(0.336725, 1.200870, -0.152578)",
        "(0.335129, 1.202052, -0.153435)",
        "(0.332186, 1.204263, -0.154745)",
        "(0.330747, 1.206164, -0.155683)",
        "(0.329436, 1.207898, -0.156797)",
        "(0.328552, 1.209546, -0.157842)",
        "(0.328076, 1.210298, -0.158290)",
        "(0.327101, 1.211380, -0.158735)",
        "(0.326837, 1.211937, -0.158725)",
        "(0.327209, 1.211974, -0.158652)",
        "(0.327553, 1.211274, -0.158300)",
        "(0.327979, 1.210670, -0.158068)",
        "(0.328614, 1.209401, -0.157731)",
        "(0.328488, 1.208485, -0.157394)",
        "(0.327947, 1.208292, -0.156514)",
        "(0.327417, 1.208944, -0.155582)",
        "(0.327058, 1.209596, -0.155177)",
        "(0.325873, 1.211483, -0.154615)",
        "(0.324050, 1.214206, -0.153977)",
        "(0.322137, 1.217742, -0.153152)",
        "(0.319927, 1.221954, -0.152736)",
        "(0.318714, 1.224412, -0.152724)",
        "(0.316303, 1.229861, -0.152768)",
        "(0.313459, 1.235900, -0.152519)",
        "(0.309976, 1.242537, -0.152446)",
        "(0.306754, 1.249630, -0.152557)",
        "(0.305050, 1.253298, -0.152772)",
        "(0.301788, 1.260604, -0.153367)",
        "(0.298925, 1.267818, -0.154320)",
        "(0.295849, 1.274840, -0.155355)",
        "(0.292767, 1.281376, -0.155950)",
        "(0.291604, 1.284311, -0.156009)",
        "(0.289552, 1.289559, -0.156240)",
        "(0.287691, 1.293620, -0.156513)",
        "(0.286306, 1.296463, -0.156823)",
        "(0.285889, 1.298504, -0.157100)",
        "(0.285666, 1.299229, -0.156991)",
        "(0.285288, 1.300369, -0.156637)",
        "(0.284865, 1.301618, -0.157062)",
        "(0.284389, 1.303233, -0.157525)",
        "(0.283765, 1.304932, -0.157424)",
        "(0.283618, 1.305831, -0.157329)",
        "(0.283378, 1.307711, -0.157328)",
        "(0.282996, 1.310033, -0.157844)",
        "(0.282410, 1.312720, -0.158116)",
        "(0.281639, 1.315659, -0.158254)",
        "(0.281312, 1.317251, -0.158340)",
        "(0.280446, 1.320679, -0.158758)",
        "(0.279432, 1.324800, -0.159319)",
        "(0.278321, 1.329581, -0.159854)",
        "(0.277185, 1.334897, -0.160274)",
        "(0.276518, 1.337808, -0.160732)",
        "(0.275154, 1.344027, -0.161829)",
        "(0.273948, 1.349865, -0.162705)",
        "(0.272862, 1.355956, -0.164231)",
        "(0.271282, 1.362401, -0.165628)",
        "(0.270314, 1.365560, -0.165951)",
        "(0.268750, 1.371739, -0.166623)",
        "(0.267524, 1.377835, -0.168019)",
        "(0.266430, 1.383810, -0.169722)",
        "(0.265376, 1.389856, -0.171869)",
        "(0.264803, 1.392920, -0.173129)",
        "(0.263608, 1.398947, -0.175558)",
        "(0.262946, 1.404770, -0.178568)",
        "(0.262346, 1.410352, -0.182118)",
        "(0.261970, 1.415521, -0.185897)",
        "(0.261593, 1.418020, -0.187976)",
        "(0.260958, 1.422798, -0.192659)",
        "(0.260564, 1.427295, -0.198438)",
        "(0.260346, 1.431561, -0.204430)",
        "(0.260228, 1.435494, -0.209862)",
        "(0.260267, 1.437228, -0.212284)",
        "(0.260449, 1.440337, -0.217588)",
        "(0.260699, 1.443090, -0.223828)",
        "(0.261428, 1.445262, -0.229895)",
        "(0.262170, 1.447037, -0.236243)",
        "(0.262279, 1.447819, -0.239733)",
        "(0.262796, 1.449113, -0.246557)",
        "(0.263250, 1.449996, -0.253210)",
        "(0.263946, 1.450224, -0.259085)",
        "(0.264828, 1.450013, -0.265704)",
        "(0.265251, 1.449839, -0.269289)",
        "(0.266192, 1.449335, -0.276108)",
        "(0.266706, 1.448620, -0.282742)",
        "(0.267093, 1.447549, -0.289384)",
        "(0.268004, 1.446131, -0.295863)",
        "(0.268635, 1.445298, -0.298983)",
        "(0.269856, 1.443456, -0.305387)",
        "(0.270758, 1.441178, -0.311140)",
        "(0.271371, 1.438337, -0.317111)",
        "(0.272366, 1.434816, -0.323510)",
        "(0.272954, 1.432834, -0.326582)",
        "(0.273696, 1.428582, -0.332025)",
        "(0.273924, 1.423760, -0.337228)",
        "(0.274239, 1.418165, -0.342913)",
        "(0.274730, 1.411872, -0.348655)",
        "(0.274877, 1.408485, -0.351166)",
        "(0.275294, 1.401037, -0.355571)",
        "(0.275263, 1.392741, -0.359579)",
        "(0.275902, 1.383326, -0.364180)",
        "(0.276667, 1.372828, -0.368451)",
        "(0.277317, 1.367095, -0.369707)",
        "(0.278655, 1.355012, -0.370689)",
        "(0.279302, 1.342049, -0.371758)",
        "(0.280905, 1.327950, -0.373561)",
        "(0.283126, 1.313418, -0.373988)",
        "(0.284155, 1.305997, -0.373771)",
        "(0.286403, 1.290941, -0.372492)",
        "(0.288717, 1.275499, -0.369944)",
        "(0.292210, 1.259515, -0.368159)",
        "(0.296212, 1.243691, -0.366107)",
        "(0.298278, 1.235960, -0.363958)",
        "(0.302071, 1.220597, -0.358949)",
        "(0.306696, 1.205112, -0.355105)",
        "(0.311646, 1.190158, -0.351812)",
        "(0.316344, 1.175967, -0.347955)",
        "(0.318884, 1.169201, -0.345255)",
        "(0.324590, 1.155782, -0.340511)",
        "(0.330614, 1.142852, -0.337189)",
        "(0.336252, 1.131106, -0.332665)",
        "(0.341528, 1.120345, -0.326346)",
        "(0.344159, 1.115178, -0.322727)",
        "(0.350173, 1.104873, -0.317810)",
        "(0.355956, 1.095166, -0.314731)",
        "(0.360904, 1.086517, -0.309893)",
        "(0.365455, 1.078938, -0.302900)",
        "(0.367581, 1.075368, -0.298862)",
        "(0.371949, 1.068339, -0.290123)",
        "(0.377593, 1.061218, -0.282653)",
        "(0.383340, 1.054498, -0.276437)",
        "(0.386902, 1.048570, -0.266934)",
        "(0.388750, 1.045872, -0.261299)",
        "(0.392697, 1.040864, -0.250132)",
        "(0.396323, 1.035753, -0.242056)",
        "(0.397159, 1.031159, -0.232719)",
        "(0.398259, 1.027984, -0.220192)",
        "(0.399054, 1.026711, -0.214443)",
        "(0.400166, 1.024318, -0.205598)",
        "(0.399618, 1.022565, -0.196085)",
        "(0.399557, 1.022316, -0.185935)",
        "(0.398743, 1.022943, -0.178341)",
        "(0.397574, 1.023517, -0.174917)",
        "(0.395676, 1.025838, -0.166830)",
        "(0.393913, 1.029577, -0.158359)",
        "(0.390997, 1.033964, -0.151689)",
        "(0.387298, 1.039164, -0.146481)",
        "(0.385149, 1.042144, -0.143486)",
        "(0.381123, 1.048824, -0.137304)",
        "(0.376310, 1.056632, -0.132263)",
        "(0.370692, 1.065205, -0.127988)",
        "(0.363539, 1.074540, -0.123939)",
        "(0.360070, 1.079630, -0.121955)",
        "(0.353156, 1.090483, -0.118139)",
        "(0.345323, 1.101672, -0.115102)",
        "(0.337923, 1.113638, -0.113637)",
        "(0.329379, 1.125929, -0.111853)",
        "(0.325236, 1.132397, -0.110761)",
        "(0.317290, 1.145480, -0.108850)",
        "(0.309776, 1.158866, -0.107971)",
        "(0.302408, 1.172185, -0.107018)",
        "(0.295046, 1.185215, -0.106041)",
        "(0.291665, 1.191634, -0.106199)",
        "(0.285276, 1.204202, -0.106322)",
        "(0.280161, 1.216209, -0.105597)",
        "(0.276256, 1.227536, -0.106167)",
        "(0.271313, 1.238302, -0.107211)",
        "(0.268969, 1.243485, -0.107403)",
        "(0.264957, 1.253438, -0.107571)",
        "(0.260754, 1.263094, -0.107967)",
        "(0.257594, 1.272147, -0.108927)",
        "(0.254843, 1.280734, -0.110255)",
        "(0.254155, 1.284828, -0.111376)",
        "(0.250838, 1.293177, -0.112672)",
        "(0.247599, 1.301341, -0.113774)",
        "(0.245147, 1.309278, -0.116063)",
        "(0.242333, 1.317100, -0.118867)",
        "(0.241235, 1.320918, -0.120413)",
        "(0.239422, 1.328514, -0.123521)",
        "(0.237325, 1.335982, -0.125925)",
        "(0.234979, 1.343370, -0.128732)",
        "(0.232668, 1.350718, -0.132093)",
        "(0.231668, 1.354279, -0.133712)",
        "(0.229652, 1.361149, -0.136966)",
        "(0.228576, 1.367337, -0.141495)",
        "(0.227097, 1.373365, -0.146630)",
        "(0.224812, 1.379308, -0.151617)",
        "(0.224001, 1.382143, -0.154153)",
        "(0.223045, 1.387376, -0.159466)",
        "(0.222040, 1.392152, -0.165235)",
        "(0.221268, 1.396455, -0.172173)",
        "(0.220323, 1.400118, -0.179159)",
        "(0.219988, 1.401724, -0.182392)",
        "(0.219445, 1.404476, -0.188929)",
        "(0.218920, 1.406506, -0.196497)",
        "(0.218311, 1.407857, -0.204810)",
        "(0.217798, 1.408461, -0.212472)",
        "(0.217749, 1.408399, -0.216555)",
        "(0.217860, 1.407801, -0.225273)",
        "(0.218531, 1.406374, -0.234127)",
        "(0.219236, 1.404343, -0.242931)",
        "(0.220219, 1.401794, -0.251553)",
        "(0.220804, 1.400299, -0.255759)",
        "(0.222203, 1.396898, -0.263641)",
        "(0.223655, 1.392645, -0.271543)",
        "(0.225293, 1.387609, -0.280225)",
        "(0.226990, 1.381930, -0.287884)",
        "(0.228047, 1.378729, -0.290994)",
        "(0.230489, 1.371506, -0.297049)",
        "(0.233086, 1.363264, -0.303562)",
        "(0.235581, 1.354318, -0.309473)",
        "(0.238575, 1.344468, -0.314585)",
        "(0.240571, 1.339128, -0.317004)",
        "(0.243648, 1.328253, -0.321197)",
        "(0.246894, 1.316804, -0.323798)",
        "(0.250468, 1.304934, -0.325734)",
        "(0.253620, 1.292816, -0.327461)",
        "(0.254934, 1.286770, -0.327875)",
        "(0.258406, 1.274313, -0.328681)",
        "(0.262082, 1.261524, -0.329813)",
        "(0.265616, 1.248813, -0.330687)",
        "(0.269069, 1.236291, -0.330503)",
        "(0.270783, 1.230108, -0.330390)",
        "(0.274600, 1.217823, -0.330116)",
        "(0.278970, 1.205751, -0.329013)",
        "(0.283338, 1.193727, -0.327177)",
        "(0.287249, 1.182817, -0.325398)",
        "(0.289552, 1.177432, -0.324285)",
        "(0.294320, 1.166535, -0.322019)",
        "(0.298845, 1.155752, -0.320176)",
        "(0.302907, 1.145329, -0.317608)",
        "(0.307108, 1.135211, -0.314070)",
        "(0.309317, 1.130258, -0.312055)",
        "(0.313956, 1.120453, -0.308517)",
        "(0.318259, 1.111070, -0.305306)",
        "(0.322091, 1.102366, -0.300446)",
        "(0.325891, 1.094115, -0.295312)",
        "(0.327839, 1.090149, -0.293327)",
        "(0.331513, 1.082804, -0.289517)",
        "(0.334289, 1.076586, -0.283998)",
        "(0.336422, 1.071223, -0.277173)",
        "(0.338544, 1.066546, -0.270566)",
        "(0.339545, 1.064602, -0.267297)",
        "(0.340646, 1.061239, -0.259220)",
        "(0.341792, 1.058720, -0.249578)",
        "(0.343347, 1.056686, -0.241877)",
        "(0.343807, 1.055353, -0.234373)",
        "(0.343116, 1.055469, -0.228938)",
        "(0.342328, 1.055638, -0.218191)",
        "(0.341643, 1.056656, -0.210523)",
        "(0.339616, 1.058661, -0.202275)",
        "(0.336891, 1.061902, -0.192570)",
        "(0.335668, 1.063908, -0.188351)",
        "(0.332306, 1.068504, -0.181400)",
        "(0.328194, 1.074175, -0.173963)",
        "(0.324343, 1.080842, -0.166392)",
        "(0.319693, 1.088131, -0.160750)",
        "(0.317014, 1.092101, -0.158347)",
        "(0.311558, 1.100580, -0.152773)",
        "(0.306304, 1.109750, -0.147646)",
        "(0.300106, 1.119369, -0.143706)",
        "(0.293967, 1.129621, -0.139564)",
        "(0.291126, 1.134905, -0.137582)",
        "(0.285891, 1.145727, -0.134427)",
        "(0.279838, 1.156827, -0.131298)",
        "(0.274242, 1.168056, -0.128127)",
        "(0.269274, 1.179111, -0.125820)",
        "(0.266892, 1.184578, -0.124848)",
        "(0.262718, 1.195402, -0.122725)",
        "(0.259527, 1.205822, -0.120475)",
        "(0.255850, 1.215991, -0.118983)",
        "(0.251618, 1.225804, -0.117421)",
        "(0.250207, 1.230617, -0.116741)",
        "(0.247183, 1.239904, -0.115586)",
        "(0.244713, 1.248554, -0.114994)",
        "(0.241939, 1.256847, -0.114523)",
        "(0.238922, 1.264850, -0.113588)",
        "(0.237950, 1.268737, -0.113252)",
        "(0.235855, 1.276350, -0.113338)",
        "(0.233264, 1.283959, -0.113694)",
        "(0.231253, 1.291381, -0.113318)",
        "(0.229217, 1.298644, -0.113307)",
        "(0.228070, 1.302297, -0.113802)",
        "(0.226031, 1.309464, -0.114715)",
        "(0.224351, 1.316401, -0.115562)",
        "(0.222598, 1.323245, -0.117066)",
        "(0.220494, 1.330146, -0.118176)",
        "(0.219629, 1.333535, -0.118781)",
        "(0.217949, 1.340132, -0.120823)",
        "(0.216555, 1.346567, -0.123221)",
        "(0.215175, 1.352813, -0.125391)",
        "(0.213842, 1.358890, -0.127774)",
        "(0.213370, 1.361790, -0.129224)",
        "(0.212261, 1.367469, -0.132022)",
        "(0.211247, 1.372770, -0.134820)",
        "(0.210173, 1.377718, -0.138323)",
        "(0.209576, 1.382181, -0.141907)",
        "(0.209416, 1.384220, -0.143639)",
        "(0.208892, 1.388198, -0.147223)",
        "(0.207855, 1.391871, -0.151345)",
        "(0.207342, 1.395151, -0.155675)",
        "(0.207094, 1.397987, -0.159764)",
        "(0.207116, 1.399184, -0.161868)",
        "(0.207158, 1.401363, -0.166434)",
        "(0.207227, 1.403041, -0.170974)",
        "(0.207340, 1.404151, -0.175583)",
        "(0.207536, 1.404757, -0.180576)",
        "(0.207691, 1.404875, -0.183207)",
        "(0.208177, 1.404809, -0.188233)",
        "(0.208543, 1.404472, -0.193334)",
        "(0.208928, 1.403996, -0.198455)",
        "(0.209472, 1.403280, -0.203335)",
        "(0.209851, 1.402816, -0.205729)",
        "(0.210633, 1.401682, -0.210579)",
        "(0.211446, 1.400256, -0.215160)",
        "(0.212383, 1.398552, -0.219370)",
        "(0.213370, 1.396561, -0.223652)",
        "(0.213794, 1.395377, -0.225783)",
        "(0.214647, 1.392947, -0.229902)",
        "(0.215533, 1.390152, -0.233945)",
        "(0.216410, 1.387090, -0.237831)",
        "(0.217128, 1.383698, -0.241078)",
        "(0.217618, 1.381845, -0.242495)",
        "(0.218504, 1.377915, -0.245565)",
        "(0.219213, 1.373738, -0.249122)",
        "(0.219958, 1.369229, -0.252572)",
        "(0.220995, 1.364250, -0.255694)",
        "(0.221595, 1.361546, -0.257084)",
        "(0.222650, 1.355819, -0.259770)",
        "(0.224032, 1.349563, -0.262567)",
        "(0.225286, 1.342740, -0.264954)",
        "(0.226786, 1.335393, -0.266857)",
        "(0.227550, 1.331538, -0.267901)",
        "(0.229181, 1.323549, -0.270456)",
        "(0.230726, 1.315292, -0.272763)",
        "(0.232618, 1.306837, -0.273873)",
        "(0.233994, 1.298012, -0.275241)",
        "(0.234851, 1.293442, -0.276281)",
        "(0.237061, 1.284119, -0.278009)",
        "(0.239021, 1.274610, -0.279366)",
        "(0.241034, 1.264972, -0.280441)",
        "(0.243508, 1.255105, -0.281699)",
        "(0.244910, 1.250033, -0.282278)",
        "(0.247267, 1.239779, -0.283602)",
        "(0.250286, 1.229419, -0.284984)",
        "(0.253773, 1.219014, -0.285717)",
        "(0.257374, 1.208536, -0.284799)",
        "(0.259160, 1.203292, -0.283948)",
        "(0.263206, 1.192942, -0.282415)",
        "(0.267467, 1.182875, -0.280392)",
        "(0.271273, 1.173166, -0.276568)",
        "(0.275163, 1.163544, -0.272671)",
        "(0.277248, 1.158828, -0.271310)",
        "(0.281347, 1.149895, -0.267702)",
        "(0.285119, 1.141437, -0.261586)",
        "(0.289224, 1.133285, -0.255990)",
        "(0.293095, 1.125788, -0.250860)",
        "(0.294713, 1.122297, -0.247220)",
        "(0.298175, 1.115551, -0.239631)",
        "(0.301924, 1.109289, -0.232392)",
        "(0.305306, 1.103587, -0.224033)",
        "(0.308510, 1.098427, -0.215713)",
        "(0.309918, 1.096101, -0.211929)",
        "(0.312192, 1.091823, -0.203631)",
        "(0.313799, 1.088028, -0.194923)",
        "(0.315707, 1.085161, -0.187665)",
        "(0.316674, 1.083665, -0.179839)",
        "(0.316679, 1.083416, -0.175240)",
        "(0.316755, 1.083580, -0.166419)",
        "(0.316564, 1.085045, -0.160359)",
        "(0.314907, 1.087925, -0.154326)",
        "(0.313506, 1.092471, -0.147636)",
        "(0.312529, 1.095329, -0.145010)",
        "(0.309419, 1.101794, -0.140799)",
        "(0.305302, 1.109531, -0.135691)",
        "(0.301088, 1.118310, -0.131177)",
        "(0.296093, 1.127997, -0.127877)",
        "(0.293608, 1.133253, -0.126085)",
        "(0.288657, 1.144026, -0.122379)",
        "(0.283255, 1.155174, -0.119833)",
        "(0.277762, 1.166702, -0.117503)",
        "(0.273325, 1.178149, -0.115143)",
        "(0.271319, 1.183819, -0.114402)",
        "(0.266700, 1.195086, -0.113098)",
        "(0.261726, 1.206417, -0.110990)",
        "(0.257442, 1.217600, -0.109215)",
        "(0.253957, 1.228476, -0.108243)",
        "(0.252379, 1.233791, -0.107963)",
        "(0.249308, 1.244237, -0.107574)",
        "(0.245701, 1.254647, -0.106851)",
        "(0.242537, 1.264844, -0.106107)",
        "(0.240239, 1.274535, -0.105990)",
        "(0.239108, 1.279177, -0.106134)",
        "(0.236874, 1.288205, -0.106765)",
        "(0.233823, 1.297101, -0.107700)",
        "(0.230944, 1.305904, -0.108488)",
        "(0.229080, 1.313742, -0.109100)",
        "(0.228341, 1.317372, -0.109593)",
        "(0.226549, 1.324658, -0.110745)",
        "(0.224326, 1.331947, -0.111594)",
        "(0.222254, 1.338819, -0.112540)",
        "(0.220570, 1.345313, -0.114333)",
        "(0.219950, 1.348389, -0.115090)",
        "(0.219028, 1.354226, -0.116412)",
        "(0.217514, 1.359962, -0.117799)",
        "(0.215788, 1.365554, -0.119545)",
        "(0.214843, 1.370687, -0.121452)",
        "(0.214456, 1.373091, -0.122442)",
        "(0.213622, 1.377701, -0.124860)",
        "(0.212233, 1.382227, -0.127344)",
        "(0.211326, 1.386403, -0.129702)",
        "(0.210754, 1.390346, -0.132598)",
        "(0.210557, 1.392146, -0.134274)",
        "(0.209925, 1.395563, -0.137689)",
        "(0.209222, 1.398789, -0.141033)",
        "(0.208204, 1.401909, -0.144487)",
        "(0.207736, 1.404573, -0.148008)",
        "(0.207464, 1.405742, -0.149765)",
        "(0.207451, 1.407685, -0.153465)",
        "(0.207175, 1.409382, -0.157401)",
        "(0.206707, 1.410774, -0.161422)",
        "(0.206493, 1.411686, -0.165555)",
        "(0.206492, 1.411926, -0.167644)",
        "(0.206527, 1.412153, -0.171913)",
        "(0.206725, 1.411941, -0.176193)",
        "(0.206592, 1.411417, -0.180506)",
        "(0.206500, 1.410425, -0.185889)",
        "(0.206645, 1.409678, -0.188517)",
        "(0.207142, 1.407821, -0.193240)",
        "(0.207155, 1.405684, -0.198290)",
        "(0.207275, 1.403061, -0.203515)",
        "(0.207892, 1.400031, -0.208959)",
        "(0.208116, 1.398433, -0.211549)",
        "(0.208624, 1.395098, -0.216817)",
        "(0.209426, 1.391364, -0.221585)",
        "(0.210145, 1.387268, -0.225403)",
        "(0.210503, 1.382751, -0.230113)",
        "(0.210775, 1.380147, -0.233107)",
        "(0.211479, 1.374540, -0.239218)",
        "(0.212560, 1.368096, -0.244100)",
        "(0.214047, 1.360939, -0.247952)",
        "(0.215312, 1.353168, -0.252143)",
        "(0.215828, 1.349113, -0.254272)",
        "(0.216686, 1.340720, -0.257731)",
        "(0.218123, 1.331581, -0.260720)",
        "(0.220072, 1.321618, -0.263564)",
        "(0.222606, 1.310709, -0.265559)",
        "(0.223853, 1.305017, -0.266198)",
        "(0.226271, 1.293373, -0.267247)",
        "(0.229205, 1.281153, -0.268312)",
        "(0.232975, 1.268281, -0.268881)",
        "(0.236471, 1.255068, -0.268912)",
        "(0.238166, 1.248454, -0.268939)",
        "(0.242091, 1.235048, -0.269210)",
        "(0.246234, 1.221690, -0.268959)",
        "(0.250395, 1.208721, -0.267905)",
        "(0.254623, 1.196232, -0.267432)",
        "(0.256800, 1.190199, -0.267388)",
        "(0.261339, 1.178483, -0.266599)",
        "(0.265847, 1.167505, -0.264594)",
        "(0.269932, 1.157254, -0.262914)",
        "(0.273980, 1.147861, -0.261027)",
        "(0.275900, 1.143574, -0.259369)",
        "(0.279631, 1.135566, -0.255621)",
        "(0.282970, 1.128309, -0.252455)",
        "(0.286033, 1.122062, -0.248664)",
        "(0.288725, 1.116382, -0.243996)",
        "(0.290059, 1.113809, -0.241685)",
        "(0.292322, 1.109067, -0.237769)",
        "(0.294322, 1.104941, -0.233111)",
        "(0.296292, 1.101530, -0.227115)",
        "(0.298295, 1.098348, -0.221284)",
        "(0.299198, 1.096941, -0.218613)",
        "(0.300791, 1.094507, -0.212866)",
        "(0.301256, 1.092271, -0.206447)",
        "(0.302006, 1.090599, -0.199375)",
        "(0.302080, 1.089249, -0.194643)",
        "(0.301814, 1.088794, -0.192352)",
        "(0.301641, 1.088570, -0.185557)",
        "(0.301939, 1.088985, -0.178357)",
        "(0.301881, 1.089939, -0.172597)",
        "(0.301008, 1.091721, -0.167075)",
        "(0.300695, 1.092944, -0.163767)",
        "(0.300110, 1.095925, -0.157499)",
        "(0.299507, 1.099876, -0.151486)",
        "(0.298377, 1.104482, -0.145745)",
        "(0.297095, 1.109635, -0.140975)",
        "(0.296539, 1.112588, -0.138847)",
        "(0.294424, 1.118936, -0.134275)",
        "(0.292566, 1.125966, -0.130149)",
        "(0.290495, 1.133485, -0.126470)",
        "(0.288174, 1.141487, -0.123021)",
        "(0.287027, 1.145679, -0.121004)",
        "(0.284892, 1.154182, -0.117600)",
        "(0.282748, 1.163070, -0.114525)",
        "(0.280118, 1.172114, -0.111988)",
        "(0.277919, 1.181244, -0.110068)",
        "(0.277110, 1.185766, -0.109138)",
        "(0.275527, 1.194944, -0.107413)",
        "(0.272953, 1.204078, -0.105805)",
        "(0.270372, 1.213252, -0.104756)",
        "(0.268250, 1.222463, -0.103292)",
        "(0.267822, 1.226965, -0.102765)",
        "(0.267180, 1.235664, -0.102698)",
        "(0.265748, 1.244362, -0.102717)",
        "(0.263199, 1.253197, -0.102095)",
        "(0.261319, 1.261851, -0.102032)",
        "(0.260808, 1.266004, -0.102541)",
        "(0.260430, 1.274055, -0.104127)",
        "(0.259131, 1.282217, -0.105234)",
        "(0.256481, 1.290426, -0.105112)",
        "(0.254917, 1.298304, -0.106168)",
        "(0.254457, 1.302006, -0.107158)",
        "(0.254538, 1.309175, -0.109112)",
        "(0.253185, 1.316655, -0.109779)",
        "(0.250760, 1.323920, -0.110792)",
        "(0.249233, 1.330619, -0.113494)",
        "(0.248569, 1.333760, -0.114895)",
        "(0.248442, 1.339452, -0.117673)",
        "(0.247768, 1.345263, -0.119658)",
        "(0.245197, 1.351065, -0.122181)",
        "(0.243455, 1.356478, -0.126192)",
        "(0.242882, 1.359017, -0.128246)",
        "(0.242311, 1.363661, -0.132359)",
        "(0.242039, 1.367811, -0.136512)",
        "(0.240650, 1.371785, -0.140832)",
        "(0.238751, 1.375431, -0.145576)",
        "(0.238295, 1.377007, -0.148333)",
        "(0.237549, 1.379896, -0.153740)",
        "(0.236431, 1.382526, -0.159136)",
        "(0.235440, 1.384592, -0.165099)",
        "(0.234481, 1.386272, -0.171689)",
        "(0.234000, 1.387002, -0.174865)",
        "(0.232751, 1.388311, -0.180733)",
        "(0.231147, 1.389277, -0.186969)",
        "(0.230118, 1.389545, -0.193700)",
        "(0.229691, 1.389154, -0.199957)",
        "(0.229494, 1.388837, -0.202845)",
        "(0.228711, 1.388051, -0.208917)",
        "(0.227668, 1.386854, -0.215425)",
        "(0.226865, 1.385064, -0.221630)",
        "(0.226629, 1.382509, -0.227385)",
        "(0.226535, 1.380962, -0.230037)",
        "(0.226795, 1.377426, -0.235077)",
        "(0.226815, 1.373328, -0.240268)",
        "(0.226802, 1.368573, -0.245582)",
        "(0.227164, 1.363081, -0.249702)",
        "(0.227330, 1.360041, -0.251353)",
        "(0.228343, 1.353291, -0.255007)",
        "(0.229708, 1.345819, -0.259175)",
        "(0.231267, 1.337704, -0.262370)",
        "(0.232951, 1.329076, -0.264130)",
        "(0.233739, 1.324600, -0.265149)",
        "(0.235675, 1.315395, -0.267488)",
        "(0.237453, 1.305783, -0.269435)",
        "(0.239137, 1.295829, -0.270250)",
        "(0.241098, 1.285472, -0.271027)",
        "(0.242197, 1.280204, -0.271705)",
        "(0.244330, 1.269627, -0.272974)",
        "(0.245963, 1.258917, -0.273455)",
        "(0.248178, 1.247978, -0.274069)",
        "(0.250065, 1.237143, -0.275358)",
        "(0.251185, 1.231724, -0.275797)",
        "(0.253707, 1.220965, -0.275549)",
        "(0.256053, 1.210246, -0.274278)",
        "(0.258599, 1.199581, -0.273723)",
        "(0.261444, 1.188995, -0.273577)",
        "(0.263214, 1.183487, -0.272962)",
        "(0.266406, 1.173437, -0.271007)",
        "(0.269925, 1.164161, -0.268630)",
        "(0.273206, 1.155107, -0.266015)",
        "(0.275971, 1.146744, -0.263233)",
        "(0.277073, 1.142844, -0.261469)",
        "(0.279809, 1.135499, -0.256750)",
        "(0.282724, 1.128757, -0.250998)",
        "(0.285296, 1.122810, -0.245487)",
        "(0.287421, 1.117614, -0.239689)",
        "(0.288461, 1.115286, -0.236519)",
        "(0.290658, 1.110987, -0.230229)",
        "(0.292949, 1.107389, -0.223654)",
        "(0.294396, 1.104305, -0.215349)",
        "(0.295956, 1.102022, -0.206635)",
        "(0.296530, 1.101138, -0.203100)",
        "(0.297069, 1.099680, -0.195473)",
        "(0.298061, 1.098872, -0.186533)",
        "(0.299215, 1.098465, -0.178153)",
        "(0.299298, 1.098408, -0.171541)",
        "(0.299367, 1.098671, -0.167960)",
        "(0.299759, 1.099637, -0.160568)",
        "(0.299545, 1.101274, -0.154160)",
        "(0.299215, 1.103863, -0.148046)",
        "(0.298777, 1.107291, -0.141106)",
        "(0.298474, 1.109263, -0.138008)",
        "(0.297722, 1.113707, -0.133522)",
        "(0.295632, 1.118925, -0.129131)",
        "(0.293638, 1.125100, -0.124556)",
        "(0.291426, 1.132113, -0.120829)",
        "(0.289943, 1.135832, -0.119327)",
        "(0.286506, 1.144028, -0.116288)",
        "(0.283011, 1.152929, -0.113685)",
        "(0.279243, 1.162604, -0.111720)",
        "(0.275774, 1.172757, -0.109875)",
        "(0.274417, 1.177954, -0.108991)",
        "(0.271681, 1.188556, -0.107645)",
        "(0.267621, 1.199314, -0.106005)",
        "(0.264238, 1.210142, -0.104987)",
        "(0.261442, 1.220993, -0.104531)",
        "(0.260301, 1.226338, -0.104239)",
        "(0.258735, 1.236786, -0.104046)",
        "(0.256453, 1.246985, -0.104087)",
        "(0.253882, 1.256899, -0.104242)",
        "(0.251918, 1.266368, -0.105195)",
        "(0.251110, 1.270932, -0.105922)",
        "(0.249764, 1.280032, -0.107315)",
        "(0.247926, 1.289097, -0.107984)",
        "(0.245749, 1.297963, -0.108693)",
        "(0.243947, 1.306527, -0.110371)",
        "(0.243433, 1.310701, -0.111223)",
        "(0.242839, 1.318677, -0.112724)",
        "(0.242490, 1.326254, -0.114837)",
        "(0.240061, 1.333899, -0.116857)",
        "(0.238344, 1.340914, -0.119178)",
        "(0.237908, 1.344188, -0.120627)",
        "(0.237066, 1.350376, -0.123588)",
        "(0.236706, 1.356050, -0.126414)",
        "(0.235267, 1.361530, -0.129082)",
        "(0.233712, 1.366754, -0.132493)",
        "(0.233094, 1.369211, -0.134310)",
        "(0.232258, 1.373855, -0.137771)",
        "(0.231579, 1.378114, -0.140979)",
        "(0.230968, 1.382088, -0.144398)",
        "(0.230388, 1.385719, -0.147853)",
        "(0.229929, 1.387452, -0.149369)",
        "(0.229130, 1.390701, -0.152896)",
        "(0.228586, 1.393544, -0.156968)",
        "(0.227979, 1.395976, -0.160729)",
        "(0.227561, 1.397999, -0.164747)",
        "(0.227263, 1.398878, -0.166902)",
        "(0.226787, 1.400292, -0.171448)",
        "(0.226238, 1.401236, -0.176453)",
        "(0.226021, 1.401668, -0.181733)",
        "(0.225653, 1.401891, -0.186542)",
        "(0.225505, 1.401872, -0.188899)",
        "(0.225281, 1.401590, -0.194116)",
        "(0.225208, 1.400912, -0.199276)",
        "(0.224932, 1.399773, -0.204078)",
        "(0.225037, 1.398050, -0.208897)",
        "(0.225047, 1.397010, -0.211429)",
        "(0.224778, 1.394607, -0.216171)",
        "(0.224515, 1.391434, -0.220982)",
        "(0.224426, 1.387331, -0.225776)",
        "(0.224545, 1.382423, -0.230485)",
        "(0.224579, 1.379630, -0.232642)",
        "(0.224843, 1.373500, -0.236949)",
        "(0.225541, 1.366517, -0.241182)",
        "(0.226096, 1.358998, -0.245547)",
        "(0.226870, 1.350950, -0.249484)",
        "(0.227390, 1.346703, -0.251324)",
        "(0.228261, 1.337860, -0.255077)",
        "(0.229110, 1.328405, -0.258506)",
        "(0.230766, 1.318300, -0.262007)",
        "(0.232246, 1.307812, -0.265136)",
        "(0.233298, 1.302345, -0.266361)",
        "(0.235425, 1.291219, -0.268621)",
        "(0.237789, 1.279886, -0.270387)",
        "(0.240151, 1.268671, -0.271202)",
        "(0.242617, 1.257519, -0.271574)",
        "(0.243935, 1.251994, -0.272120)",
        "(0.246773, 1.241117, -0.273215)",
        "(0.249225, 1.230592, -0.273513)",
        "(0.252323, 1.220302, -0.273366)",
        "(0.255642, 1.210304, -0.272520)",
        "(0.257015, 1.205413, -0.271635)",
        "(0.260114, 1.195715, -0.269595)",
        "(0.263966, 1.186235, -0.268161)",
        "(0.267630, 1.177102, -0.266061)",
        "(0.271006, 1.168359, -0.262452)",
        "(0.272776, 1.164111, -0.260804)",
        "(0.276266, 1.155857, -0.257990)",
        "(0.279497, 1.148084, -0.254113)",
        "(0.282054, 1.140750, -0.249976)",
        "(0.284691, 1.133885, -0.245584)",
        "(0.286040, 1.130665, -0.243031)",
        "(0.288552, 1.124910, -0.236979)",
        "(0.290428, 1.119771, -0.230670)",
        "(0.291867, 1.115466, -0.223375)",
        "(0.292977, 1.111598, -0.216399)",
        "(0.293441, 1.110173, -0.212830)",
        "(0.294206, 1.107667, -0.205002)",
        "(0.294893, 1.105828, -0.196699)",
        "(0.295216, 1.104636, -0.189406)",
        "(0.294847, 1.104246, -0.182982)",
        "(0.294773, 1.104439, -0.179678)",
        "(0.294341, 1.105798, -0.172268)",
        "(0.294015, 1.107893, -0.164651)",
        "(0.293364, 1.111093, -0.158421)",
        "(0.291570, 1.114838, -0.151667)",
        "(0.290814, 1.117115, -0.148295)",
        "(0.288829, 1.121987, -0.142512)",
        "(0.285735, 1.127670, -0.137763)",
        "(0.282465, 1.133940, -0.132565)",
        "(0.279468, 1.141165, -0.127573)",
        "(0.277687, 1.145063, -0.125324)",
        "(0.273978, 1.153228, -0.121072)",
        "(0.270851, 1.162134, -0.117167)",
        "(0.267177, 1.171483, -0.113822)",
        "(0.263789, 1.181138, -0.111411)",
        "(0.262368, 1.186110, -0.110458)",
        "(0.259514, 1.196250, -0.108655)",
        "(0.256476, 1.206773, -0.106746)",
        "(0.253868, 1.217298, -0.105158)",
        "(0.251454, 1.227700, -0.103713)",
        "(0.250634, 1.232827, -0.103118)",
        "(0.249652, 1.242799, -0.102300)",
        "(0.248360, 1.252315, -0.101834)",
        "(0.247112, 1.261657, -0.101205)",
        "(0.246107, 1.270803, -0.100327)",
        "(0.246021, 1.275229, -0.100116)",
        "(0.246710, 1.283932, -0.100130)",
        "(0.246138, 1.292853, -0.099261)",
        "(0.244723, 1.301656, -0.097895)",
        "(0.245069, 1.310172, -0.097874)",
        "(0.245551, 1.314168, -0.098046)",
        "(0.247678, 1.321930, -0.099101)",
        "(0.247356, 1.329751, -0.098720)",
        "(0.246928, 1.337293, -0.099077)",
        "(0.247538, 1.344279, -0.101055)",
        "(0.248207, 1.347540, -0.102095)",
        "(0.249743, 1.353939, -0.103696)",
        "(0.250029, 1.360301, -0.105377)",
        "(0.249658, 1.366515, -0.107633)",
        "(0.249694, 1.372457, -0.110749)",
        "(0.250130, 1.375242, -0.112510)",
        "(0.252153, 1.380457, -0.116360)",
        "(0.252404, 1.385994, -0.119625)",
        "(0.250927, 1.391358, -0.122531)",
        "(0.250760, 1.396373, -0.127477)",
        "(0.251065, 1.398702, -0.130032)",
        "(0.252533, 1.403027, -0.134554)",
        "(0.252979, 1.406795, -0.138819)",
        "(0.251623, 1.410280, -0.143559)",
        "(0.250967, 1.413463, -0.149069)",
        "(0.250835, 1.414857, -0.151670)",
        "(0.250787, 1.417373, -0.156742)",
        "(0.250499, 1.419411, -0.161715)",
        "(0.250293, 1.420962, -0.166836)",
        "(0.249975, 1.422215, -0.172392)",
        "(0.249784, 1.422681, -0.175088)",
        "(0.249833, 1.423339, -0.180236)",
        "(0.248968, 1.423600, -0.185267)",
        "(0.248691, 1.422931, -0.190713)",
        "(0.250026, 1.421744, -0.196349)",
        "(0.249984, 1.421028, -0.199141)",
        "(0.250744, 1.418951, -0.203212)",
        "(0.251551, 1.416279, -0.207174)",
        "(0.252116, 1.413067, -0.212050)",
        "(0.252445, 1.409448, -0.217105)",
        "(0.252678, 1.407415, -0.219600)",
        "(0.253387, 1.403057, -0.224459)",
        "(0.253763, 1.398146, -0.229411)",
        "(0.253956, 1.392765, -0.235104)",
        "(0.254411, 1.386826, -0.241574)",
        "(0.254803, 1.383632, -0.244547)",
        "(0.255333, 1.376869, -0.249608)",
        "(0.256247, 1.369682, -0.254552)",
        "(0.257141, 1.362319, -0.259889)",
        "(0.257498, 1.354878, -0.265444)",
        "(0.257412, 1.351046, -0.267730)",
        "(0.257130, 1.343227, -0.271556)",
        "(0.256939, 1.335090, -0.275443)",
        "(0.257130, 1.326656, -0.278872)",
        "(0.256894, 1.317893, -0.281430)",
        "(0.256771, 1.313240, -0.282284)",
        "(0.257831, 1.303680, -0.283829)",
        "(0.258619, 1.293659, -0.286049)",
        "(0.259159, 1.283036, -0.287773)",
        "(0.260511, 1.271693, -0.287981)",
        "(0.261438, 1.265803, -0.287749)",
        "(0.263655, 1.253839, -0.287140)",
        "(0.266010, 1.241943, -0.286323)",
        "(0.268305, 1.230084, -0.284456)",
        "(0.270855, 1.218349, -0.281205)",
        "(0.272100, 1.212628, -0.279539)",
        "(0.274514, 1.201532, -0.276512)",
        "(0.276882, 1.190916, -0.272398)",
        "(0.278774, 1.180610, -0.267116)",
        "(0.280790, 1.170804, -0.262555)",
        "(0.281657, 1.166102, -0.260586)",
        "(0.283439, 1.156975, -0.255613)",
        "(0.285348, 1.148318, -0.249084)",
        "(0.287237, 1.140320, -0.243239)",
        "(0.289378, 1.133199, -0.237072)",
        "(0.290226, 1.129881, -0.233703)",
        "(0.291650, 1.123746, -0.227932)",
        "(0.292728, 1.118635, -0.222736)",
        "(0.293399, 1.114506, -0.216098)",
        "(0.293929, 1.111248, -0.208708)",
        "(0.294087, 1.109971, -0.205570)",
        "(0.294048, 1.107989, -0.199450)",
        "(0.293547, 1.106704, -0.192733)",
        "(0.293277, 1.106186, -0.186007)",
        "(0.292852, 1.106465, -0.180064)",
        "(0.292495, 1.106989, -0.176684)",
        "(0.292450, 1.108681, -0.169483)",
        "(0.292503, 1.111010, -0.163955)",
        "(0.292168, 1.114172, -0.159604)",
        "(0.290498, 1.117892, -0.154702)",
        "(0.290035, 1.120177, -0.152266)",
        "(0.289299, 1.125347, -0.147510)",
        "(0.287924, 1.131110, -0.142544)",
        "(0.286667, 1.137406, -0.137513)",
        "(0.285574, 1.144147, -0.133348)",
        "(0.284926, 1.147738, -0.131676)",
        "(0.283047, 1.155164, -0.128176)",
        "(0.281309, 1.163338, -0.124287)",
        "(0.279795, 1.171637, -0.121124)",
        "(0.278786, 1.180105, -0.118516)",
        "(0.278293, 1.184475, -0.117225)",
        "(0.276351, 1.193137, -0.114121)",
        "(0.274458, 1.201897, -0.111972)",
        "(0.272808, 1.210718, -0.110497)",
        "(0.271785, 1.219686, -0.109058)",
        "(0.271123, 1.224281, -0.108105)",
        "(0.268500, 1.233465, -0.106061)",
        "(0.266391, 1.242898, -0.104976)",
        "(0.264689, 1.252348, -0.104313)",
        "(0.263613, 1.261715, -0.104068)",
        "(0.263362, 1.266389, -0.104109)",
        "(0.262713, 1.275584, -0.104194)",
        "(0.261123, 1.284617, -0.104576)",
        "(0.258988, 1.293437, -0.105552)",
        "(0.257767, 1.301833, -0.107244)",
        "(0.257718, 1.305703, -0.108600)",
        "(0.258284, 1.313349, -0.111238)",
        "(0.255026, 1.320737, -0.112242)",
        "(0.251527, 1.327592, -0.114181)",
        "(0.249580, 1.334026, -0.117852)",
        "(0.248739, 1.337075, -0.119418)",
        "(0.247785, 1.342873, -0.122066)",
        "(0.247043, 1.348492, -0.124608)",
        "(0.244695, 1.353949, -0.127143)",
        "(0.243140, 1.359203, -0.130927)",
        "(0.242355, 1.361738, -0.132951)",
        "(0.241035, 1.366524, -0.136444)",
        "(0.240303, 1.370890, -0.140316)",
        "(0.239132, 1.374954, -0.144538)",
        "(0.237598, 1.378593, -0.149066)",
        "(0.236926, 1.380223, -0.151452)",
        "(0.235737, 1.383121, -0.156004)",
        "(0.234683, 1.385518, -0.161332)",
        "(0.233905, 1.387535, -0.167101)",
        "(0.233137, 1.389093, -0.173072)",
        "(0.232688, 1.389772, -0.176037)",
        "(0.231815, 1.390926, -0.181561)",
        "(0.230884, 1.391714, -0.187241)",
        "(0.230043, 1.392154, -0.193717)",
        "(0.229191, 1.392214, -0.199926)",
        "(0.228850, 1.392105, -0.202871)",
        "(0.227828, 1.391655, -0.208904)",
        "(0.227362, 1.390510, -0.215448)",
        "(0.227501, 1.388959, -0.221486)",
        "(0.227572, 1.387015, -0.226766)",
        "(0.227519, 1.385941, -0.229452)",
        "(0.226616, 1.383544, -0.234902)",
        "(0.225972, 1.380579, -0.240944)",
        "(0.226910, 1.376949, -0.246828)",
        "(0.227002, 1.373082, -0.251927)",
        "(0.227271, 1.370827, -0.253521)",
        "(0.227266, 1.366081, -0.256660)",
        "(0.227261, 1.360505, -0.259778)",
        "(0.228577, 1.354190, -0.263870)",
        "(0.229247, 1.347284, -0.267879)",
        "(0.229478, 1.343582, -0.269333)",
        "(0.229879, 1.335876, -0.271254)",
        "(0.229698, 1.327707, -0.272857)",
        "(0.230653, 1.318691, -0.275076)",
        "(0.231978, 1.309111, -0.277832)",
        "(0.232596, 1.304168, -0.279136)",
        "(0.233703, 1.294365, -0.281006)",
        "(0.234633, 1.284407, -0.282665)",
        "(0.236089, 1.274254, -0.284702)",
        "(0.237844, 1.264058, -0.286443)",
        "(0.238820, 1.258950, -0.286970)",
        "(0.241432, 1.248487, -0.288349)",
        "(0.244209, 1.238056, -0.290769)",
        "(0.246335, 1.228048, -0.293281)",
        "(0.248634, 1.218414, -0.294479)",
        "(0.250016, 1.213794, -0.294399)",
        "(0.253307, 1.204894, -0.293104)",
        "(0.256629, 1.196508, -0.291577)",
        "(0.259288, 1.188469, -0.290644)",
        "(0.261928, 1.180948, -0.288289)",
        "(0.263052, 1.177357, -0.286351)",
        "(0.265797, 1.170437, -0.283036)",
        "(0.268289, 1.163921, -0.279240)",
        "(0.270312, 1.157783, -0.273919)",
        "(0.272334, 1.151978, -0.268442)",
        "(0.273278, 1.149204, -0.265837)",
        "(0.274925, 1.143899, -0.259686)",
        "(0.276835, 1.138676, -0.251613)",
        "(0.279502, 1.133338, -0.243482)",
        "(0.282087, 1.128007, -0.236683)",
        "(0.283054, 1.125380, -0.232803)",
        "(0.284687, 1.120414, -0.223834)",
        "(0.286507, 1.115691, -0.215226)",
        "(0.288086, 1.111579, -0.207910)",
        "(0.289364, 1.108430, -0.199318)",
        "(0.290123, 1.107258, -0.194809)",
        "(0.291293, 1.105575, -0.187236)",
        "(0.291686, 1.104855, -0.180305)",
        "(0.291930, 1.104964, -0.172586)",
        "(0.291804, 1.105745, -0.166566)",
        "(0.291248, 1.106471, -0.163881)",
        "(0.290105, 1.108605, -0.157399)",
        "(0.289220, 1.111674, -0.150558)",
        "(0.287685, 1.115514, -0.145570)",
        "(0.285164, 1.120299, -0.141173)",
        "(0.284067, 1.123233, -0.138739)",
        "(0.281432, 1.129696, -0.133537)",
        "(0.278734, 1.137145, -0.129633)",
        "(0.275635, 1.145465, -0.125850)",
        "(0.272139, 1.154580, -0.121947)",
        "(0.269985, 1.159424, -0.120213)",
        "(0.266009, 1.169452, -0.116944)",
        "(0.262907, 1.179887, -0.114169)",
        "(0.260763, 1.190388, -0.112068)",
        "(0.257665, 1.201119, -0.109255)",
        "(0.256155, 1.206491, -0.107723)",
        "(0.254196, 1.217047, -0.105563)",
        "(0.253103, 1.227181, -0.104187)",
        "(0.253733, 1.236990, -0.103513)",
        "(0.251396, 1.246897, -0.100448)",
        "(0.250012, 1.251682, -0.099045)",
        "(0.249283, 1.260885, -0.098635)",
        "(0.249133, 1.269435, -0.098296)",
        "(0.249856, 1.277553, -0.096961)",
        "(0.248527, 1.285043, -0.095766)",
        "(0.247909, 1.288467, -0.095770)",
        "(0.246916, 1.294559, -0.096179)",
        "(0.247311, 1.299552, -0.096361)",
        "(0.248270, 1.303702, -0.095887)",
        "(0.248218, 1.307145, -0.095589)",
        "(0.247956, 1.308572, -0.095627)",
        "(0.247455, 1.311121, -0.095664)",
        "(0.247611, 1.313217, -0.095994)",
        "(0.247666, 1.315145, -0.096345)",
        "(0.247291, 1.317084, -0.096397)",
        "(0.247050, 1.317923, -0.096600)",
        "(0.246659, 1.319498, -0.097374)",
        "(0.246307, 1.320943, -0.097382)",
        "(0.246200, 1.322062, -0.097825)",
        "(0.246063, 1.322923, -0.098860)",
        "(0.246140, 1.323319, -0.099217)",
        "(0.246281, 1.323764, -0.099292)",
        "(0.246355, 1.324795, -0.099662)",
        "(0.246519, 1.325803, -0.099950)",
        "(0.246848, 1.327353, -0.100644)",
        "(0.246816, 1.328243, -0.100766)",
        "(0.246530, 1.330390, -0.100734)",
        "(0.246517, 1.333005, -0.100678)",
        "(0.246584, 1.335917, -0.100635)",
        "(0.246399, 1.339132, -0.100901)",
        "(0.246380, 1.340843, -0.101154)",
        "(0.246756, 1.344404, -0.101657)",
        "(0.246587, 1.348147, -0.102380)",
        "(0.245883, 1.352055, -0.103838)",
        "(0.245266, 1.356072, -0.105089)",
        "(0.245042, 1.358080, -0.105963)",
        "(0.244730, 1.361962, -0.108640)",
        "(0.244635, 1.365669, -0.111680)",
        "(0.244248, 1.369214, -0.115177)",
        "(0.243402, 1.372494, -0.119690)",
        "(0.242525, 1.374103, -0.121910)",
        "(0.241487, 1.377003, -0.126690)",
        "(0.241141, 1.379365, -0.132038)",
        "(0.240745, 1.381174, -0.138145)",
        "(0.240295, 1.382511, -0.144248)",
        "(0.240160, 1.382965, -0.147308)",
        "(0.239772, 1.383567, -0.153843)",
        "(0.239644, 1.383978, -0.160415)",
        "(0.239599, 1.384168, -0.166879)",
        "(0.239519, 1.384054, -0.173591)",
        "(0.239547, 1.383939, -0.177134)",
        "(0.239467, 1.383786, -0.184061)",
        "(0.239339, 1.383584, -0.190569)",
        "(0.239521, 1.383267, -0.196755)",
        "(0.239969, 1.382746, -0.202974)",
        "(0.240223, 1.382371, -0.206107)",
        "(0.240230, 1.381456, -0.212198)",
        "(0.240377, 1.380216, -0.218110)",
        "(0.240332, 1.378616, -0.224078)",
        "(0.240454, 1.376486, -0.229880)",
        "(0.240571, 1.375151, -0.232457)",
        "(0.240633, 1.372185, -0.237600)",
        "(0.240801, 1.368582, -0.243318)",
        "(0.240744, 1.364389, -0.249048)",
        "(0.241758, 1.359091, -0.253897)",
        "(0.242069, 1.356256, -0.256167)",
        "(0.242130, 1.350356, -0.260633)",
        "(0.242551, 1.343862, -0.264474)",
        "(0.242631, 1.336843, -0.268785)",
        "(0.243025, 1.329213, -0.273346)",
        "(0.243493, 1.325139, -0.275208)",
        "(0.244612, 1.316522, -0.278149)",
        "(0.245900, 1.307076, -0.280677)",
        "(0.247113, 1.296947, -0.283374)",
        "(0.248260, 1.286112, -0.286097)",
        "(0.249031, 1.280293, -0.287442)",
        "(0.251129, 1.268145, -0.289708)",
        "(0.253228, 1.255444, -0.291101)",
        "(0.255468, 1.242474, -0.292096)",
        "(0.258417, 1.229260, -0.292263)",
        "(0.260059, 1.222597, -0.292113)",
        "(0.263349, 1.209184, -0.292368)",
        "(0.266947, 1.196070, -0.292892)",
        "(0.271076, 1.183474, -0.291685)",
        "(0.275104, 1.171076, -0.289609)",
        "(0.277259, 1.164932, -0.288608)",
        "(0.281373, 1.152780, -0.287407)",
        "(0.285518, 1.141070, -0.285536)",
        "(0.289674, 1.129927, -0.282161)",
        "(0.293805, 1.119338, -0.278708)",
        "(0.295757, 1.114424, -0.277211)",
        "(0.298966, 1.105388, -0.273752)",
        "(0.301406, 1.097168, -0.269466)",
        "(0.304026, 1.089747, -0.264413)",
        "(0.306448, 1.083082, -0.259031)",
        "(0.307226, 1.080064, -0.256824)",
        "(0.308137, 1.074530, -0.252237)",
        "(0.308589, 1.070282, -0.246152)",
        "(0.309589, 1.066960, -0.239086)",
        "(0.310078, 1.064791, -0.232580)",
        "(0.310165, 1.064025, -0.229209)",
        "(0.310296, 1.062963, -0.221573)",
        "(0.310961, 1.062479, -0.213504)",
        "(0.310965, 1.062784, -0.206566)",
        "(0.310060, 1.063713, -0.199635)",
        "(0.309650, 1.064874, -0.195536)",
        "(0.308474, 1.067291, -0.187761)",
        "(0.306837, 1.070920, -0.181508)",
        "(0.304473, 1.075464, -0.174073)",
        "(0.302294, 1.081224, -0.165972)",
        "(0.300927, 1.084510, -0.162327)",
        "(0.298112, 1.091965, -0.155766)",
        "(0.294501, 1.100631, -0.149426)",
        "(0.290765, 1.110200, -0.143319)",
        "(0.287544, 1.120755, -0.137619)",
        "(0.285923, 1.126357, -0.134850)",
        "(0.282874, 1.137858, -0.129514)",
        "(0.279046, 1.149778, -0.125038)",
        "(0.274387, 1.162030, -0.122427)",
        "(0.270457, 1.174928, -0.120410)",
        "(0.268664, 1.181647, -0.119199)",
        "(0.264962, 1.194984, -0.117725)",
        "(0.262457, 1.208524, -0.117999)",
        "(0.257561, 1.222518, -0.117257)",
        "(0.252917, 1.236775, -0.116595)",
        "(0.251461, 1.243890, -0.116902)",
        "(0.248836, 1.257918, -0.118014)",
        "(0.247655, 1.271535, -0.119283)",
        "(0.244365, 1.285267, -0.119740)",
        "(0.241060, 1.298420, -0.121100)",
        "(0.240299, 1.304642, -0.122335)",
        "(0.239505, 1.316331, -0.124383)",
        "(0.240248, 1.326656, -0.127221)",
        "(0.239627, 1.336399, -0.129972)",
        "(0.237675, 1.345657, -0.132299)",
        "(0.237012, 1.349852, -0.133612)",
        "(0.236457, 1.357526, -0.137301)",
        "(0.236854, 1.364253, -0.141839)",
        "(0.237132, 1.370499, -0.146294)",
        "(0.235153, 1.376635, -0.150084)",
        "(0.234509, 1.379359, -0.152445)",
        "(0.233834, 1.384328, -0.157707)",
        "(0.233818, 1.388645, -0.162841)",
        "(0.233910, 1.392496, -0.167937)",
        "(0.233013, 1.396014, -0.173587)",
        "(0.232585, 1.397536, -0.176903)",
        "(0.232195, 1.400322, -0.183337)",
        "(0.231993, 1.402479, -0.189241)",
        "(0.231981, 1.403886, -0.196227)",
        "(0.232122, 1.404491, -0.203982)",
        "(0.232468, 1.404391, -0.207821)",
        "(0.232524, 1.403976, -0.215330)",
        "(0.232730, 1.402796, -0.222597)",
        "(0.233059, 1.400882, -0.230102)",
        "(0.233268, 1.398199, -0.237430)",
        "(0.233791, 1.396445, -0.240742)",
        "(0.234557, 1.392492, -0.246801)",
        "(0.234898, 1.387765, -0.253401)",
        "(0.236082, 1.382134, -0.260069)",
        "(0.237401, 1.375579, -0.265827)",
        "(0.237904, 1.371982, -0.268346)",
        "(0.238480, 1.364496, -0.273974)",
        "(0.239208, 1.356453, -0.279543)",
        "(0.240420, 1.347850, -0.284266)",
        "(0.241050, 1.338720, -0.288296)",
        "(0.241553, 1.333873, -0.290145)",
        "(0.242282, 1.324062, -0.293526)",
        "(0.243147, 1.313840, -0.296441)",
        "(0.244505, 1.303223, -0.300064)",
        "(0.245554, 1.292608, -0.303310)",
        "(0.245950, 1.287341, -0.304258)",
        "(0.246901, 1.276760, -0.305672)",
        "(0.247763, 1.266041, -0.307147)",
        "(0.249263, 1.255206, -0.308760)",
        "(0.250749, 1.244454, -0.309522)",
        "(0.251234, 1.239138, -0.309441)",
        "(0.252246, 1.228447, -0.309081)",
        "(0.254372, 1.217829, -0.308161)",
        "(0.256856, 1.207681, -0.306556)",
        "(0.259011, 1.198041, -0.304193)",
        "(0.259910, 1.193402, -0.302624)",
        "(0.261388, 1.184437, -0.298974)",
        "(0.263572, 1.175985, -0.294507)",
        "(0.265822, 1.167916, -0.289632)",
        "(0.267461, 1.160304, -0.283868)",
        "(0.268198, 1.156693, -0.280729)",
        "(0.269709, 1.149700, -0.273733)",
        "(0.271588, 1.143025, -0.266275)",
        "(0.273342, 1.136852, -0.259023)",
        "(0.274674, 1.131443, -0.250708)",
        "(0.275342, 1.129089, -0.245818)",
        "(0.276502, 1.124739, -0.236502)",
        "(0.277447, 1.121041, -0.228304)",
        "(0.277811, 1.118037, -0.219113)",
        "(0.279097, 1.115580, -0.209183)",
        "(0.279675, 1.114513, -0.204769)",
        "(0.280178, 1.112943, -0.197050)",
        "(0.279901, 1.112529, -0.188994)",
        "(0.279406, 1.113374, -0.180978)",
        "(0.278365, 1.115314, -0.173464)",
        "(0.277654, 1.116757, -0.169664)",
        "(0.276387, 1.120422, -0.162368)",
        "(0.274795, 1.125185, -0.156703)",
        "(0.272268, 1.131261, -0.150916)",
        "(0.269959, 1.138435, -0.144770)",
        "(0.269020, 1.142411, -0.142286)",
        "(0.267045, 1.150922, -0.137866)",
        "(0.265452, 1.160414, -0.133180)",
        "(0.263265, 1.170592, -0.128588)",
        "(0.260936, 1.181282, -0.125323)",
        "(0.259719, 1.186920, -0.123860)",
        "(0.257304, 1.198461, -0.121043)",
        "(0.255515, 1.209880, -0.118799)",
        "(0.253772, 1.221350, -0.117163)",
        "(0.250950, 1.232722, -0.115307)",
        "(0.249594, 1.238313, -0.114443)",
        "(0.247887, 1.249114, -0.112986)",
        "(0.245743, 1.259442, -0.111697)",
        "(0.243445, 1.269323, -0.110132)",
        "(0.241572, 1.278951, -0.108104)",
        "(0.240575, 1.283684, -0.107193)",
        "(0.238532, 1.293029, -0.105767)",
        "(0.237050, 1.302069, -0.104483)",
        "(0.236322, 1.310695, -0.103905)",
        "(0.234126, 1.319411, -0.102985)",
        "(0.233317, 1.323579, -0.102916)",
        "(0.232218, 1.331524, -0.103570)",
        "(0.231816, 1.338751, -0.105195)",
        "(0.233513, 1.345309, -0.107501)",
        "(0.231965, 1.352477, -0.108468)",
        "(0.230153, 1.355997, -0.108781)",
        "(0.228684, 1.362581, -0.111374)",
        "(0.228050, 1.368670, -0.114265)",
        "(0.227972, 1.374175, -0.117446)",
        "(0.226973, 1.379612, -0.120664)",
        "(0.225703, 1.382263, -0.122534)",
        "(0.223467, 1.387084, -0.127206)",
        "(0.221989, 1.391188, -0.132420)",
        "(0.220785, 1.394719, -0.137906)",
        "(0.219408, 1.397939, -0.143186)",
        "(0.218747, 1.399367, -0.146105)",
        "(0.217391, 1.401836, -0.152503)",
        "(0.216162, 1.403701, -0.159444)",
        "(0.215441, 1.404951, -0.166466)",
        "(0.215030, 1.405640, -0.173488)",
        "(0.214896, 1.405699, -0.177279)",
        "(0.214458, 1.405500, -0.185206)",
        "(0.213941, 1.404678, -0.193176)",
        "(0.213815, 1.403280, -0.201355)",
        "(0.214337, 1.401033, -0.209617)",
        "(0.214459, 1.399701, -0.213624)",
        "(0.214611, 1.396634, -0.221358)",
        "(0.215071, 1.392947, -0.228737)",
        "(0.215536, 1.388548, -0.235745)",
        "(0.215916, 1.383693, -0.242747)",
        "(0.216174, 1.381042, -0.246307)",
        "(0.216412, 1.375582, -0.253094)",
        "(0.216827, 1.369639, -0.259282)",
        "(0.217578, 1.363239, -0.264934)",
        "(0.217473, 1.356787, -0.270276)",
        "(0.217295, 1.353381, -0.273014)",
        "(0.216756, 1.346259, -0.278624)",
        "(0.216214, 1.338809, -0.283916)",
        "(0.214967, 1.331081, -0.288855)",
        "(0.215118, 1.322696, -0.293579)",
        "(0.215178, 1.318260, -0.295739)",
        "(0.215680, 1.309243, -0.299008)",
        "(0.216366, 1.300294, -0.301579)",
        "(0.216996, 1.291332, -0.303676)",
        "(0.218265, 1.282325, -0.305644)",
        "(0.219287, 1.277839, -0.305926)",
        "(0.220953, 1.268989, -0.305873)",
        "(0.222786, 1.260135, -0.305279)",
        "(0.224827, 1.251219, -0.304804)",
        "(0.226751, 1.242428, -0.303695)",
        "(0.227844, 1.237994, -0.302841)",
        "(0.230419, 1.228963, -0.300474)",
        "(0.232866, 1.219877, -0.297663)",
        "(0.235876, 1.210704, -0.294555)",
        "(0.239058, 1.201662, -0.290744)",
        "(0.240695, 1.197166, -0.288380)",
        "(0.243634, 1.188311, -0.283298)",
        "(0.246577, 1.179654, -0.278585)",
        "(0.249559, 1.171488, -0.273173)",
        "(0.252357, 1.163878, -0.265998)",
        "(0.253538, 1.160272, -0.262019)",
        "(0.255913, 1.153399, -0.255358)",
        "(0.258116, 1.147367, -0.248612)",
        "(0.260184, 1.142262, -0.240412)",
        "(0.261802, 1.137774, -0.231439)",
        "(0.262638, 1.135824, -0.227437)",
        "(0.263908, 1.132363, -0.220330)",
        "(0.263905, 1.130325, -0.211369)",
        "(0.263980, 1.129122, -0.201163)",
        "(0.264257, 1.128656, -0.191931)",
        "(0.264167, 1.128800, -0.187495)",
        "(0.263897, 1.129728, -0.177703)",
        "(0.263930, 1.131413, -0.167237)",
        "(0.263518, 1.133568, -0.158196)",
        "(0.262775, 1.136521, -0.149545)",
        "(0.262293, 1.138307, -0.145061)",
        "(0.261142, 1.142263, -0.136822)",
        "(0.259987, 1.146890, -0.130351)",
        "(0.258551, 1.152488, -0.124102)",
        "(0.256856, 1.159136, -0.117564)",
        "(0.256051, 1.162803, -0.114686)",
        "(0.254356, 1.170529, -0.110018)",
        "(0.252475, 1.178921, -0.105955)",
        "(0.249944, 1.187810, -0.102248)",
        "(0.247323, 1.197229, -0.099318)",
        "(0.246319, 1.202243, -0.097991)",
        "(0.244316, 1.212432, -0.095205)",
        "(0.243039, 1.222649, -0.093354)",
        "(0.240778, 1.233035, -0.092158)",
        "(0.237820, 1.244085, -0.091405)",
        "(0.236875, 1.249281, -0.091336)",
        "(0.235825, 1.259740, -0.091315)",
        "(0.234333, 1.270728, -0.091375)",
        "(0.232606, 1.281860, -0.092898)",
        "(0.230826, 1.293176, -0.094505)",
        "(0.230265, 1.298676, -0.095531)",
        "(0.230133, 1.309216, -0.098193)",
        "(0.229998, 1.319559, -0.100839)",
        "(0.227481, 1.329744, -0.103180)",
        "(0.225578, 1.339159, -0.107613)",
        "(0.225039, 1.343496, -0.110128)",
        "(0.224990, 1.351522, -0.115072)",
        "(0.226781, 1.358546, -0.120797)",
        "(0.224288, 1.365886, -0.125376)",
        "(0.221189, 1.372733, -0.131070)",
        "(0.220750, 1.375714, -0.134738)",
        "(0.220355, 1.381496, -0.141377)",
        "(0.220355, 1.386772, -0.147596)",
        "(0.221382, 1.391164, -0.154400)",
        "(0.220783, 1.395318, -0.161303)",
        "(0.220093, 1.397210, -0.164739)",
        "(0.220135, 1.400519, -0.171891)",
        "(0.220491, 1.403162, -0.178890)",
        "(0.221344, 1.404992, -0.186046)",
        "(0.222626, 1.406066, -0.193181)",
        "(0.222877, 1.406301, -0.196567)",
        "(0.223684, 1.406199, -0.203836)",
        "(0.224125, 1.405229, -0.212814)",
        "(0.224750, 1.403403, -0.222138)",
        "(0.225218, 1.400775, -0.230770)",
        "(0.225872, 1.399036, -0.235038)",
        "(0.226973, 1.395158, -0.243704)",
        "(0.227952, 1.390794, -0.251850)",
        "(0.228811, 1.386072, -0.258705)",
        "(0.229864, 1.380652, -0.265749)",
        "(0.230479, 1.377642, -0.269729)",
        "(0.231623, 1.371342, -0.278180)",
        "(0.232331, 1.364787, -0.286254)",
        "(0.233034, 1.357892, -0.293609)",
        "(0.234512, 1.350197, -0.301082)",
        "(0.235590, 1.346018, -0.304856)",
        "(0.237153, 1.337439, -0.311902)",
        "(0.238541, 1.328244, -0.317663)",
        "(0.240586, 1.318304, -0.321875)",
        "(0.243075, 1.307703, -0.325566)",
        "(0.244411, 1.302187, -0.327222)",
        "(0.246624, 1.291101, -0.329958)",
        "(0.249244, 1.280177, -0.330586)",
        "(0.252127, 1.269390, -0.330326)",
        "(0.254594, 1.258310, -0.330375)",
        "(0.255971, 1.252634, -0.330436)",
        "(0.258930, 1.241458, -0.329703)",
        "(0.261378, 1.230672, -0.327468)",
        "(0.263555, 1.220263, -0.324070)",
        "(0.265679, 1.210073, -0.320263)",
        "(0.266606, 1.205122, -0.318233)",
        "(0.268695, 1.195593, -0.314269)",
        "(0.270565, 1.186894, -0.308451)",
        "(0.272126, 1.178870, -0.301086)",
        "(0.273193, 1.171341, -0.293521)",
        "(0.273856, 1.167801, -0.290076)",
        "(0.274683, 1.161254, -0.283152)",
        "(0.275422, 1.155425, -0.275063)",
        "(0.276273, 1.150229, -0.266575)",
        "(0.276978, 1.145484, -0.258890)",
        "(0.277297, 1.143420, -0.255089)",
        "(0.277865, 1.139936, -0.246518)",
        "(0.278568, 1.137230, -0.237309)",
        "(0.278763, 1.134882, -0.228929)",
        "(0.278606, 1.133127, -0.220639)",
        "(0.278494, 1.132505, -0.216108)",
        "(0.278427, 1.131634, -0.207174)",
        "(0.278165, 1.131384, -0.199295)",
        "(0.277458, 1.131914, -0.191368)",
        "(0.277030, 1.133188, -0.183028)",
        "(0.276927, 1.134082, -0.179078)",
        "(0.276461, 1.136033, -0.172744)",
        "(0.276188, 1.139032, -0.166373)",
        "(0.275916, 1.142917, -0.158608)",
        "(0.275757, 1.147194, -0.152352)",
        "(0.275470, 1.149405, -0.150098)",
        "(0.275081, 1.154144, -0.145225)",
        "(0.275023, 1.159725, -0.139589)",
        "(0.274932, 1.165900, -0.134958)",
        "(0.273312, 1.172428, -0.131044)",
        "(0.272362, 1.175768, -0.129852)",
        "(0.270689, 1.182907, -0.127527)",
        "(0.269233, 1.190690, -0.125367)",
        "(0.268004, 1.199051, -0.124059)",
        "(0.265303, 1.207938, -0.122490)",
        "(0.263980, 1.212571, -0.121892)",
        "(0.261711, 1.222056, -0.121450)",
        "(0.259667, 1.231762, -0.121388)",
        "(0.258246, 1.241668, -0.121567)",
        "(0.255963, 1.251763, -0.121732)",
        "(0.254395, 1.256875, -0.121632)",
        "(0.251710, 1.267326, -0.121949)",
        "(0.249353, 1.277850, -0.122649)",
        "(0.248029, 1.288542, -0.123789)",
        "(0.246362, 1.299280, -0.125066)",
        "(0.245194, 1.304561, -0.125836)",
        "(0.242847, 1.314843, -0.128226)",
        "(0.240183, 1.324773, -0.131512)",
        "(0.237801, 1.334165, -0.135315)",
        "(0.236248, 1.342715, -0.140472)",
        "(0.236038, 1.346555, -0.143696)",
        "(0.234934, 1.354084, -0.149256)",
        "(0.232631, 1.361373, -0.153109)",
        "(0.230942, 1.368092, -0.157940)",
        "(0.229954, 1.374133, -0.164060)",
        "(0.229604, 1.376949, -0.167285)",
        "(0.229871, 1.381939, -0.173454)",
        "(0.228723, 1.386494, -0.179130)",
        "(0.227236, 1.390344, -0.185197)",
        "(0.226374, 1.393622, -0.193168)",
        "(0.226150, 1.394893, -0.197710)",
        "(0.225995, 1.397220, -0.205228)",
        "(0.225994, 1.398624, -0.211769)",
        "(0.225841, 1.399472, -0.218575)",
        "(0.225453, 1.399488, -0.226000)",
        "(0.225232, 1.399228, -0.229575)",
        "(0.225185, 1.397977, -0.236579)",
        "(0.225663, 1.395602, -0.243859)",
        "(0.226574, 1.392389, -0.250729)",
        "(0.226679, 1.388691, -0.256613)",
        "(0.226414, 1.386458, -0.259242)",
        "(0.226449, 1.381638, -0.265110)",
        "(0.227855, 1.375608, -0.271725)",
        "(0.229756, 1.368969, -0.277884)",
        "(0.230819, 1.361704, -0.283809)",
        "(0.230842, 1.357804, -0.286793)",
        "(0.231631, 1.349380, -0.292381)",
        "(0.233250, 1.340147, -0.297643)",
        "(0.236099, 1.329915, -0.301992)",
        "(0.238821, 1.319051, -0.306052)",
        "(0.240114, 1.313437, -0.307874)",
        "(0.242667, 1.302132, -0.311016)",
        "(0.245140, 1.290781, -0.313425)",
        "(0.248014, 1.279404, -0.315275)",
        "(0.250971, 1.267978, -0.316503)",
        "(0.252266, 1.262261, -0.317117)",
        "(0.254808, 1.250847, -0.317838)",
        "(0.257704, 1.239865, -0.316793)",
        "(0.260123, 1.229088, -0.314697)",
        "(0.263955, 1.218401, -0.312183)",
        "(0.265835, 1.213230, -0.310789)",
        "(0.268682, 1.203081, -0.307242)",
        "(0.271856, 1.193510, -0.301791)",
        "(0.274969, 1.184249, -0.295393)",
        "(0.278232, 1.175449, -0.291045)",
        "(0.279768, 1.171433, -0.289134)",
        "(0.282868, 1.164175, -0.283781)",
        "(0.285406, 1.157437, -0.276966)",
        "(0.288053, 1.151261, -0.270868)",
        "(0.290434, 1.145922, -0.264806)",
        "(0.291221, 1.143610, -0.261156)",
        "(0.292621, 1.139159, -0.253705)",
        "(0.294370, 1.135500, -0.246076)",
        "(0.295991, 1.132298, -0.238488)",
        "(0.296885, 1.129598, -0.230110)",
        "(0.297546, 1.128506, -0.225426)",
        "(0.299055, 1.126679, -0.217452)",
        "(0.299899, 1.125694, -0.210706)",
        "(0.300446, 1.125932, -0.202401)",
        "(0.300945, 1.127454, -0.193956)",
        "(0.300563, 1.128598, -0.190682)",
        "(0.299534, 1.131635, -0.184889)",
        "(0.298598, 1.136407, -0.177435)",
        "(0.298031, 1.142876, -0.169175)",
        "(0.296921, 1.150995, -0.162321)",
        "(0.296081, 1.155517, -0.159710)",
        "(0.294231, 1.165174, -0.154074)",
        "(0.291449, 1.176100, -0.148561)",
        "(0.288979, 1.188172, -0.143385)",
        "(0.287671, 1.200871, -0.138485)",
        "(0.287783, 1.207254, -0.136379)",
        "(0.288441, 1.220273, -0.133022)",
        "(0.284250, 1.233714, -0.128015)",
        "(0.281013, 1.246947, -0.124392)",
        "(0.279944, 1.259573, -0.122943)",
        "(0.279912, 1.265550, -0.122485)",
        "(0.280908, 1.277467, -0.121147)",
        "(0.277641, 1.289484, -0.117252)",
        "(0.275143, 1.300893, -0.115940)",
        "(0.273886, 1.311471, -0.116851)",
        "(0.273964, 1.316408, -0.117812)",
        "(0.273745, 1.326382, -0.119379)",
        "(0.270527, 1.336162, -0.119139)",
        "(0.268875, 1.345181, -0.121143)",
        "(0.267712, 1.353324, -0.124879)",
        "(0.267915, 1.356910, -0.127258)",
        "(0.269239, 1.364019, -0.132284)",
        "(0.267615, 1.371215, -0.134604)",
        "(0.265550, 1.377927, -0.137806)",
        "(0.263922, 1.383870, -0.143891)",
        "(0.263800, 1.386521, -0.146847)",
        "(0.264339, 1.391472, -0.151737)",
        "(0.263305, 1.396088, -0.155433)",
        "(0.261108, 1.400136, -0.159143)",
        "(0.259761, 1.403542, -0.164630)",
        "(0.259103, 1.404997, -0.167730)",
        "(0.258366, 1.407561, -0.173269)",
        "(0.257410, 1.409642, -0.178281)",
        "(0.256107, 1.411117, -0.183430)",
        "(0.254681, 1.411949, -0.189380)",
        "(0.254209, 1.412081, -0.192400)",
        "(0.253211, 1.412114, -0.197822)",
        "(0.251630, 1.411388, -0.203375)",
        "(0.250521, 1.409663, -0.209833)",
        "(0.249925, 1.407291, -0.216328)",
        "(0.249741, 1.405874, -0.219163)",
        "(0.249365, 1.402651, -0.224725)",
        "(0.248893, 1.398747, -0.230644)",
        "(0.248961, 1.394011, -0.237116)",
        "(0.249821, 1.388618, -0.243416)",
        "(0.249898, 1.385763, -0.246396)",
        "(0.249965, 1.379727, -0.252410)",
        "(0.249982, 1.373087, -0.258758)",
        "(0.249924, 1.366051, -0.264409)",
        "(0.249956, 1.358531, -0.269255)",
        "(0.250066, 1.354534, -0.271887)",
        "(0.250641, 1.345924, -0.277561)",
        "(0.250636, 1.336653, -0.282256)",
        "(0.250243, 1.326867, -0.285572)",
        "(0.249368, 1.316610, -0.288705)",
        "(0.248897, 1.311193, -0.290521)",
        "(0.250223, 1.299767, -0.293667)",
        "(0.251303, 1.288220, -0.295486)",
        "(0.251580, 1.276894, -0.294763)",
        "(0.252607, 1.265643, -0.293370)",
        "(0.252923, 1.259902, -0.293125)",
        "(0.253160, 1.248515, -0.292885)",
        "(0.254030, 1.237829, -0.290527)",
        "(0.255325, 1.227846, -0.285929)",
        "(0.256197, 1.218140, -0.281045)",
        "(0.256655, 1.213467, -0.279033)",
        "(0.257895, 1.204511, -0.274809)",
        "(0.259196, 1.197115, -0.268459)",
        "(0.259820, 1.190323, -0.261072)",
        "(0.260629, 1.184066, -0.254201)",
        "(0.261134, 1.181328, -0.251061)",
        "(0.261590, 1.176409, -0.244714)",
        "(0.261884, 1.172348, -0.236983)",
        "(0.262293, 1.168898, -0.228830)",
        "(0.262402, 1.165983, -0.221804)",
        "(0.262392, 1.164789, -0.217974)",
        "(0.261899, 1.163203, -0.208845)",
        "(0.261459, 1.161893, -0.200473)",
        "(0.261141, 1.161270, -0.193222)",
        "(0.260331, 1.161324, -0.184589)",
        "(0.259906, 1.161507, -0.180301)",
        "(0.259305, 1.162084, -0.172951)",
        "(0.258350, 1.163137, -0.166668)",
        "(0.256909, 1.164713, -0.160584)",
        "(0.256107, 1.167089, -0.154531)",
        "(0.255592, 1.168636, -0.151512)",
        "(0.254503, 1.172259, -0.145752)",
        "(0.253460, 1.176629, -0.140518)",
        "(0.252075, 1.181747, -0.135693)",
        "(0.250975, 1.187676, -0.131505)",
        "(0.250032, 1.191026, -0.129492)",
        "(0.247943, 1.198118, -0.125686)",
        "(0.246424, 1.206232, -0.123013)",
        "(0.244782, 1.214825, -0.120374)",
        "(0.244031, 1.224041, -0.118343)",
        "(0.243377, 1.228757, -0.117526)",
        "(0.241937, 1.238260, -0.116327)",
        "(0.241211, 1.247995, -0.114881)",
        "(0.240922, 1.257751, -0.113521)",
        "(0.240702, 1.267186, -0.113049)",
        "(0.240428, 1.271841, -0.112738)",
        "(0.239992, 1.281063, -0.111491)",
        "(0.240278, 1.289859, -0.110561)",
        "(0.240453, 1.298073, -0.110288)",
        "(0.241808, 1.305858, -0.110445)",
        "(0.242500, 1.309745, -0.110262)",
        "(0.242519, 1.317475, -0.109375)",
        "(0.242668, 1.325053, -0.109426)",
        "(0.243994, 1.332219, -0.110651)",
        "(0.245579, 1.339214, -0.112487)",
        "(0.245954, 1.342685, -0.113569)",
        "(0.244950, 1.349685, -0.115342)",
        "(0.244022, 1.356614, -0.117188)",
        "(0.243701, 1.363163, -0.120038)",
        "(0.244578, 1.369401, -0.123235)",
        "(0.245007, 1.372439, -0.125109)",
        "(0.243226, 1.378615, -0.128057)",
        "(0.240968, 1.384704, -0.130724)",
        "(0.239794, 1.390347, -0.134465)",
        "(0.239063, 1.395572, -0.138975)",
        "(0.238773, 1.398022, -0.141226)",
        "(0.238525, 1.402565, -0.145483)",
        "(0.237270, 1.406745, -0.149909)",
        "(0.235895, 1.410282, -0.155187)",
        "(0.234948, 1.413044, -0.160668)",
        "(0.234720, 1.413916, -0.163457)",
        "(0.234234, 1.415424, -0.169107)",
        "(0.233638, 1.416059, -0.174515)",
        "(0.233060, 1.415853, -0.180641)",
        "(0.232053, 1.414940, -0.187355)",
        "(0.231737, 1.414278, -0.190636)",
        "(0.231301, 1.412683, -0.197031)",
        "(0.230906, 1.410511, -0.203399)",
        "(0.230352, 1.407686, -0.210246)",
        "(0.229899, 1.404536, -0.217289)",
        "(0.229440, 1.402888, -0.220829)",
        "(0.228489, 1.399458, -0.227849)",
        "(0.227593, 1.395652, -0.235015)",
        "(0.226552, 1.391556, -0.242745)",
        "(0.225138, 1.387063, -0.251217)",
        "(0.224586, 1.384662, -0.255374)",
        "(0.224383, 1.379683, -0.262913)",
        "(0.223940, 1.374502, -0.269744)",
        "(0.223095, 1.369050, -0.275973)",
        "(0.221590, 1.363272, -0.281188)",
        "(0.221158, 1.360091, -0.283593)",
        "(0.220618, 1.353411, -0.288585)",
        "(0.219779, 1.345997, -0.293490)",
        "(0.220008, 1.337837, -0.297424)",
        "(0.220954, 1.328921, -0.301393)",
        "(0.221501, 1.324386, -0.302874)",
        "(0.221894, 1.315168, -0.304972)",
        "(0.222404, 1.305662, -0.306657)",
        "(0.223815, 1.295860, -0.307622)",
        "(0.225448, 1.285940, -0.308011)",
        "(0.226197, 1.281022, -0.307905)",
        "(0.227614, 1.271178, -0.307623)",
        "(0.228961, 1.261240, -0.306816)",
        "(0.230697, 1.251440, -0.305487)",
        "(0.232338, 1.241948, -0.302974)",
        "(0.233303, 1.237304, -0.301170)",
        "(0.235248, 1.228022, -0.296960)",
        "(0.237057, 1.218957, -0.293143)",
        "(0.238021, 1.210534, -0.288637)",
        "(0.239323, 1.202689, -0.282875)",
        "(0.240060, 1.198870, -0.279636)",
        "(0.241695, 1.191407, -0.273102)",
        "(0.243070, 1.184384, -0.266725)",
        "(0.244336, 1.178115, -0.258468)",
        "(0.245274, 1.173023, -0.249374)",
        "(0.246183, 1.170649, -0.245431)",
        "(0.247574, 1.166284, -0.238106)",
        "(0.247670, 1.162692, -0.229460)",
        "(0.248653, 1.159997, -0.219651)",
        "(0.249723, 1.157937, -0.210554)",
        "(0.250107, 1.157239, -0.206359)",
        "(0.250725, 1.156630, -0.196670)",
        "(0.251358, 1.157035, -0.186452)",
        "(0.251919, 1.158069, -0.177375)",
        "(0.252662, 1.159953, -0.170349)",
        "(0.252548, 1.161356, -0.166927)",
        "(0.251848, 1.165042, -0.159748)",
        "(0.250822, 1.169938, -0.152952)",
        "(0.249427, 1.175919, -0.146977)",
        "(0.248454, 1.182911, -0.141759)",
        "(0.248063, 1.186831, -0.139217)",
        "(0.246811, 1.195064, -0.134297)",
        "(0.245289, 1.204105, -0.129623)",
        "(0.243451, 1.213618, -0.125365)",
        "(0.241776, 1.223325, -0.122658)",
        "(0.241147, 1.228279, -0.121805)",
        "(0.240628, 1.238260, -0.119924)",
        "(0.240487, 1.248459, -0.118193)",
        "(0.238356, 1.258815, -0.116601)",
        "(0.236847, 1.269513, -0.115318)",
        "(0.236443, 1.274821, -0.114758)",
        "(0.236560, 1.285282, -0.113970)",
        "(0.236740, 1.295513, -0.113929)",
        "(0.235494, 1.305915, -0.113418)",
        "(0.234086, 1.316235, -0.112903)",
        "(0.233866, 1.321204, -0.112986)",
        "(0.234479, 1.330782, -0.113498)",
        "(0.236366, 1.339882, -0.114293)",
        "(0.235252, 1.349187, -0.114467)",
        "(0.233352, 1.358388, -0.114101)",
        "(0.232985, 1.362695, -0.114809)",
        "(0.233275, 1.370796, -0.116448)",
        "(0.235241, 1.378241, -0.118069)",
        "(0.236782, 1.385500, -0.119451)",
        "(0.235634, 1.392643, -0.119751)",
        "(0.235152, 1.395892, -0.120732)",
        "(0.234929, 1.401774, -0.123764)",
        "(0.236322, 1.406963, -0.126619)",
        "(0.237597, 1.411794, -0.129447)",
        "(0.236496, 1.416577, -0.131345)",
        "(0.235737, 1.418777, -0.132505)",
        "(0.234694, 1.422577, -0.136102)",
        "(0.235021, 1.425660, -0.139890)",
        "(0.235769, 1.428411, -0.143236)",
        "(0.234882, 1.430929, -0.146261)",
        "(0.234416, 1.432017, -0.148032)",
        "(0.233971, 1.433599, -0.152447)",
        "(0.233687, 1.434650, -0.157045)",
        "(0.233509, 1.435311, -0.161466)",
        "(0.233036, 1.435641, -0.165852)",
        "(0.232658, 1.435672, -0.168232)",
        "(0.231863, 1.435555, -0.172988)",
        "(0.230961, 1.435243, -0.177661)",
        "(0.229854, 1.434651, -0.182305)",
        "(0.229228, 1.433622, -0.187440)",
        "(0.228970, 1.433015, -0.190176)",
        "(0.227833, 1.431895, -0.195334)",
        "(0.227195, 1.430681, -0.200226)",
        "(0.226672, 1.429327, -0.204700)",
        "(0.225751, 1.427639, -0.209418)",
        "(0.224790, 1.426732, -0.212264)",
        "(0.223803, 1.424598, -0.217973)",
        "(0.223902, 1.422249, -0.222914)",
        "(0.224085, 1.419603, -0.227195)",
        "(0.224017, 1.416658, -0.232181)",
        "(0.223181, 1.415179, -0.234682)",
        "(0.221970, 1.412004, -0.239237)",
        "(0.221799, 1.408273, -0.243779)",
        "(0.222383, 1.404168, -0.247890)",
        "(0.223231, 1.399909, -0.251178)",
        "(0.223440, 1.397674, -0.252794)",
        "(0.222709, 1.393075, -0.256402)",
        "(0.221963, 1.388140, -0.260388)",
        "(0.222391, 1.382667, -0.264254)",
        "(0.223245, 1.376616, -0.267973)",
        "(0.223535, 1.373334, -0.269748)",
        "(0.223675, 1.366407, -0.273455)",
        "(0.222607, 1.359017, -0.277672)",
        "(0.221850, 1.350999, -0.281893)",
        "(0.222951, 1.342407, -0.285294)",
        "(0.223402, 1.337896, -0.286758)",
        "(0.223498, 1.328690, -0.289660)",
        "(0.223653, 1.318992, -0.292639)",
        "(0.223514, 1.308685, -0.295494)",
        "(0.222989, 1.297656, -0.298490)",
        "(0.222793, 1.291886, -0.300191)",
        "(0.223228, 1.279612, -0.303619)",
        "(0.224349, 1.266784, -0.306211)",
        "(0.225981, 1.253560, -0.307922)",
        "(0.227791, 1.240254, -0.308670)",
        "(0.228797, 1.233514, -0.308564)",
        "(0.230432, 1.219721, -0.308433)",
        "(0.232649, 1.205616, -0.307984)",
        "(0.235583, 1.191741, -0.306787)",
        "(0.238287, 1.178333, -0.304603)",
        "(0.239235, 1.171775, -0.303028)",
        "(0.241248, 1.159137, -0.299227)",
        "(0.243438, 1.147367, -0.294756)",
        "(0.245353, 1.136334, -0.290010)",
        "(0.247042, 1.125938, -0.285357)",
        "(0.248200, 1.121382, -0.282756)",
        "(0.249664, 1.113041, -0.276847)",
        "(0.250665, 1.106049, -0.270102)",
        "(0.251142, 1.099487, -0.263052)",
        "(0.252564, 1.094242, -0.255697)",
        "(0.253180, 1.091976, -0.252000)",
        "(0.254041, 1.088337, -0.244484)",
        "(0.254482, 1.086149, -0.235615)",
        "(0.254879, 1.085194, -0.225979)",
        "(0.255182, 1.085021, -0.218012)",
        "(0.254875, 1.085338, -0.214690)",
        "(0.254025, 1.087102, -0.206474)",
        "(0.253226, 1.090272, -0.197615)",
        "(0.252469, 1.094394, -0.189351)",
        "(0.251336, 1.099710, -0.182301)",
        "(0.250475, 1.102551, -0.178604)",
        "(0.250149, 1.109744, -0.170765)",
        "(0.250189, 1.118047, -0.162652)",
        "(0.249826, 1.127552, -0.155837)",
        "(0.247657, 1.138238, -0.149444)",
        "(0.246334, 1.143829, -0.146189)",
        "(0.245360, 1.155389, -0.140522)",
        "(0.245452, 1.167621, -0.135688)",
        "(0.243720, 1.180113, -0.131060)",
        "(0.240522, 1.192450, -0.126707)",
        "(0.238878, 1.198405, -0.125142)",
        "(0.236744, 1.209869, -0.122907)",
        "(0.236248, 1.220821, -0.120907)",
        "(0.235110, 1.231341, -0.118367)",
        "(0.232453, 1.241454, -0.116001)",
        "(0.231095, 1.246272, -0.115118)",
        "(0.229889, 1.255368, -0.114547)",
        "(0.229111, 1.263924, -0.114372)",
        "(0.228050, 1.272362, -0.113642)",
        "(0.226110, 1.280549, -0.113120)",
        "(0.224803, 1.284537, -0.113311)",
        "(0.222653, 1.292449, -0.114080)",
        "(0.221550, 1.300265, -0.114776)",
        "(0.219678, 1.308282, -0.115784)",
        "(0.216394, 1.316359, -0.117120)",
        "(0.215253, 1.320285, -0.117979)",
        "(0.213682, 1.327855, -0.119923)",
        "(0.212478, 1.335115, -0.122458)",
        "(0.210774, 1.342076, -0.125437)",
        "(0.208838, 1.348666, -0.128825)",
        "(0.207798, 1.351817, -0.130543)",
        "(0.205906, 1.357675, -0.134288)",
        "(0.204965, 1.362890, -0.138589)",
        "(0.204307, 1.367455, -0.143431)",
        "(0.203745, 1.371481, -0.148826)",
        "(0.203483, 1.373172, -0.151820)",
        "(0.202715, 1.376219, -0.157887)",
        "(0.201778, 1.378480, -0.163914)",
        "(0.201835, 1.379772, -0.170772)",
        "(0.201902, 1.380269, -0.177778)",
        "(0.202142, 1.380191, -0.181375)",
        "(0.202374, 1.379560, -0.188700)",
        "(0.201934, 1.378108, -0.196310)",
        "(0.202103, 1.375673, -0.204164)",
        "(0.202867, 1.372581, -0.210890)",
        "(0.203179, 1.370965, -0.214027)",
        "(0.203493, 1.367120, -0.220823)",
        "(0.203925, 1.362870, -0.227653)",
        "(0.204465, 1.358208, -0.234440)",
        "(0.204933, 1.353217, -0.240379)",
        "(0.205185, 1.350597, -0.243245)",
        "(0.205700, 1.345223, -0.249012)",
        "(0.206103, 1.339631, -0.254489)",
        "(0.206018, 1.333833, -0.259089)",
        "(0.206654, 1.327569, -0.263250)",
        "(0.207084, 1.324291, -0.265531)",
        "(0.207331, 1.317691, -0.270130)",
        "(0.207094, 1.310985, -0.274362)",
        "(0.206763, 1.304295, -0.278017)",
        "(0.207144, 1.297871, -0.280685)",
        "(0.207483, 1.294800, -0.281666)",
        "(0.207891, 1.288711, -0.283791)",
        "(0.207634, 1.282837, -0.285600)",
        "(0.207428, 1.277058, -0.286812)",
        "(0.207700, 1.271230, -0.288094)",
        "(0.208072, 1.268282, -0.288651)",
        "(0.208532, 1.262192, -0.289740)",
        "(0.209089, 1.255780, -0.290341)",
        "(0.209975, 1.248957, -0.290667)",
        "(0.211364, 1.242065, -0.290335)",
        "(0.212020, 1.238713, -0.289747)",
        "(0.212928, 1.231929, -0.288513)",
        "(0.213702, 1.224872, -0.287079)",
        "(0.215322, 1.217510, -0.284880)",
        "(0.216925, 1.210100, -0.281296)",
        "(0.217696, 1.206363, -0.279296)",
        "(0.219192, 1.198674, -0.275524)",
        "(0.220318, 1.190894, -0.272119)",
        "(0.221754, 1.183263, -0.267119)",
        "(0.223597, 1.175680, -0.261363)",
        "(0.224497, 1.171891, -0.258509)",
        "(0.226818, 1.164567, -0.252495)",
        "(0.229031, 1.157764, -0.245982)",
        "(0.230804, 1.151696, -0.239101)",
        "(0.232800, 1.146363, -0.232475)",
        "(0.233675, 1.144100, -0.229163)",
        "(0.235126, 1.140327, -0.221917)",
        "(0.236622, 1.137617, -0.214543)",
        "(0.237648, 1.136112, -0.206618)",
        "(0.238093, 1.135412, -0.199424)",
        "(0.238397, 1.135437, -0.196472)",
        "(0.238633, 1.136463, -0.189804)",
        "(0.238678, 1.138867, -0.182174)",
        "(0.238433, 1.142198, -0.175709)",
        "(0.237503, 1.146443, -0.170068)",
        "(0.236933, 1.149042, -0.167189)",
        "(0.235910, 1.155052, -0.160839)",
        "(0.234790, 1.162037, -0.154596)",
        "(0.233369, 1.169562, -0.149559)",
        "(0.232216, 1.177635, -0.144497)",
        "(0.232130, 1.181757, -0.142075)",
        "(0.231507, 1.190128, -0.138138)",
        "(0.229166, 1.198674, -0.134579)",
        "(0.228079, 1.207620, -0.131294)",
        "(0.227368, 1.216500, -0.128506)",
        "(0.227283, 1.220797, -0.127597)",
        "(0.227451, 1.229366, -0.126231)",
        "(0.225988, 1.238317, -0.124308)",
        "(0.224535, 1.247448, -0.122890)",
        "(0.224519, 1.256407, -0.122380)",
        "(0.224782, 1.260748, -0.122131)",
        "(0.226636, 1.269107, -0.122277)",
        "(0.225864, 1.277734, -0.121567)",
        "(0.224876, 1.286063, -0.121761)",
        "(0.224738, 1.293893, -0.123186)",
        "(0.224919, 1.297566, -0.124150)",
        "(0.226629, 1.304670, -0.126049)",
        "(0.225811, 1.312105, -0.126853)",
        "(0.224115, 1.319382, -0.127735)",
        "(0.223128, 1.325885, -0.130725)",
        "(0.223069, 1.328884, -0.132471)",
        "(0.224466, 1.334724, -0.134972)",
        "(0.224011, 1.340924, -0.135853)",
        "(0.222146, 1.347003, -0.137049)",
        "(0.220713, 1.352481, -0.140754)",
        "(0.220221, 1.355061, -0.142758)",
        "(0.220738, 1.360222, -0.145760)",
        "(0.221076, 1.365456, -0.148563)",
        "(0.219314, 1.370651, -0.151794)",
        "(0.218099, 1.375551, -0.156100)",
        "(0.217827, 1.377884, -0.158237)",
        "(0.217957, 1.382314, -0.162098)",
        "(0.218322, 1.386300, -0.166437)",
        "(0.218168, 1.390013, -0.171496)",
        "(0.216739, 1.393165, -0.176802)",
        "(0.216401, 1.394459, -0.179808)",
        "(0.216033, 1.396592, -0.185960)",
        "(0.215677, 1.398077, -0.192313)",
        "(0.215265, 1.398776, -0.198901)",
        "(0.214166, 1.398605, -0.205300)",
        "(0.214310, 1.398158, -0.208273)",
        "(0.215774, 1.396440, -0.212700)",
        "(0.216403, 1.393756, -0.217747)",
        "(0.216543, 1.390117, -0.224829)",
        "(0.216258, 1.385841, -0.232007)",
        "(0.215994, 1.383398, -0.235210)",
        "(0.216164, 1.378028, -0.242109)",
        "(0.216422, 1.372103, -0.249496)",
        "(0.216998, 1.365934, -0.255925)",
        "(0.217670, 1.359619, -0.261679)",
        "(0.217691, 1.356473, -0.264752)",
        "(0.217647, 1.350199, -0.270825)",
        "(0.217879, 1.344030, -0.277054)",
        "(0.218499, 1.337922, -0.282981)",
        "(0.219068, 1.331828, -0.287895)",
        "(0.219405, 1.328693, -0.289879)",
        "(0.219997, 1.322317, -0.294172)",
        "(0.220138, 1.315739, -0.298898)",
        "(0.219969, 1.308978, -0.303823)",
        "(0.220025, 1.301841, -0.308747)",
        "(0.220327, 1.298095, -0.311011)",
        "(0.221528, 1.290519, -0.314804)",
        "(0.222257, 1.283069, -0.317736)",
        "(0.221811, 1.275615, -0.320110)",
        "(0.222207, 1.267924, -0.322557)",
        "(0.222573, 1.264066, -0.323522)",
        "(0.223091, 1.256456, -0.324446)",
        "(0.223772, 1.248880, -0.324367)",
        "(0.224531, 1.241125, -0.324251)",
        "(0.225418, 1.233122, -0.323854)",
        "(0.225860, 1.229033, -0.323374)",
        "(0.226614, 1.220915, -0.321968)",
        "(0.227523, 1.212708, -0.319737)",
        "(0.229033, 1.204530, -0.316554)",
        "(0.230342, 1.196334, -0.313023)",
        "(0.230899, 1.192194, -0.311252)",
        "(0.232602, 1.184041, -0.307584)",
        "(0.234390, 1.176150, -0.303575)",
        "(0.236195, 1.168737, -0.299039)",
        "(0.237723, 1.162105, -0.294080)",
        "(0.238456, 1.159063, -0.291312)",
        "(0.239722, 1.153692, -0.285125)",
        "(0.241223, 1.148945, -0.278628)",
        "(0.242957, 1.144717, -0.271769)",
        "(0.244252, 1.141166, -0.264722)",
        "(0.244577, 1.139663, -0.260934)",
        "(0.245623, 1.137095, -0.252641)",
        "(0.246757, 1.135064, -0.243818)",
        "(0.247634, 1.133310, -0.235770)",
        "(0.248567, 1.131939, -0.227610)",
        "(0.249070, 1.131526, -0.223359)",
        "(0.250118, 1.131102, -0.214776)",
        "(0.251171, 1.131450, -0.206592)",
        "(0.251793, 1.132561, -0.198286)",
        "(0.252088, 1.134168, -0.190500)",
        "(0.252364, 1.135303, -0.186951)",
        "(0.252055, 1.138151, -0.180524)",
        "(0.251226, 1.141997, -0.173784)",
        "(0.250918, 1.146954, -0.166676)",
        "(0.250139, 1.152722, -0.159498)",
        "(0.249673, 1.155807, -0.156627)",
        "(0.248321, 1.162129, -0.151756)",
        "(0.246728, 1.169239, -0.146144)",
        "(0.245538, 1.176913, -0.140310)",
        "(0.244082, 1.184741, -0.135805)",
        "(0.243243, 1.188833, -0.133544)",
        "(0.241983, 1.197216, -0.128905)",
        "(0.240662, 1.206119, -0.124620)",
        "(0.238618, 1.215123, -0.121089)",
        "(0.237214, 1.224270, -0.118440)",
        "(0.236564, 1.228910, -0.117069)",
        "(0.236679, 1.238127, -0.114991)",
        "(0.236707, 1.247336, -0.113769)",
        "(0.234882, 1.256507, -0.112458)",
        "(0.234095, 1.265609, -0.112524)",
        "(0.234040, 1.269602, -0.113100)",
        "(0.235052, 1.277457, -0.114606)",
        "(0.235106, 1.285664, -0.115489)",
        "(0.233661, 1.293732, -0.116227)",
        "(0.233353, 1.301258, -0.118846)",
        "(0.233483, 1.304830, -0.120425)",
        "(0.234633, 1.311830, -0.123373)",
        "(0.235519, 1.318658, -0.126012)",
        "(0.234320, 1.325284, -0.127946)",
        "(0.233072, 1.331205, -0.130929)",
        "(0.232445, 1.333890, -0.132871)",
        "(0.231970, 1.338721, -0.137702)",
        "(0.232273, 1.343082, -0.142452)",
        "(0.231777, 1.347341, -0.146570)",
        "(0.229788, 1.351402, -0.151169)",
        "(0.228771, 1.353265, -0.154432)",
        "(0.226849, 1.356654, -0.161856)",
        "(0.226148, 1.359760, -0.169331)",
        "(0.225910, 1.362813, -0.176554)",
        "(0.225277, 1.365623, -0.183967)",
        "(0.224755, 1.366911, -0.187813)",
        "(0.223738, 1.369277, -0.195753)",
        "(0.222964, 1.371337, -0.204186)",
        "(0.222546, 1.372845, -0.213460)",
        "(0.222394, 1.373875, -0.223833)",
        "(0.221851, 1.374166, -0.228931)",
        "(0.221066, 1.374422, -0.238459)",
        "(0.221171, 1.374226, -0.247180)",
        "(0.221394, 1.373560, -0.255187)",
        "(0.221036, 1.372453, -0.263031)",
        "(0.220782, 1.371691, -0.267062)",
        "(0.220535, 1.369948, -0.275154)",
        "(0.220738, 1.367743, -0.282662)",
        "(0.221165, 1.365049, -0.289624)",
        "(0.220604, 1.362099, -0.296020)",
        "(0.220278, 1.360468, -0.299061)",
        "(0.219846, 1.356945, -0.305218)",
        "(0.219831, 1.352931, -0.311129)",
        "(0.219915, 1.348401, -0.316431)",
        "(0.220057, 1.343383, -0.321313)",
        "(0.220068, 1.340648, -0.323775)",
        "(0.220208, 1.334780, -0.328650)",
        "(0.220662, 1.328383, -0.332480)",
        "(0.221107, 1.321484, -0.334880)",
        "(0.222191, 1.313728, -0.337102)",
        "(0.223188, 1.309495, -0.338905)",
        "(0.225164, 1.300972, -0.342722)",
        "(0.226673, 1.292489, -0.344462)",
        "(0.227703, 1.284090, -0.344601)",
        "(0.228769, 1.275512, -0.345898)",
        "(0.229624, 1.271253, -0.346968)",
        "(0.231371, 1.262901, -0.347960)",
        "(0.232896, 1.254725, -0.347132)",
        "(0.234368, 1.246453, -0.346366)",
        "(0.235916, 1.238145, -0.346824)",
        "(0.236985, 1.234199, -0.346810)",
        "(0.238914, 1.226700, -0.345470)",
        "(0.240467, 1.219423, -0.343139)",
        "(0.242060, 1.212101, -0.341216)",
        "(0.243966, 1.205188, -0.339456)",
        "(0.244837, 1.201995, -0.338390)",
        "(0.246461, 1.195952, -0.335604)",
        "(0.247847, 1.190074, -0.332005)",
        "(0.249602, 1.184360, -0.328141)",
        "(0.251471, 1.178789, -0.324797)",
        "(0.252384, 1.176140, -0.323016)",
        "(0.254006, 1.170975, -0.318725)",
        "(0.255863, 1.166022, -0.313516)",
        "(0.257519, 1.161095, -0.308353)",
        "(0.258848, 1.156307, -0.303110)",
        "(0.259343, 1.154034, -0.299985)",
        "(0.260378, 1.149661, -0.292711)",
        "(0.261624, 1.145397, -0.285454)",
        "(0.262777, 1.141323, -0.279117)",
        "(0.263910, 1.138023, -0.271451)",
        "(0.264296, 1.136687, -0.266664)",
        "(0.264879, 1.134247, -0.256537)",
        "(0.265377, 1.132065, -0.248151)",
        "(0.265252, 1.130501, -0.240131)",
        "(0.265482, 1.129982, -0.230639)",
        "(0.265507, 1.129977, -0.225558)",
        "(0.265642, 1.130296, -0.216543)",
        "(0.265970, 1.131425, -0.207350)",
        "(0.266799, 1.133318, -0.197596)",
        "(0.267773, 1.135577, -0.189111)",
        "(0.267945, 1.137055, -0.185786)",
        "(0.267886, 1.140520, -0.178197)",
        "(0.268164, 1.144884, -0.170021)",
        "(0.268191, 1.149476, -0.162823)",
        "(0.268011, 1.154659, -0.157970)",
        "(0.267528, 1.157559, -0.155572)",
        "(0.266376, 1.163958, -0.150203)",
        "(0.265437, 1.171077, -0.145075)",
        "(0.264507, 1.178698, -0.141282)",
        "(0.263150, 1.186989, -0.138084)",
        "(0.262011, 1.191318, -0.136536)",
        "(0.259753, 1.200312, -0.133778)",
        "(0.257268, 1.209674, -0.131728)",
        "(0.255342, 1.219355, -0.130034)",
        "(0.253666, 1.228888, -0.129444)",
        "(0.252503, 1.233663, -0.129408)",
        "(0.249738, 1.243256, -0.128930)",
        "(0.247430, 1.253047, -0.128772)",
        "(0.244712, 1.262701, -0.129340)",
        "(0.242188, 1.272144, -0.131044)",
        "(0.241067, 1.276826, -0.132032)",
        "(0.238587, 1.285926, -0.133839)",
        "(0.236378, 1.294586, -0.136264)",
        "(0.234455, 1.302837, -0.139208)",
        "(0.232748, 1.310845, -0.142106)",
        "(0.232114, 1.314680, -0.143791)",
        "(0.231462, 1.322032, -0.146999)",
        "(0.230392, 1.328871, -0.149837)",
        "(0.229047, 1.334966, -0.153555)",
        "(0.227808, 1.340643, -0.158115)",
        "(0.227072, 1.343254, -0.160488)",
        "(0.225782, 1.348162, -0.165542)",
        "(0.224354, 1.352466, -0.171087)",
        "(0.223988, 1.356106, -0.176277)",
        "(0.223642, 1.359348, -0.181100)",
        "(0.223548, 1.360737, -0.183642)",
        "(0.223907, 1.363053, -0.189192)",
        "(0.224412, 1.365055, -0.194947)",
        "(0.224891, 1.366518, -0.200457)",
        "(0.224938, 1.367547, -0.205642)",
        "(0.224821, 1.367841, -0.208404)",
        "(0.225064, 1.368162, -0.214454)",
        "(0.225706, 1.368051, -0.220390)",
        "(0.226391, 1.367789, -0.226154)",
        "(0.226933, 1.367420, -0.232092)",
        "(0.226941, 1.367217, -0.235118)",
        "(0.227322, 1.366839, -0.240969)",
        "(0.227995, 1.366450, -0.246427)",
        "(0.228759, 1.365866, -0.251839)",
        "(0.229639, 1.365045, -0.257394)",
        "(0.229874, 1.364541, -0.260117)",
        "(0.229906, 1.363405, -0.265137)",
        "(0.230421, 1.361824, -0.270046)",
        "(0.231320, 1.359775, -0.275127)",
        "(0.231652, 1.357417, -0.279973)",
        "(0.231780, 1.356172, -0.282025)",
        "(0.231840, 1.353524, -0.285708)",
        "(0.231654, 1.350577, -0.289218)",
        "(0.231412, 1.347209, -0.293068)",
        "(0.231847, 1.343352, -0.297376)",
        "(0.231830, 1.341315, -0.299312)",
        "(0.231162, 1.336884, -0.302828)",
        "(0.230615, 1.331813, -0.306087)",
        "(0.230887, 1.326078, -0.309579)",
        "(0.230805, 1.319669, -0.313745)",
        "(0.230685, 1.316165, -0.316115)",
        "(0.230400, 1.308731, -0.320858)",
        "(0.230258, 1.300874, -0.324953)",
        "(0.230503, 1.292753, -0.327885)",
        "(0.230764, 1.284156, -0.330899)",
        "(0.231070, 1.279655, -0.332534)",
        "(0.231757, 1.270475, -0.335540)",
        "(0.232933, 1.261169, -0.337220)",
        "(0.234186, 1.251708, -0.338296)",
        "(0.235245, 1.242028, -0.339402)",
        "(0.236133, 1.237177, -0.339507)",
        "(0.237753, 1.227640, -0.338651)",
        "(0.239085, 1.218111, -0.337273)",
        "(0.240976, 1.208692, -0.334929)",
        "(0.242914, 1.199521, -0.330995)",
        "(0.243669, 1.194989, -0.328694)",
        "(0.245392, 1.186157, -0.324605)",
        "(0.246736, 1.177615, -0.320235)",
        "(0.248356, 1.170219, -0.315087)",
        "(0.249596, 1.163076, -0.309246)",
        "(0.250429, 1.159546, -0.305787)",
        "(0.252265, 1.152596, -0.298865)",
        "(0.254382, 1.146072, -0.291273)",
        "(0.256952, 1.140175, -0.282020)",
        "(0.259186, 1.134814, -0.272016)",
        "(0.260162, 1.132280, -0.267797)",
        "(0.261788, 1.127949, -0.259485)",
        "(0.263603, 1.124996, -0.248697)",
        "(0.264966, 1.123010, -0.237897)",
        "(0.265360, 1.122082, -0.229023)",
        "(0.265430, 1.122055, -0.224331)",
        "(0.265080, 1.123097, -0.213389)",
        "(0.265142, 1.125619, -0.201401)",
        "(0.264283, 1.128988, -0.191582)",
        "(0.263323, 1.133550, -0.182878)",
        "(0.262554, 1.136361, -0.178013)",
        "(0.261126, 1.142833, -0.167534)",
        "(0.259566, 1.150029, -0.159484)",
        "(0.258376, 1.158189, -0.152077)",
        "(0.257999, 1.167316, -0.143925)",
        "(0.258143, 1.172087, -0.140029)",
        "(0.256108, 1.181896, -0.133519)",
        "(0.253351, 1.192083, -0.128104)",
        "(0.251781, 1.203068, -0.122411)",
        "(0.250970, 1.214222, -0.117559)",
        "(0.250668, 1.219687, -0.116190)",
        "(0.250051, 1.230648, -0.113680)",
        "(0.248473, 1.242069, -0.109839)",
        "(0.247321, 1.253435, -0.107059)",
        "(0.247158, 1.264356, -0.106496)",
        "(0.247137, 1.269710, -0.106292)",
        "(0.247230, 1.280205, -0.106001)",
        "(0.247428, 1.290508, -0.105863)",
        "(0.247091, 1.300454, -0.105836)",
        "(0.247015, 1.309857, -0.107699)",
        "(0.247478, 1.314460, -0.108611)",
        "(0.249215, 1.323290, -0.110419)",
        "(0.250630, 1.332107, -0.111759)",
        "(0.249995, 1.340613, -0.112720)",
        "(0.250356, 1.348624, -0.115546)",
        "(0.250579, 1.352413, -0.117767)",
        "(0.251594, 1.359647, -0.121964)",
        "(0.253125, 1.366405, -0.126090)",
        "(0.252530, 1.372743, -0.129472)",
        "(0.250913, 1.378366, -0.134284)",
        "(0.250145, 1.380833, -0.137716)",
        "(0.249561, 1.385344, -0.144286)",
        "(0.249519, 1.389300, -0.150843)",
        "(0.248761, 1.392709, -0.157605)",
        "(0.248233, 1.395557, -0.164451)",
        "(0.248131, 1.396772, -0.168168)",
        "(0.248032, 1.398854, -0.175409)",
        "(0.248223, 1.400475, -0.182552)",
        "(0.248305, 1.401559, -0.189567)",
        "(0.247681, 1.402137, -0.197241)",
        "(0.247172, 1.402258, -0.201565)",
        "(0.246086, 1.402323, -0.210066)",
        "(0.245475, 1.401999, -0.217828)",
        "(0.245271, 1.401244, -0.225748)",
        "(0.245237, 1.400125, -0.234477)",
        "(0.245110, 1.399527, -0.238786)",
        "(0.243839, 1.398208, -0.247360)",
        "(0.243113, 1.396567, -0.255573)",
        "(0.242681, 1.394565, -0.264052)",
        "(0.242646, 1.392294, -0.272030)",
        "(0.242800, 1.391068, -0.275667)",
        "(0.242502, 1.388459, -0.282782)",
        "(0.241463, 1.385371, -0.290415)",
        "(0.241020, 1.381644, -0.298185)",
        "(0.240932, 1.377437, -0.304851)",
        "(0.240734, 1.375298, -0.307603)",
        "(0.239854, 1.370668, -0.312362)",
        "(0.239271, 1.365498, -0.317674)",
        "(0.238379, 1.359630, -0.323274)",
        "(0.238131, 1.353319, -0.327079)",
        "(0.238230, 1.349985, -0.328213)",
        "(0.238202, 1.343014, -0.330526)",
        "(0.237977, 1.335432, -0.333723)",
        "(0.238137, 1.327396, -0.337550)",
        "(0.237902, 1.319265, -0.340596)",
        "(0.237692, 1.315144, -0.341294)",
        "(0.237900, 1.306651, -0.342093)",
        "(0.239176, 1.297465, -0.343288)",
        "(0.240813, 1.287827, -0.344295)",
        "(0.242018, 1.277944, -0.343484)",
        "(0.242719, 1.272980, -0.342773)",
        "(0.245231, 1.262953, -0.341179)",
        "(0.247506, 1.252938, -0.339987)",
        "(0.249614, 1.243031, -0.338184)",
        "(0.252206, 1.233309, -0.334959)",
        "(0.253576, 1.228536, -0.333213)",
        "(0.256161, 1.219118, -0.330016)",
        "(0.258862, 1.209869, -0.326671)",
        "(0.261919, 1.200634, -0.322659)",
        "(0.265008, 1.191461, -0.318329)",
        "(0.266504, 1.186946, -0.316323)",
        "(0.269501, 1.178220, -0.312146)",
        "(0.272094, 1.169718, -0.307170)",
        "(0.274918, 1.161648, -0.301052)",
        "(0.278216, 1.153895, -0.295774)",
        "(0.279653, 1.150321, -0.292832)",
        "(0.281760, 1.143277, -0.286379)",
        "(0.283839, 1.136478, -0.279692)",
        "(0.286600, 1.129892, -0.273714)",
        "(0.289166, 1.123933, -0.268987)",
        "(0.290249, 1.121310, -0.266153)",
        "(0.292337, 1.116774, -0.258387)",
        "(0.294039, 1.112882, -0.249203)",
        "(0.294808, 1.109336, -0.241274)",
        "(0.295182, 1.106535, -0.233968)",
        "(0.295197, 1.105594, -0.229480)",
        "(0.295512, 1.104462, -0.219924)",
        "(0.295326, 1.104470, -0.212092)",
        "(0.294406, 1.106108, -0.202802)",
        "(0.292255, 1.108722, -0.191743)",
        "(0.290806, 1.110698, -0.186469)",
        "(0.287877, 1.115335, -0.176949)",
        "(0.284825, 1.121481, -0.167205)",
        "(0.281992, 1.128456, -0.156943)",
        "(0.278620, 1.136520, -0.148520)",
        "(0.277033, 1.141004, -0.145097)",
        "(0.274015, 1.150605, -0.137738)",
        "(0.271932, 1.161426, -0.130564)",
        "(0.269415, 1.172712, -0.125861)",
        "(0.267363, 1.184684, -0.122456)",
        "(0.266546, 1.190745, -0.120865)",
        "(0.265515, 1.203434, -0.118944)",
        "(0.264465, 1.216767, -0.118117)",
        "(0.261070, 1.230385, -0.116063)",
        "(0.258800, 1.244163, -0.115317)",
        "(0.257980, 1.250890, -0.115494)",
        "(0.258078, 1.263844, -0.117228)",
        "(0.261031, 1.276459, -0.120166)",
        "(0.261195, 1.288760, -0.121039)",
        "(0.258532, 1.300323, -0.121105)",
        "(0.258096, 1.306016, -0.122451)",
        "(0.258701, 1.317084, -0.125679)",
        "(0.262222, 1.327503, -0.129471)",
        "(0.264999, 1.337581, -0.133490)",
        "(0.262512, 1.346679, -0.134002)",
        "(0.261244, 1.351091, -0.134413)",
        "(0.260487, 1.359566, -0.138097)",
        "(0.261144, 1.367580, -0.143319)",
        "(0.263354, 1.375101, -0.147890)",
        "(0.262548, 1.381987, -0.151488)",
        "(0.261010, 1.385133, -0.153084)",
        "(0.258801, 1.391295, -0.157509)",
        "(0.257916, 1.397065, -0.163622)",
        "(0.258029, 1.402149, -0.169388)",
        "(0.258423, 1.406602, -0.175026)",
        "(0.258329, 1.408450, -0.177733)",
        "(0.257824, 1.411642, -0.183466)",
        "(0.257303, 1.414306, -0.189530)",
        "(0.256759, 1.416413, -0.195664)",
        "(0.256130, 1.417997, -0.201575)",
        "(0.255821, 1.418414, -0.204512)",
        "(0.255466, 1.418941, -0.210876)",
        "(0.255651, 1.419158, -0.217034)",
        "(0.255211, 1.418959, -0.222891)",
        "(0.253599, 1.418185, -0.228978)",
        "(0.252894, 1.417623, -0.232252)",
        "(0.251313, 1.415868, -0.239116)",
        "(0.250430, 1.413247, -0.245929)",
        "(0.249646, 1.409833, -0.252499)",
        "(0.248113, 1.405550, -0.258949)",
        "(0.247288, 1.402881, -0.262222)",
        "(0.245622, 1.397664, -0.268116)",
        "(0.244945, 1.391884, -0.273727)",
        "(0.244066, 1.385530, -0.279073)",
        "(0.242473, 1.378634, -0.284259)",
        "(0.241624, 1.375072, -0.286536)",
        "(0.238878, 1.367548, -0.290587)",
        "(0.237080, 1.359123, -0.294745)",
        "(0.237749, 1.350354, -0.298895)",
        "(0.237192, 1.341050, -0.303237)",
        "(0.236741, 1.336275, -0.304725)",
        "(0.236501, 1.326409, -0.306638)",
        "(0.236908, 1.316287, -0.308337)",
        "(0.237140, 1.305768, -0.310359)",
        "(0.238209, 1.295029, -0.313399)",
        "(0.238822, 1.289558, -0.314769)",
        "(0.239773, 1.278326, -0.315937)",
        "(0.240385, 1.266714, -0.315572)",
        "(0.242345, 1.254796, -0.314427)",
        "(0.244913, 1.242675, -0.313428)",
        "(0.245685, 1.236520, -0.313108)",
        "(0.247826, 1.224585, -0.311105)",
        "(0.250323, 1.213534, -0.305578)",
        "(0.252245, 1.203014, -0.298604)",
        "(0.254544, 1.193453, -0.292028)",
        "(0.255413, 1.188892, -0.288667)",
        "(0.256558, 1.180566, -0.280750)",
        "(0.256971, 1.172992, -0.272282)",
        "(0.257781, 1.166320, -0.263134)",
        "(0.258471, 1.160448, -0.253490)",
        "(0.258635, 1.157850, -0.248768)",
        "(0.259238, 1.153158, -0.239382)",
        "(0.259631, 1.149759, -0.228926)",
        "(0.259430, 1.146907, -0.218450)",
        "(0.259495, 1.144886, -0.209347)",
        "(0.259353, 1.144128, -0.204496)",
        "(0.258843, 1.143342, -0.194461)",
        "(0.258837, 1.143426, -0.185379)",
        "(0.259385, 1.144513, -0.176772)",
        "(0.259269, 1.146626, -0.168478)",
        "(0.258885, 1.147916, -0.164430)",
        "(0.258135, 1.151564, -0.157283)",
        "(0.258040, 1.156908, -0.150279)",
        "(0.258281, 1.163357, -0.143797)",
        "(0.258619, 1.170778, -0.139072)",
        "(0.258715, 1.174800, -0.136865)",
        "(0.258390, 1.183726, -0.132761)",
        "(0.257433, 1.193461, -0.129467)",
        "(0.256568, 1.203786, -0.128154)",
        "(0.256653, 1.214680, -0.127784)",
        "(0.256691, 1.220049, -0.127663)",
        "(0.257734, 1.230977, -0.128796)",
        "(0.256479, 1.242116, -0.130336)",
        "(0.253635, 1.253339, -0.131572)",
        "(0.251980, 1.264663, -0.133841)",
        "(0.251982, 1.270271, -0.135326)",
        "(0.253365, 1.281228, -0.138804)",
        "(0.253380, 1.292020, -0.142005)",
        "(0.249389, 1.302187, -0.142047)",
        "(0.247406, 1.312210, -0.143870)",
        "(0.246851, 1.317079, -0.145551)",
        "(0.246502, 1.326361, -0.149462)",
        "(0.247693, 1.335050, -0.152994)",
        "(0.247940, 1.343257, -0.155716)",
        "(0.245269, 1.350798, -0.157456)",
        "(0.244240, 1.354423, -0.159050)",
        "(0.243450, 1.361459, -0.163471)",
        "(0.244161, 1.367990, -0.167965)",
        "(0.244442, 1.374053, -0.171756)",
        "(0.243432, 1.379732, -0.175652)",
        "(0.243125, 1.382375, -0.177721)",
        "(0.243035, 1.387642, -0.182229)",
        "(0.243347, 1.392519, -0.186501)",
        "(0.243757, 1.396983, -0.190663)",
        "(0.243860, 1.401018, -0.195252)",
        "(0.243867, 1.402963, -0.197740)",
        "(0.243511, 1.406454, -0.202790)",
        "(0.243761, 1.409333, -0.207534)",
        "(0.244154, 1.411451, -0.211857)",
        "(0.244548, 1.412930, -0.216321)",
        "(0.244750, 1.413571, -0.218661)",
        "(0.244983, 1.414171, -0.223660)",
        "(0.245023, 1.414380, -0.228751)",
        "(0.245114, 1.414065, -0.234099)",
        "(0.245743, 1.413165, -0.239305)",
        "(0.245997, 1.412671, -0.241957)",
        "(0.245916, 1.411533, -0.247437)",
        "(0.245680, 1.410136, -0.252532)",
        "(0.245863, 1.408394, -0.257756)",
        "(0.246620, 1.406241, -0.263361)",
        "(0.247034, 1.405149, -0.266180)",
        "(0.247241, 1.402785, -0.271186)",
        "(0.247189, 1.400097, -0.275691)",
        "(0.247482, 1.397057, -0.280694)",
        "(0.247810, 1.393581, -0.286189)",
        "(0.247910, 1.391656, -0.288694)",
        "(0.248262, 1.387383, -0.293531)",
        "(0.248028, 1.382486, -0.298530)",
        "(0.248121, 1.377054, -0.303335)",
        "(0.249235, 1.370914, -0.307433)",
        "(0.249453, 1.367640, -0.309635)",
        "(0.249266, 1.360774, -0.314398)",
        "(0.248466, 1.353513, -0.319237)",
        "(0.248680, 1.345790, -0.322843)",
        "(0.248567, 1.337691, -0.325897)",
        "(0.248303, 1.333458, -0.327442)",
        "(0.248005, 1.324679, -0.330385)",
        "(0.248695, 1.315715, -0.333028)",
        "(0.249090, 1.306433, -0.334599)",
        "(0.249246, 1.296865, -0.335066)",
        "(0.249386, 1.292085, -0.335410)",
        "(0.249687, 1.282520, -0.336556)",
        "(0.249914, 1.272961, -0.337339)",
        "(0.249844, 1.263361, -0.336395)",
        "(0.250297, 1.253556, -0.334213)",
        "(0.250756, 1.248609, -0.333350)",
        "(0.252207, 1.238538, -0.331993)",
        "(0.253455, 1.228536, -0.329627)",
        "(0.255240, 1.218739, -0.324607)",
        "(0.256858, 1.209134, -0.319304)",
        "(0.257859, 1.204400, -0.316391)",
        "(0.260376, 1.195201, -0.308902)",
        "(0.263607, 1.186680, -0.298369)",
        "(0.267866, 1.179337, -0.286689)",
        "(0.268760, 1.172453, -0.275728)",
        "(0.269086, 1.168959, -0.270976)",
        "(0.270264, 1.162995, -0.261264)",
        "(0.271424, 1.158121, -0.249349)",
        "(0.272645, 1.154328, -0.236335)",
        "(0.272658, 1.150438, -0.224696)",
        "(0.272596, 1.148553, -0.219326)",
        "(0.272547, 1.145616, -0.208607)",
        "(0.272258, 1.143966, -0.196575)",
        "(0.272034, 1.143205, -0.184824)",
        "(0.271837, 1.143308, -0.173489)",
        "(0.271555, 1.143618, -0.168282)",
        "(0.270880, 1.144790, -0.159132)",
        "(0.269614, 1.146945, -0.150477)",
        "(0.268508, 1.150426, -0.141424)",
        "(0.267076, 1.155120, -0.133668)",
        "(0.266094, 1.157912, -0.130297)",
        "(0.264123, 1.164351, -0.123469)",
        "(0.260989, 1.171404, -0.116709)",
        "(0.258118, 1.179704, -0.110596)",
        "(0.256224, 1.188797, -0.105546)",
        "(0.255294, 1.193363, -0.103301)",
        "(0.253357, 1.202795, -0.099673)",
        "(0.250388, 1.212791, -0.096038)",
        "(0.247453, 1.223099, -0.093476)",
        "(0.245071, 1.233245, -0.092962)",
        "(0.244410, 1.238335, -0.093024)",
        "(0.244843, 1.248521, -0.093795)",
        "(0.244457, 1.258671, -0.094806)",
        "(0.241284, 1.268429, -0.095783)",
        "(0.239615, 1.278096, -0.098511)",
        "(0.239439, 1.282828, -0.100329)",
        "(0.239605, 1.292011, -0.103367)",
        "(0.241031, 1.300654, -0.106761)",
        "(0.241458, 1.308971, -0.110571)",
        "(0.239153, 1.317069, -0.112320)",
        "(0.238176, 1.321070, -0.113494)",
        "(0.237122, 1.328721, -0.117128)",
        "(0.237831, 1.336072, -0.121333)",
        "(0.239295, 1.343076, -0.125627)",
        "(0.239628, 1.349832, -0.129314)",
        "(0.239340, 1.353094, -0.130941)",
        "(0.239094, 1.359494, -0.135209)",
        "(0.239629, 1.365211, -0.140314)",
        "(0.241158, 1.370364, -0.145749)",
        "(0.242932, 1.375393, -0.151602)",
        "(0.242543, 1.377877, -0.154026)",
        "(0.240832, 1.382684, -0.158806)",
        "(0.239887, 1.387258, -0.164861)",
        "(0.240401, 1.391278, -0.170977)",
        "(0.241604, 1.394679, -0.177119)",
        "(0.242304, 1.396163, -0.180543)",
        "(0.242412, 1.398985, -0.187621)",
        "(0.240876, 1.401495, -0.194248)",
        "(0.240458, 1.403582, -0.200518)",
        "(0.240284, 1.404998, -0.206760)",
        "(0.240297, 1.405574, -0.210213)",
        "(0.240710, 1.406448, -0.217750)",
        "(0.240657, 1.407160, -0.224833)",
        "(0.240047, 1.407611, -0.231094)",
        "(0.239759, 1.407761, -0.237464)",
        "(0.239793, 1.407724, -0.240844)",
        "(0.239635, 1.407509, -0.247460)",
        "(0.239188, 1.406983, -0.254219)",
        "(0.238874, 1.406068, -0.261022)",
        "(0.238734, 1.404797, -0.267974)",
        "(0.238564, 1.403959, -0.271358)",
        "(0.238526, 1.401953, -0.277868)",
        "(0.238471, 1.399378, -0.284505)",
        "(0.238151, 1.396152, -0.290791)",
        "(0.238588, 1.392089, -0.296341)",
        "(0.238985, 1.389939, -0.299117)",
        "(0.239455, 1.385276, -0.305111)",
        "(0.239699, 1.380135, -0.310614)",
        "(0.239667, 1.374432, -0.315149)",
        "(0.239442, 1.368069, -0.319249)",
        "(0.239304, 1.364732, -0.321158)",
        "(0.239180, 1.357638, -0.325160)",
        "(0.239104, 1.349954, -0.329542)",
        "(0.238629, 1.341572, -0.333441)",
        "(0.237952, 1.332223, -0.336191)",
        "(0.237743, 1.327265, -0.337372)",
        "(0.237936, 1.316671, -0.339957)",
        "(0.237400, 1.305593, -0.343122)",
        "(0.235715, 1.294117, -0.345458)",
        "(0.233772, 1.282092, -0.346660)",
        "(0.232859, 1.275929, -0.346903)",
        "(0.232774, 1.263178, -0.346411)",
        "(0.233758, 1.250136, -0.346080)",
        "(0.234354, 1.236801, -0.344883)",
        "(0.235987, 1.223696, -0.341752)",
        "(0.236538, 1.217207, -0.339868)",
        "(0.238062, 1.204415, -0.335819)",
        "(0.240857, 1.191995, -0.331147)",
        "(0.243900, 1.180058, -0.325241)",
        "(0.247180, 1.168918, -0.318105)",
        "(0.248744, 1.163727, -0.313963)",
        "(0.251766, 1.153911, -0.305914)",
        "(0.254851, 1.145057, -0.297667)",
        "(0.257839, 1.137231, -0.287940)",
        "(0.260786, 1.130239, -0.278323)",
        "(0.261700, 1.127094, -0.274600)",
        "(0.262541, 1.121675, -0.266242)",
        "(0.263250, 1.117862, -0.255272)",
        "(0.263743, 1.114994, -0.243362)",
        "(0.264098, 1.113120, -0.232432)",
        "(0.263980, 1.112462, -0.226875)",
        "(0.263894, 1.112195, -0.214640)",
        "(0.263988, 1.113140, -0.201965)",
        "(0.263794, 1.115249, -0.190811)",
        "(0.263296, 1.118911, -0.179273)",
        "(0.263566, 1.121758, -0.173257)",
        "(0.263824, 1.128727, -0.162394)",
        "(0.262651, 1.137191, -0.153821)",
        "(0.260987, 1.147251, -0.145963)",
        "(0.259411, 1.158185, -0.137465)",
        "(0.259049, 1.164056, -0.133811)",
        "(0.259246, 1.176167, -0.128962)",
        "(0.257978, 1.188364, -0.125872)",
        "(0.256546, 1.200940, -0.122639)",
        "(0.256112, 1.213426, -0.119333)",
        "(0.256305, 1.219376, -0.118187)",
        "(0.257913, 1.230596, -0.117149)",
        "(0.259879, 1.241041, -0.117149)",
        "(0.259471, 1.250498, -0.117745)",
        "(0.258243, 1.259509, -0.119132)",
        "(0.257963, 1.263991, -0.119886)",
        "(0.257453, 1.273006, -0.121091)",
        "(0.255481, 1.282312, -0.122284)",
        "(0.253330, 1.291840, -0.125027)",
        "(0.251139, 1.301592, -0.128838)",
        "(0.250173, 1.306453, -0.130795)",
        "(0.249710, 1.316092, -0.134979)",
        "(0.250623, 1.325548, -0.139993)",
        "(0.249354, 1.334769, -0.144656)",
        "(0.245433, 1.343541, -0.148105)",
        "(0.243963, 1.347820, -0.150242)",
        "(0.242562, 1.355894, -0.155948)",
        "(0.242728, 1.363472, -0.162167)",
        "(0.243601, 1.370196, -0.168040)",
        "(0.244206, 1.376424, -0.173870)",
        "(0.243997, 1.379360, -0.176555)",
        "(0.243565, 1.384702, -0.181946)",
        "(0.243605, 1.389514, -0.187818)",
        "(0.243754, 1.393871, -0.194279)",
        "(0.244530, 1.397855, -0.201098)",
        "(0.245156, 1.399606, -0.204398)",
        "(0.246242, 1.402779, -0.210732)",
        "(0.245971, 1.405455, -0.216530)",
        "(0.245670, 1.407703, -0.222349)",
        "(0.246024, 1.409631, -0.228553)",
        "(0.246039, 1.410319, -0.231529)",
        "(0.245811, 1.411357, -0.237402)",
        "(0.245261, 1.411825, -0.243435)",
        "(0.244473, 1.411777, -0.249781)",
        "(0.243952, 1.411224, -0.256530)",
        "(0.243829, 1.410807, -0.259846)",
        "(0.243513, 1.409476, -0.266061)",
        "(0.242656, 1.407359, -0.271653)",
        "(0.241451, 1.404893, -0.277500)",
        "(0.239433, 1.401729, -0.283454)",
        "(0.238464, 1.400084, -0.286419)",
        "(0.236470, 1.395950, -0.292114)",
        "(0.233308, 1.391220, -0.298299)",
        "(0.229034, 1.385540, -0.304822)",
        "(0.225530, 1.378950, -0.310513)",
        "(0.224327, 1.375298, -0.312787)",
        "(0.222130, 1.367633, -0.316750)",
        "(0.220397, 1.358998, -0.320809)",
        "(0.219544, 1.349726, -0.326409)",
        "(0.219358, 1.339683, -0.331367)",
        "(0.219502, 1.334565, -0.333035)",
        "(0.220045, 1.323728, -0.335079)",
        "(0.220138, 1.312441, -0.336845)",
        "(0.221040, 1.300535, -0.338502)",
        "(0.223377, 1.288429, -0.339493)",
        "(0.224420, 1.282402, -0.339532)",
        "(0.226533, 1.270227, -0.339521)",
        "(0.228181, 1.257700, -0.339554)",
        "(0.230898, 1.245024, -0.339054)",
        "(0.234135, 1.232682, -0.337130)",
        "(0.235525, 1.226569, -0.336173)",
        "(0.237980, 1.214408, -0.334524)",
        "(0.239883, 1.202466, -0.332430)",
        "(0.241756, 1.191035, -0.328663)",
        "(0.244359, 1.180371, -0.322905)",
        "(0.245214, 1.175222, -0.319700)",
        "(0.246255, 1.165139, -0.313610)",
        "(0.248505, 1.155629, -0.306777)",
        "(0.251017, 1.147000, -0.297028)",
        "(0.253802, 1.139146, -0.286125)",
        "(0.254949, 1.135260, -0.280951)",
        "(0.257281, 1.127805, -0.270687)",
        "(0.258745, 1.121303, -0.259760)",
        "(0.260205, 1.116119, -0.249594)",
        "(0.261401, 1.112779, -0.237298)",
        "(0.261695, 1.111802, -0.230056)",
        "(0.262482, 1.110335, -0.215948)",
        "(0.263171, 1.109600, -0.204473)",
        "(0.263705, 1.110330, -0.192675)",
        "(0.264031, 1.112314, -0.180184)",
        "(0.264428, 1.113666, -0.174894)",
        "(0.264268, 1.116738, -0.167099)",
        "(0.263135, 1.121323, -0.159285)",
        "(0.262469, 1.127553, -0.150271)",
        "(0.261812, 1.134533, -0.143116)",
        "(0.261412, 1.138135, -0.140612)",
        "(0.259906, 1.146181, -0.136303)",
        "(0.257590, 1.154998, -0.131490)",
        "(0.255911, 1.164469, -0.126971)",
        "(0.254275, 1.173875, -0.123895)",
        "(0.253698, 1.178496, -0.122945)",
        "(0.252141, 1.187899, -0.121435)",
        "(0.249864, 1.197266, -0.119378)",
        "(0.247572, 1.206480, -0.117613)",
        "(0.246355, 1.215377, -0.116716)",
        "(0.246122, 1.219759, -0.116367)",
        "(0.245549, 1.228268, -0.115092)",
        "(0.245382, 1.236577, -0.113213)",
        "(0.244454, 1.244624, -0.111118)",
        "(0.243601, 1.252172, -0.110128)",
        "(0.243436, 1.255761, -0.110244)",
        "(0.243361, 1.262746, -0.110260)",
        "(0.244323, 1.269781, -0.109728)",
        "(0.244232, 1.276882, -0.108965)",
        "(0.243420, 1.283908, -0.108543)",
        "(0.243320, 1.287496, -0.108775)",
        "(0.242886, 1.294605, -0.109467)",
        "(0.242750, 1.301838, -0.109954)",
        "(0.243010, 1.308998, -0.110966)",
        "(0.242219, 1.316078, -0.111912)",
        "(0.241458, 1.319562, -0.112350)",
        "(0.239846, 1.326272, -0.114018)",
        "(0.238823, 1.332703, -0.116361)",
        "(0.238264, 1.338902, -0.118380)",
        "(0.238204, 1.344711, -0.120977)",
        "(0.237773, 1.347573, -0.122485)",
        "(0.236125, 1.353217, -0.125275)",
        "(0.234940, 1.358615, -0.128307)",
        "(0.234287, 1.363522, -0.132186)",
        "(0.234453, 1.367828, -0.136904)",
        "(0.234699, 1.369843, -0.139365)",
        "(0.235062, 1.373604, -0.144505)",
        "(0.234343, 1.377111, -0.149907)",
        "(0.233070, 1.380240, -0.156090)",
        "(0.233298, 1.383124, -0.162550)",
        "(0.233560, 1.384465, -0.165621)",
        "(0.234348, 1.386730, -0.172047)",
        "(0.235060, 1.388543, -0.179050)",
        "(0.235134, 1.390175, -0.186183)",
        "(0.234866, 1.391665, -0.193265)",
        "(0.234745, 1.392272, -0.196725)",
        "(0.234485, 1.393218, -0.203941)",
        "(0.234232, 1.393842, -0.211465)",
        "(0.234259, 1.394125, -0.219505)",
        "(0.234117, 1.393949, -0.227170)",
        "(0.233981, 1.393611, -0.230715)",
        "(0.233866, 1.392602, -0.237308)",
        "(0.233594, 1.391055, -0.244004)",
        "(0.233847, 1.388900, -0.251160)",
        "(0.234017, 1.386099, -0.257980)",
        "(0.234133, 1.384546, -0.260916)",
        "(0.234098, 1.381061, -0.265767)",
        "(0.232849, 1.377088, -0.270482)",
        "(0.232168, 1.372638, -0.275539)",
        "(0.232717, 1.367638, -0.279566)",
        "(0.233295, 1.364992, -0.281208)",
        "(0.233757, 1.359559, -0.285049)",
        "(0.233275, 1.353804, -0.289354)",
        "(0.232807, 1.347587, -0.293136)",
        "(0.232779, 1.340954, -0.295934)",
        "(0.233098, 1.337372, -0.297320)",
        "(0.233112, 1.329791, -0.300804)",
        "(0.233253, 1.321552, -0.305142)",
        "(0.234022, 1.312603, -0.309173)",
        "(0.235019, 1.303059, -0.312699)",
        "(0.235376, 1.298083, -0.314348)",
        "(0.236234, 1.287575, -0.317515)",
        "(0.237192, 1.276474, -0.320763)",
        "(0.238873, 1.265060, -0.322759)",
        "(0.240845, 1.253494, -0.323318)",
        "(0.242140, 1.247552, -0.323411)",
        "(0.244661, 1.235509, -0.324133)",
        "(0.246896, 1.223344, -0.324326)",
        "(0.249582, 1.211313, -0.322872)",
        "(0.252689, 1.199511, -0.320075)",
        "(0.254129, 1.193627, -0.318496)",
        "(0.256954, 1.181929, -0.314496)",
        "(0.260151, 1.170712, -0.309363)",
        "(0.263600, 1.159918, -0.303787)",
        "(0.267254, 1.149950, -0.296936)",
        "(0.268821, 1.145204, -0.292705)",
        "(0.272180, 1.135946, -0.283513)",
        "(0.276298, 1.127257, -0.273627)",
        "(0.280401, 1.119371, -0.264100)",
        "(0.283917, 1.112674, -0.253054)",
        "(0.285344, 1.109543, -0.247149)",
        "(0.288200, 1.104173, -0.235478)",
        "(0.290813, 1.100126, -0.224237)",
        "(0.292442, 1.097362, -0.212490)",
        "(0.294184, 1.096082, -0.200413)",
        "(0.294943, 1.095912, -0.194747)",
        "(0.296056, 1.096212, -0.184807)",
        "(0.296120, 1.097575, -0.176442)",
        "(0.295457, 1.100085, -0.167767)",
        "(0.295435, 1.104672, -0.160311)",
        "(0.294892, 1.107469, -0.157505)",
        "(0.292823, 1.113957, -0.151232)",
        "(0.290708, 1.121966, -0.143524)",
        "(0.289343, 1.131204, -0.135718)",
        "(0.287661, 1.140765, -0.130788)",
        "(0.286376, 1.145491, -0.128706)",
        "(0.283216, 1.155129, -0.124746)",
        "(0.280958, 1.165437, -0.121299)",
        "(0.278742, 1.175893, -0.118463)",
        "(0.276651, 1.186192, -0.115922)",
        "(0.275699, 1.191383, -0.114691)",
        "(0.273365, 1.201806, -0.111847)",
        "(0.269923, 1.211938, -0.109658)",
        "(0.266551, 1.221808, -0.108959)",
        "(0.263644, 1.231525, -0.108897)",
        "(0.262388, 1.236487, -0.108788)",
        "(0.260427, 1.246490, -0.108414)",
        "(0.258415, 1.256369, -0.108270)",
        "(0.256048, 1.266002, -0.108955)",
        "(0.253675, 1.275452, -0.110229)",
        "(0.252882, 1.280048, -0.111149)",
        "(0.252112, 1.289175, -0.112787)",
        "(0.251821, 1.298101, -0.113826)",
        "(0.251043, 1.306667, -0.115146)",
        "(0.250213, 1.314838, -0.117238)",
        "(0.249802, 1.318871, -0.118452)",
        "(0.249933, 1.326663, -0.121095)",
        "(0.250943, 1.334302, -0.123309)",
        "(0.250912, 1.341675, -0.124754)",
        "(0.249742, 1.348740, -0.126603)",
        "(0.249170, 1.352083, -0.128294)",
        "(0.248099, 1.358536, -0.131742)",
        "(0.248334, 1.364894, -0.134350)",
        "(0.247977, 1.370868, -0.136503)",
        "(0.246893, 1.376449, -0.139742)",
        "(0.245653, 1.379078, -0.141358)",
        "(0.243771, 1.384056, -0.144852)",
        "(0.243101, 1.388422, -0.148703)",
        "(0.242261, 1.392171, -0.153341)",
        "(0.241243, 1.395116, -0.158618)",
        "(0.240500, 1.396318, -0.161467)",
        "(0.238811, 1.397971, -0.167845)",
        "(0.237210, 1.398732, -0.174768)",
        "(0.236327, 1.398709, -0.181884)",
        "(0.235869, 1.397792, -0.189673)",
        "(0.235626, 1.397009, -0.193758)",
        "(0.234985, 1.395141, -0.201806)",
        "(0.233861, 1.392946, -0.209525)",
        "(0.232273, 1.390349, -0.217717)",
        "(0.230796, 1.387375, -0.226316)",
        "(0.230699, 1.385736, -0.230431)",
        "(0.231327, 1.382379, -0.237864)",
        "(0.230706, 1.379089, -0.244889)",
        "(0.229029, 1.375609, -0.251455)",
        "(0.228518, 1.371645, -0.257720)",
        "(0.228710, 1.369690, -0.260439)",
        "(0.229027, 1.365818, -0.264796)",
        "(0.227915, 1.362046, -0.268815)",
        "(0.226866, 1.357985, -0.272249)",
        "(0.226251, 1.353619, -0.274606)",
        "(0.226388, 1.351356, -0.275478)",
        "(0.227661, 1.346870, -0.276947)",
        "(0.227414, 1.342749, -0.278600)",
        "(0.225536, 1.338973, -0.279330)",
        "(0.224530, 1.335043, -0.279989)",
        "(0.224205, 1.332871, -0.280736)",
        "(0.223480, 1.328043, -0.282523)",
        "(0.223141, 1.322423, -0.283420)",
        "(0.222971, 1.315883, -0.283542)",
        "(0.223143, 1.308354, -0.283835)",
        "(0.223270, 1.303830, -0.284033)",
        "(0.223822, 1.294847, -0.284212)",
        "(0.224559, 1.284849, -0.284094)",
        "(0.226276, 1.273757, -0.282789)",
        "(0.228248, 1.262042, -0.281024)",
        "(0.229232, 1.255949, -0.280506)",
        "(0.231019, 1.243281, -0.279883)",
        "(0.233242, 1.230275, -0.278698)",
        "(0.236143, 1.217019, -0.275833)",
        "(0.239048, 1.203319, -0.272725)",
        "(0.240608, 1.196291, -0.271148)",
        "(0.244328, 1.182039, -0.267278)",
        "(0.248811, 1.167383, -0.262766)",
        "(0.254989, 1.153152, -0.257056)",
        "(0.261458, 1.139663, -0.248202)",
        "(0.264326, 1.133240, -0.243072)",
        "(0.270271, 1.120521, -0.234706)",
        "(0.276191, 1.108858, -0.226031)",
        "(0.282050, 1.099711, -0.215506)",
        "(0.287307, 1.093186, -0.203558)",
        "(0.289201, 1.090446, -0.197867)",
        "(0.291899, 1.086443, -0.187826)",
        "(0.294041, 1.085058, -0.178248)",
        "(0.295459, 1.085955, -0.167757)",
        "(0.295644, 1.088405, -0.158900)",
        "(0.295168, 1.090036, -0.155190)",
        "(0.293787, 1.094863, -0.148448)",
        "(0.291675, 1.101277, -0.141937)",
        "(0.289117, 1.108988, -0.137100)",
        "(0.286411, 1.118136, -0.132979)",
        "(0.284482, 1.123121, -0.130719)",
        "(0.279749, 1.133327, -0.126366)",
        "(0.275363, 1.143904, -0.123562)",
        "(0.271496, 1.154762, -0.121424)",
        "(0.267640, 1.165382, -0.119721)",
        "(0.265543, 1.170409, -0.119325)",
        "(0.262390, 1.180502, -0.118292)",
        "(0.259794, 1.190089, -0.117225)",
        "(0.258466, 1.198928, -0.116892)",
        "(0.255860, 1.207082, -0.116545)",
        "(0.254289, 1.210924, -0.116106)",
        "(0.252501, 1.217939, -0.115853)",
        "(0.251626, 1.224040, -0.115487)",
        "(0.251896, 1.229634, -0.114422)",
        "(0.252148, 1.234403, -0.114236)",
        "(0.252044, 1.236655, -0.114186)",
        "(0.250895, 1.241191, -0.113236)",
        "(0.250225, 1.245788, -0.112674)",
        "(0.249859, 1.250637, -0.112271)",
        "(0.249467, 1.255794, -0.112485)",
        "(0.248557, 1.258591, -0.112614)",
        "(0.245685, 1.264483, -0.112731)",
        "(0.243862, 1.270863, -0.113263)",
        "(0.242561, 1.277821, -0.113282)",
        "(0.241640, 1.285111, -0.113656)",
        "(0.241208, 1.288706, -0.114168)",
        "(0.240449, 1.296018, -0.115415)",
        "(0.239420, 1.303356, -0.116013)",
        "(0.239157, 1.310398, -0.117181)",
        "(0.239173, 1.317073, -0.119003)",
        "(0.239206, 1.320287, -0.119883)",
        "(0.239406, 1.326489, -0.121503)",
        "(0.239903, 1.332187, -0.123427)",
        "(0.240218, 1.337618, -0.125888)",
        "(0.239279, 1.342950, -0.127997)",
        "(0.238908, 1.345543, -0.129320)",
        "(0.238415, 1.350428, -0.132687)",
        "(0.238089, 1.354942, -0.136810)",
        "(0.238420, 1.359209, -0.141415)",
        "(0.237980, 1.363550, -0.145630)",
        "(0.237241, 1.365731, -0.147568)",
        "(0.235951, 1.370077, -0.152355)",
        "(0.234571, 1.374374, -0.158330)",
        "(0.233635, 1.378612, -0.164459)",
        "(0.233371, 1.382683, -0.170172)",
        "(0.233403, 1.384654, -0.173140)",
        "(0.232385, 1.388600, -0.178917)",
        "(0.230946, 1.392411, -0.184789)",
        "(0.230359, 1.395894, -0.190886)",
        "(0.230281, 1.399001, -0.196940)",
        "(0.230227, 1.400321, -0.200084)",
        "(0.230543, 1.402699, -0.206635)",
        "(0.230313, 1.404734, -0.213108)",
        "(0.229358, 1.406500, -0.219369)",
        "(0.228950, 1.407800, -0.225827)",
        "(0.229117, 1.408271, -0.229094)",
        "(0.229395, 1.409043, -0.234938)",
        "(0.229182, 1.409460, -0.240393)",
        "(0.228244, 1.409520, -0.246086)",
        "(0.227090, 1.408969, -0.252223)",
        "(0.226831, 1.408489, -0.255282)",
        "(0.226820, 1.406880, -0.260650)",
        "(0.226861, 1.404503, -0.264962)",
        "(0.226329, 1.401273, -0.268927)",
        "(0.225363, 1.397232, -0.273318)",
        "(0.224814, 1.394633, -0.276030)",
        "(0.224125, 1.389069, -0.281221)",
        "(0.223480, 1.382521, -0.285872)",
        "(0.222923, 1.375281, -0.289233)",
        "(0.222256, 1.367292, -0.291391)",
        "(0.222111, 1.362947, -0.292460)",
        "(0.221741, 1.353880, -0.295142)",
        "(0.221496, 1.344393, -0.297923)",
        "(0.221321, 1.334720, -0.299606)",
        "(0.221851, 1.324658, -0.300940)",
        "(0.222028, 1.319561, -0.301893)",
        "(0.222933, 1.309286, -0.304801)",
        "(0.224263, 1.299370, -0.306875)",
        "(0.225490, 1.290206, -0.306035)",
        "(0.226929, 1.281332, -0.305425)",
        "(0.227837, 1.277030, -0.305771)",
        "(0.229522, 1.268707, -0.306728)",
        "(0.230329, 1.260838, -0.306861)",
        "(0.231455, 1.252990, -0.306458)",
        "(0.232794, 1.245327, -0.305495)",
        "(0.233607, 1.241405, -0.305034)",
        "(0.235390, 1.233255, -0.304531)",
        "(0.237049, 1.224659, -0.304360)",
        "(0.238861, 1.215887, -0.303807)",
        "(0.241569, 1.207154, -0.301879)",
        "(0.243061, 1.202824, -0.300267)",
        "(0.245674, 1.194240, -0.297169)",
        "(0.247924, 1.185579, -0.294705)",
        "(0.250363, 1.177091, -0.291415)",
        "(0.253006, 1.169094, -0.285819)",
        "(0.254330, 1.165097, -0.283100)",
        "(0.256980, 1.157301, -0.277456)",
        "(0.259712, 1.149875, -0.271727)",
        "(0.262643, 1.143452, -0.263905)",
        "(0.265272, 1.137509, -0.255172)",
        "(0.266352, 1.134728, -0.250940)",
        "(0.268742, 1.129811, -0.242457)",
        "(0.271086, 1.126100, -0.232361)"
    ],
    "rightHandRotations": [
        "(55.938900, 284.534700, 311.537000)",
        "(56.018710, 285.137400, 311.663200)",
        "(56.059440, 285.409600, 311.691800)",
        "(56.142900, 285.898200, 311.726100)",
        "(56.225290, 286.361600, 311.740700)",
        "(56.333300, 286.807900, 311.715900)",
        "(56.411240, 287.186900, 311.650200)",
        "(56.445530, 287.352900, 311.579800)",
        "(56.501120, 287.891000, 311.527300)",
        "(56.603870, 288.528500, 311.452200)",
        "(56.674280, 289.051100, 311.380600)",
        "(56.725360, 289.437500, 311.357000)",
        "(56.860810, 289.774700, 311.362400)",
        "(56.923190, 289.898200, 311.364900)",
        "(57.102660, 290.092700, 311.402600)",
        "(57.248170, 290.162800, 311.483500)",
        "(57.441640, 290.117000, 311.610200)",
        "(57.560510, 290.044200, 311.691000)",
        "(57.789960, 289.795900, 311.808700)",
        "(57.892100, 289.482600, 311.976300)",
        "(57.932120, 289.193900, 312.130500)",
        "(57.842270, 288.953600, 312.211400)",
        "(57.576840, 288.815400, 312.202700)",
        "(57.429120, 288.785700, 312.149900)",
        "(57.114390, 288.664000, 312.017100)",
        "(56.792990, 288.477100, 311.999400)",
        "(56.444210, 288.150600, 312.022600)",
        "(56.161390, 287.786400, 312.037100)",
        "(55.931300, 287.509700, 311.957700)",
        "(55.276360, 286.840600, 311.472400)",
        "(54.278980, 286.132100, 310.502600)",
        "(52.784930, 285.235600, 309.106000)",
        "(50.996240, 284.112600, 307.054100)",
        "(49.848140, 283.666900, 305.844500)",
        "(47.176190, 283.040700, 303.422200)",
        "(44.269360, 282.405500, 301.199800)",
        "(41.367570, 281.349200, 299.249100)",
        "(38.377290, 279.876600, 297.566100)",
        "(36.848250, 279.110000, 296.904700)",
        "(33.525190, 277.813400, 295.751300)",
        "(29.907350, 276.742900, 294.602100)",
        "(26.131320, 275.867800, 293.728100)",
        "(22.367990, 275.039800, 293.055700)",
        "(20.465720, 274.577000, 292.779600)",
        "(16.793860, 273.645200, 292.193200)",
        "(12.886980, 272.839100, 291.390000)",
        "(8.846986, 272.438600, 290.456900)",
        "(6.716368, 272.631700, 290.369800)",
        "(2.743497, 272.738500, 290.169500)",
        "(359.143400, 272.003000, 289.850800)",
        "(356.026400, 270.963800, 289.834500)",
        "(352.821800, 270.649800, 290.738700)",
        "(351.362800, 270.664300, 291.205700)",
        "(348.160000, 271.446200, 292.152100)",
        "(345.132400, 272.648900, 293.169000)",
        "(342.191000, 272.883500, 294.576500)",
        "(338.445400, 273.493500, 296.869200)",
        "(335.687300, 274.254900, 299.249900)",
        "(330.253900, 275.734000, 303.193100)",
        "(326.767000, 276.659700, 304.840600)",
        "(325.766400, 277.526800, 303.797300)",
        "(324.430200, 279.326500, 302.158200)",
        "(323.567600, 280.423800, 301.822200)",
        "(322.660800, 281.378200, 301.340100)",
        "(321.155700, 281.756100, 301.566100)",
        "(319.251400, 282.012500, 302.777600)",
        "(317.914900, 281.760500, 303.792200)",
        "(317.214600, 281.713900, 304.036900)",
        "(315.721200, 281.827600, 304.562200)",
        "(314.864800, 281.524900, 305.534900)",
        "(313.951300, 280.630000, 307.147700)",
        "(314.005200, 279.666100, 308.000300)",
        "(314.083800, 279.313200, 308.274100)",
        "(313.918200, 279.033600, 308.427400)",
        "(313.471600, 279.175300, 308.319000)",
        "(313.329500, 279.343700, 308.370100)",
        "(313.412700, 279.362000, 308.127100)",
        "(313.422900, 279.402000, 307.939200)",
        "(313.392600, 279.663200, 307.291100)",
        "(313.213800, 279.931100, 306.965000)",
        "(312.898700, 280.155500, 306.758900)",
        "(312.516100, 280.280400, 306.717200)",
        "(312.311500, 280.372900, 306.638200)",
        "(312.130100, 280.520300, 306.361800)",
        "(311.911600, 280.148400, 306.479800)",
        "(311.345800, 279.950600, 306.733600)",
        "(311.082900, 279.739000, 307.495800)",
        "(310.782800, 279.660900, 307.632800)",
        "(309.815000, 280.011900, 307.281500)",
        "(308.905800, 280.441700, 307.212400)",
        "(308.386700, 280.552800, 307.069100)",
        "(308.533600, 281.139600, 306.625900)",
        "(308.669000, 280.912500, 306.985500)",
        "(308.063400, 280.681100, 307.754000)",
        "(307.673800, 281.299400, 307.692000)",
        "(307.608000, 281.749200, 307.629400)",
        "(307.371200, 281.515100, 307.945900)",
        "(307.241000, 281.249900, 308.308000)",
        "(306.724400, 280.790600, 308.990700)",
        "(306.123800, 280.707100, 309.272900)",
        "(305.517700, 280.700900, 309.649000)",
        "(305.157600, 280.640400, 309.745900)",
        "(304.840800, 280.633800, 309.839800)",
        "(304.303500, 280.399500, 310.259100)",
        "(303.844500, 280.354900, 310.573600)",
        "(303.194300, 280.555100, 310.613000)",
        "(302.634500, 280.920000, 310.481000)",
        "(302.378800, 281.010000, 310.515700)",
        "(301.773100, 281.091400, 310.812800)",
        "(301.210200, 281.077700, 311.332600)",
        "(300.567200, 281.001900, 311.683200)",
        "(300.080500, 280.867800, 312.061800)",
        "(299.955300, 280.725500, 312.241000)",
        "(299.725900, 280.324800, 312.828300)",
        "(299.601700, 279.643600, 313.497000)",
        "(299.275200, 279.012400, 314.172700)",
        "(298.865600, 278.127300, 315.032700)",
        "(298.666100, 277.709200, 315.495800)",
        "(298.295200, 276.875400, 316.327600)",
        "(297.993000, 275.878500, 317.334800)",
        "(297.862800, 274.734500, 318.689800)",
        "(297.826300, 273.407700, 320.028500)",
        "(297.805300, 272.769000, 320.764800)",
        "(297.735200, 271.864700, 321.883600)",
        "(297.855700, 271.270100, 322.521900)",
        "(298.155300, 270.680500, 323.213700)",
        "(298.209300, 270.283700, 323.748200)",
        "(298.124100, 270.266400, 323.962200)",
        "(297.946600, 270.153800, 324.285200)",
        "(297.699000, 270.190100, 324.440900)",
        "(297.516500, 270.282800, 324.416000)",
        "(297.143900, 270.267600, 324.598600)",
        "(296.904600, 270.153100, 324.840900)",
        "(296.365400, 269.902200, 325.290200)",
        "(295.821500, 269.651000, 325.698500)",
        "(295.237900, 269.458200, 326.034700)",
        "(294.691200, 269.104400, 326.479900)",
        "(294.278100, 268.880400, 326.785200)",
        "(293.431300, 268.407700, 327.541000)",
        "(292.630700, 267.958200, 328.211800)",
        "(291.934800, 267.712400, 328.703400)",
        "(291.345100, 267.578100, 329.022800)",
        "(291.051200, 267.527700, 329.179700)",
        "(290.388100, 267.395500, 329.547000)",
        "(289.723200, 267.585500, 329.655100)",
        "(289.346100, 267.430300, 330.100400)",
        "(289.292100, 267.280900, 330.334400)",
        "(289.319900, 267.485800, 330.034600)",
        "(289.118500, 267.613900, 329.845000)",
        "(288.918000, 267.049500, 330.615700)",
        "(288.636600, 266.543600, 331.219300)",
        "(288.320200, 266.699500, 331.100500)",
        "(288.178600, 266.616400, 331.218100)",
        "(287.893900, 266.170700, 331.717200)",
        "(287.509900, 265.992000, 331.861100)",
        "(287.124600, 265.839100, 332.026000)",
        "(286.736900, 265.814700, 332.025800)",
        "(286.566000, 265.884300, 331.924900)",
        "(286.162700, 265.796400, 331.946600)",
        "(285.770500, 265.519100, 332.133200)",
        "(285.234200, 265.167600, 332.442000)",
        "(284.494700, 264.843800, 332.942000)",
        "(284.113000, 264.752200, 333.119100)",
        "(283.405600, 264.989100, 332.903700)",
        "(282.705200, 264.897200, 333.101900)",
        "(282.096600, 264.464500, 333.640700)",
        "(281.432700, 264.151000, 334.178600)",
        "(281.117100, 264.073800, 334.380300)",
        "(280.546200, 263.949600, 334.679100)",
        "(280.062000, 264.056300, 334.727300)",
        "(279.616500, 265.289100, 333.600900)",
        "(279.170000, 267.130600, 331.786600)",
        "(278.908500, 267.246200, 331.837700)",
        "(278.222400, 266.700300, 332.934200)",
        "(277.685200, 267.266800, 332.676700)",
        "(277.153400, 268.539500, 331.721200)",
        "(276.671800, 270.091500, 330.497700)",
        "(276.461200, 271.197800, 329.574700)",
        "(275.966700, 272.467700, 328.868200)",
        "(275.591100, 274.466600, 327.459400)",
        "(275.198900, 276.679000, 325.814600)",
        "(274.865700, 280.156700, 322.885700)",
        "(274.723100, 283.191500, 320.138800)",
        "(274.532900, 289.385900, 314.555800)",
        "(274.425800, 295.239900, 309.354600)",
        "(274.506300, 302.554000, 302.607800)",
        "(274.682400, 310.468600, 295.212300)",
        "(274.782300, 314.073900, 291.892000)",
        "(275.066300, 318.864000, 287.712500)",
        "(275.436000, 322.340900, 284.920000)",
        "(276.078300, 325.006700, 282.828300)",
        "(276.663600, 326.670700, 281.877400)",
        "(276.926300, 327.736300, 281.158400)",
        "(277.528400, 329.448900, 280.103100)",
        "(278.041600, 330.475600, 279.832800)",
        "(278.554300, 332.081300, 278.949700)",
        "(279.236900, 334.135300, 277.511400)",
        "(279.587400, 334.739000, 277.091100)",
        "(280.234700, 335.948500, 276.316700)",
        "(280.820100, 337.077900, 275.728400)",
        "(281.484800, 338.128100, 275.070000)",
        "(282.323000, 339.417700, 274.110700)",
        "(282.714000, 339.917400, 273.736400)",
        "(283.405800, 340.906400, 273.175000)",
        "(284.083800, 341.631400, 272.765900)",
        "(284.813300, 342.499600, 272.140700)",
        "(285.568900, 343.406600, 271.630100)",
        "(285.908100, 343.569800, 271.605800)",
        "(286.636200, 343.768800, 271.489900)",
        "(287.276400, 344.218000, 270.996800)",
        "(287.939400, 343.756900, 271.220300)",
        "(288.637600, 342.740900, 272.012100)",
        "(289.049200, 342.686400, 271.925800)",
        "(289.927300, 342.248400, 272.094200)",
        "(290.735000, 341.257600, 273.057000)",
        "(291.699700, 340.011400, 274.261800)",
        "(292.450200, 338.650000, 275.530700)",
        "(292.783000, 338.260400, 276.161300)",
        "(293.491800, 337.917000, 276.801500)",
        "(294.456700, 337.354100, 277.494400)",
        "(295.420100, 336.584300, 278.562400)",
        "(296.314800, 335.299400, 279.834200)",
        "(296.673700, 334.488300, 280.642400)",
        "(297.534000, 333.528000, 281.911500)",
        "(298.660100, 332.972100, 282.553200)",
        "(299.739700, 332.131700, 283.344900)",
        "(300.649500, 330.211400, 285.091000)",
        "(300.988600, 329.106000, 286.186400)",
        "(301.884700, 327.412500, 287.791400)",
        "(302.807000, 326.112700, 288.747900)",
        "(303.646200, 324.489000, 290.215100)",
        "(304.644200, 322.820100, 291.698100)",
        "(305.119800, 321.743700, 292.540200)",
        "(305.857900, 319.786000, 294.153100)",
        "(306.991800, 318.534500, 294.945300)",
        "(308.377300, 317.533800, 295.039600)",
        "(309.160200, 315.159700, 296.627100)",
        "(309.305300, 314.081600, 297.651600)",
        "(309.954500, 313.236200, 298.147400)",
        "(311.135600, 313.125400, 297.464100)",
        "(312.179900, 312.155700, 297.525600)",
        "(312.542800, 311.014000, 298.047900)",
        "(312.776900, 310.771400, 298.028000)",
        "(313.483600, 309.798500, 297.914800)",
        "(313.569500, 308.039200, 298.718700)",
        "(313.544300, 307.410400, 298.871000)",
        "(314.243000, 306.965400, 298.378600)",
        "(314.625500, 306.300200, 298.361800)",
        "(314.725600, 304.258100, 299.191400)",
        "(314.583700, 302.929500, 299.496900)",
        "(314.806600, 301.212900, 299.799500)",
        "(314.505200, 298.525100, 301.015100)",
        "(314.198100, 297.397900, 301.696800)",
        "(313.800400, 296.287700, 301.988100)",
        "(313.914600, 295.513600, 301.813000)",
        "(313.778500, 294.156700, 302.121300)",
        "(313.161400, 293.047900, 302.526600)",
        "(312.878600, 292.706800, 302.509500)",
        "(312.429000, 291.841300, 302.533100)",
        "(311.663000, 290.927500, 302.615200)",
        "(310.699900, 290.229700, 302.658900)",
        "(309.662000, 289.591100, 302.614900)",
        "(309.075600, 289.283800, 302.681000)",
        "(307.928200, 288.726300, 302.742400)",
        "(306.805900, 288.257600, 302.663500)",
        "(305.483700, 287.662000, 302.865800)",
        "(304.173300, 287.025200, 303.205700)",
        "(303.530500, 286.671600, 303.448900)",
        "(302.238000, 286.390500, 303.564600)",
        "(300.788800, 286.549400, 303.232800)",
        "(299.282800, 286.517400, 303.281700)",
        "(297.932400, 286.508600, 303.314000)",
        "(297.343800, 286.519500, 303.372900)",
        "(296.150100, 286.779900, 303.253300)",
        "(294.999700, 287.318300, 302.853900)",
        "(293.831900, 287.866800, 302.373900)",
        "(292.736100, 288.485300, 301.934400)",
        "(292.201000, 288.868200, 301.676200)",
        "(291.132600, 289.112000, 301.712800)",
        "(290.169400, 289.429000, 301.694800)",
        "(289.275600, 290.317600, 300.782300)",
        "(288.611400, 290.202300, 301.054800)",
        "(288.280200, 289.754000, 301.605300)",
        "(287.457800, 289.087200, 302.450100)",
        "(286.595800, 288.790100, 302.988100)",
        "(285.807500, 288.655200, 303.235300)",
        "(284.951200, 288.521800, 303.732900)",
        "(284.673300, 288.207900, 304.247700)",
        "(284.259300, 287.263700, 305.318400)",
        "(283.469000, 287.168900, 305.519800)",
        "(282.864500, 287.050200, 305.729600)",
        "(282.512200, 286.846100, 305.827200)",
        "(282.445600, 287.312000, 305.304000)",
        "(282.262200, 288.897400, 303.778100)",
        "(282.148600, 288.905600, 304.135600)",
        "(281.772800, 289.163700, 304.285200)",
        "(281.470500, 289.514700, 304.331700)",
        "(281.356300, 289.585900, 304.566200)",
        "(281.057900, 290.159500, 304.744900)",
        "(280.664200, 291.544000, 304.039900)",
        "(280.397100, 292.669300, 303.651400)",
        "(280.138200, 293.786400, 303.335100)",
        "(280.219700, 294.280100, 303.148000)",
        "(280.452400, 295.368000, 302.578200)",
        "(280.267000, 296.728900, 302.133100)",
        "(280.070100, 299.782100, 300.006700)",
        "(280.139300, 303.417800, 297.145400)",
        "(280.230300, 305.128400, 295.835200)",
        "(280.467800, 308.625900, 293.241400)",
        "(280.728200, 312.393300, 290.371500)",
        "(281.144000, 316.344300, 287.204600)",
        "(281.650500, 319.908100, 284.646900)",
        "(281.899900, 321.210100, 283.883600)",
        "(282.420000, 324.347100, 281.712000)",
        "(283.143700, 327.238300, 279.542500)",
        "(283.936700, 329.981700, 277.709800)",
        "(284.716500, 332.162100, 276.506300)",
        "(285.160400, 333.113400, 275.945500)",
        "(286.228200, 334.897400, 274.854100)",
        "(287.122000, 336.325800, 274.064800)",
        "(287.858300, 336.488100, 274.567500)",
        "(288.629700, 336.637700, 275.090000)",
        "(289.011500, 336.683200, 275.301900)",
        "(289.754900, 336.336600, 276.205200)",
        "(290.656800, 335.440500, 277.419100)",
        "(291.567900, 334.692400, 278.056000)",
        "(292.080800, 333.482800, 279.506400)",
        "(292.296500, 332.896800, 280.324200)",
        "(293.070200, 332.207500, 281.289400)",
        "(293.889800, 331.377300, 282.211600)",
        "(294.507400, 329.905500, 283.652400)",
        "(295.282000, 328.691300, 285.170200)",
        "(295.814100, 328.418000, 285.469900)",
        "(296.913800, 327.733900, 285.921100)",
        "(297.913400, 326.989000, 286.700000)",
        "(298.940900, 326.161300, 287.660200)",
        "(300.071900, 325.265000, 288.468800)",
        "(300.649100, 324.959400, 288.798700)",
        "(301.866800, 324.114200, 289.577400)",
        "(303.208300, 323.192000, 290.333700)",
        "(304.369900, 321.781200, 291.361000)",
        "(305.117700, 320.260300, 292.838300)",
        "(305.587800, 319.748900, 293.348400)",
        "(307.065500, 318.926600, 293.876100)",
        "(308.799800, 318.193600, 294.126800)",
        "(310.213400, 317.031400, 294.849400)",
        "(311.165100, 315.432000, 296.192100)",
        "(311.640600, 314.892300, 296.552400)",
        "(313.122400, 313.869000, 296.806200)",
        "(314.518300, 312.284100, 297.490100)",
        "(315.477300, 310.769700, 298.320400)",
        "(316.653300, 309.552400, 298.510600)",
        "(317.220000, 308.825100, 298.628500)",
        "(318.052800, 307.363300, 299.061900)",
        "(319.040000, 306.171700, 299.022800)",
        "(319.816400, 304.270100, 299.377700)",
        "(320.150300, 302.003200, 300.254600)",
        "(320.273500, 301.032300, 300.494000)",
        "(320.499600, 299.791000, 300.278300)",
        "(320.648500, 298.000100, 300.330400)",
        "(320.368200, 295.877200, 301.021900)",
        "(319.782900, 294.403800, 301.277900)",
        "(319.570600, 293.750100, 301.293300)",
        "(318.989800, 292.277700, 301.481800)",
        "(318.173500, 290.919900, 301.772100)",
        "(317.427600, 289.962800, 301.755600)",
        "(316.521100, 289.194400, 301.698400)",
        "(315.916100, 288.869200, 301.719400)",
        "(314.766800, 288.292200, 301.641100)",
        "(313.786400, 287.810200, 301.550000)",
        "(312.774100, 287.420200, 301.336100)",
        "(311.687500, 286.987000, 301.298300)",
        "(311.080700, 286.749700, 301.385300)",
        "(309.823900, 286.302600, 301.574000)",
        "(308.590700, 286.209400, 301.469200)",
        "(307.469200, 286.154800, 301.342300)",
        "(306.339100, 285.958200, 301.478500)",
        "(305.731800, 285.885400, 301.580100)",
        "(304.520700, 285.925200, 301.667200)",
        "(303.488400, 286.185800, 301.418000)",
        "(302.555600, 286.300300, 301.386100)",
        "(301.714400, 286.249000, 301.544400)",
        "(301.299100, 286.196000, 301.642600)",
        "(300.388500, 286.205500, 301.712900)",
        "(299.440000, 286.187700, 301.880500)",
        "(298.531700, 286.066900, 302.114500)",
        "(297.698400, 285.864300, 302.427600)",
        "(297.348500, 285.795900, 302.539400)",
        "(296.588400, 285.629000, 302.716300)",
        "(295.664500, 285.483900, 303.079500)",
        "(294.850300, 285.631300, 303.138000)",
        "(294.013600, 285.906300, 303.120800)",
        "(293.622000, 286.027000, 303.181000)",
        "(292.971200, 286.177000, 303.247000)",
        "(292.291400, 286.512000, 303.262200)",
        "(291.704500, 286.777800, 303.298700)",
        "(291.115100, 287.058800, 303.416300)",
        "(290.875500, 287.135400, 303.496200)",
        "(290.351600, 287.246500, 303.728600)",
        "(289.734700, 287.555600, 303.804100)",
        "(289.119800, 287.986600, 303.744800)",
        "(288.630300, 288.596200, 303.558800)",
        "(288.393800, 288.908400, 303.454500)",
        "(287.979900, 289.637200, 303.121800)",
        "(287.501600, 290.310200, 302.940800)",
        "(287.124900, 290.920000, 302.678600)",
        "(286.772300, 291.911400, 302.117400)",
        "(286.613200, 292.190600, 302.068300)",
        "(286.324300, 292.672700, 302.193800)",
        "(285.997800, 293.414500, 301.992500)",
        "(285.777700, 294.123700, 301.761100)",
        "(285.617400, 294.818900, 301.614300)",
        "(285.466700, 295.377300, 301.329400)",
        "(285.202100, 296.362100, 301.077700)",
        "(285.053400, 297.303600, 300.906600)",
        "(285.069900, 298.759000, 300.003400)",
        "(285.159900, 300.347800, 298.996900)",
        "(285.182900, 301.118100, 298.555800)",
        "(285.220400, 302.625000, 297.657000)",
        "(285.224900, 304.502400, 296.454000)",
        "(285.452400, 306.449700, 295.018600)",
        "(285.777400, 308.203400, 293.714800)",
        "(285.885000, 309.147100, 293.054400)",
        "(286.007400, 311.053600, 291.790200)",
        "(286.261600, 312.943100, 290.478600)",
        "(286.608000, 314.670300, 289.294400)",
        "(287.064200, 316.480900, 287.999100)",
        "(287.310100, 317.436000, 287.263400)",
        "(287.592300, 318.887800, 286.420800)",
        "(287.971100, 319.730500, 286.193000)",
        "(288.554600, 320.740000, 285.530600)",
        "(289.176800, 321.855900, 284.849200)",
        "(289.408900, 322.264300, 284.723100)",
        "(289.748100, 322.550600, 284.935600)",
        "(290.176900, 323.127000, 284.748400)",
        "(290.883500, 323.973100, 284.221600)",
        "(291.581900, 324.650400, 283.970300)",
        "(291.895900, 324.823300, 283.962600)",
        "(292.497400, 325.170700, 283.905700)",
        "(293.073200, 325.236800, 284.122400)",
        "(293.528300, 324.876300, 284.841600)",
        "(294.064300, 324.728400, 285.298900)",
        "(294.450500, 324.681300, 285.437100)",
        "(295.167700, 324.311400, 285.993500)",
        "(295.723300, 323.763000, 286.848400)",
        "(296.375000, 323.675400, 287.115800)",
        "(297.119500, 323.590700, 287.309300)",
        "(297.486100, 323.541700, 287.423800)",
        "(298.099400, 323.156800, 287.905800)",
        "(298.717600, 322.493100, 288.787900)",
        "(299.374900, 321.872800, 289.332000)",
        "(300.097800, 321.171300, 290.135800)",
        "(300.412900, 320.778500, 290.604000)",
        "(301.035300, 320.397500, 291.139600)",
        "(301.839800, 320.077400, 291.347300)",
        "(302.521300, 319.659700, 291.624700)",
        "(303.223500, 318.848400, 292.468800)",
        "(303.683900, 318.430400, 292.772200)",
        "(304.403700, 317.440000, 293.395000)",
        "(304.960800, 316.743100, 294.008700)",
        "(305.969400, 316.142700, 294.161900)",
        "(307.109100, 314.817000, 294.874400)",
        "(307.571700, 314.025000, 295.469500)",
        "(308.541100, 312.821400, 296.324600)",
        "(309.662500, 312.082500, 296.401100)",
        "(310.653100, 311.221000, 296.460800)",
        "(311.357900, 309.731000, 297.190800)",
        "(311.636700, 309.044900, 297.527400)",
        "(312.393300, 308.000200, 297.680100)",
        "(313.249600, 306.886900, 297.764200)",
        "(313.857200, 305.729600, 297.989600)",
        "(314.368300, 304.678300, 297.984800)",
        "(314.610400, 304.250900, 297.810900)",
        "(314.880100, 303.189200, 297.761100)",
        "(314.944600, 301.491500, 298.329700)",
        "(314.997800, 299.766600, 298.866500)",
        "(314.884600, 297.749800, 299.539100)",
        "(314.635300, 296.828300, 299.968000)",
        "(314.207600, 295.341700, 300.356900)",
        "(313.975800, 293.943200, 300.580400)",
        "(313.590900, 292.582000, 300.962600)",
        "(313.190100, 291.436400, 301.057300)",
        "(312.837200, 290.988300, 301.083300)",
        "(312.059900, 290.291900, 300.861900)",
        "(311.220400, 289.581800, 300.725900)",
        "(310.249000, 288.850100, 300.700800)",
        "(309.334300, 288.323900, 300.493800)",
        "(308.844600, 288.147600, 300.367100)",
        "(307.660400, 287.850900, 300.215600)",
        "(306.523500, 287.582400, 300.074800)",
        "(305.396200, 287.562600, 299.719100)",
        "(304.245900, 287.750400, 299.278000)",
        "(303.712300, 287.858400, 299.077100)",
        "(302.677000, 288.040000, 298.714200)",
        "(301.495400, 288.198900, 298.566100)",
        "(300.390000, 288.795500, 297.883900)",
        "(299.425100, 289.311000, 297.368100)",
        "(298.883000, 289.523400, 297.229000)",
        "(297.828700, 289.928800, 297.001900)",
        "(296.947300, 290.239600, 296.802100)",
        "(295.903300, 290.900000, 296.239600)",
        "(294.905600, 291.800600, 295.547000)",
        "(294.491100, 292.086500, 295.328600)",
        "(293.589200, 292.778000, 294.897700)",
        "(292.679700, 293.569300, 294.315200)",
        "(291.922700, 294.534300, 293.611300)",
        "(291.420000, 295.326300, 293.046200)",
        "(291.186700, 295.723300, 292.815100)",
        "(290.573000, 296.276300, 292.636800)",
        "(289.990300, 296.750600, 292.486100)",
        "(289.538100, 297.579300, 291.898900)",
        "(289.154600, 298.013800, 291.970700)",
        "(288.984200, 297.989700, 292.208500)",
        "(288.518100, 298.611000, 291.898900)",
        "(288.125900, 299.443600, 291.405400)",
        "(287.788000, 300.150900, 290.997200)",
        "(287.352900, 300.894600, 290.599300)",
        "(287.146800, 301.376300, 290.287600)",
        "(286.839100, 302.367300, 289.622900)",
        "(286.528700, 303.610600, 288.725200)",
        "(286.130900, 304.955000, 287.894500)",
        "(285.768700, 306.249300, 287.072000)",
        "(285.626200, 306.791900, 286.705000)",
        "(285.425200, 307.912700, 286.063600)",
        "(285.250300, 308.901400, 285.621400)",
        "(285.034600, 309.904800, 285.189400)",
        "(284.960900, 311.081500, 284.566300)",
        "(284.969400, 311.577700, 284.335100)",
        "(284.982800, 312.291600, 284.179400)",
        "(284.921800, 313.466500, 283.736000)",
        "(284.944500, 314.996800, 282.942500)",
        "(285.141500, 316.245800, 282.399400)",
        "(285.260100, 317.010800, 281.977800)",
        "(285.523200, 318.161900, 281.416300)",
        "(285.689100, 319.289500, 281.019300)",
        "(285.916200, 320.043700, 280.978100)",
        "(286.243200, 320.805400, 280.819400)",
        "(286.391200, 321.220600, 280.748000)",
        "(286.680000, 321.829300, 280.750100)",
        "(286.962800, 322.437300, 280.774300)",
        "(287.337300, 323.195900, 280.547700)",
        "(287.657000, 324.036200, 280.179700)",
        "(287.737000, 324.277900, 280.225800)",
        "(287.928300, 324.676900, 280.348100)",
        "(288.167500, 325.117800, 280.410400)",
        "(288.430000, 325.670800, 280.426000)",
        "(288.712600, 326.065100, 280.428400)",
        "(288.851600, 326.191000, 280.433500)",
        "(289.079800, 326.103100, 280.561000)",
        "(289.220500, 325.319000, 281.797700)",
        "(289.418900, 324.532100, 283.157700)",
        "(289.765400, 324.068700, 283.874500)",
        "(289.840900, 324.053500, 283.925800)",
        "(289.942400, 323.910500, 283.939700)",
        "(290.388400, 323.723900, 284.468500)",
        "(291.074000, 324.478100, 284.049600)",
        "(292.040600, 324.446300, 283.959200)",
        "(292.489700, 324.224400, 284.054400)",
        "(292.892400, 323.756000, 284.371600)",
        "(293.087700, 323.365600, 285.004500)",
        "(293.772000, 323.065700, 285.294300)",
        "(294.499000, 322.573500, 285.758100)",
        "(294.922100, 322.151100, 286.206100)",
        "(295.804700, 321.269700, 286.785500)",
        "(296.559400, 320.646500, 287.486800)",
        "(297.454600, 320.532600, 287.599900)",
        "(298.442500, 320.369800, 287.715300)",
        "(298.923800, 320.043500, 288.037600)",
        "(299.880400, 319.043900, 288.943100)",
        "(300.797100, 318.073300, 289.774300)",
        "(301.866300, 316.955300, 290.704900)",
        "(303.163600, 315.859200, 291.578400)",
        "(303.806900, 315.254100, 291.987000)",
        "(304.979900, 314.488600, 292.470600)",
        "(306.189800, 313.935500, 292.665300)",
        "(307.529300, 313.241200, 292.909700)",
        "(308.773000, 312.382100, 293.140400)",
        "(309.268000, 311.851000, 293.431200)",
        "(310.315700, 310.820600, 293.799800)",
        "(311.296300, 308.963500, 294.598100)",
        "(311.825000, 307.079600, 295.730500)",
        "(312.522900, 305.959100, 296.079100)",
        "(313.035900, 305.438000, 296.074100)",
        "(313.765000, 304.225300, 296.238900)",
        "(314.078600, 303.056700, 296.609400)",
        "(314.569400, 301.998400, 296.643400)",
        "(315.054500, 300.635500, 296.955300)",
        "(315.043100, 299.938900, 297.206500)",
        "(314.947800, 298.754900, 297.620000)",
        "(314.939700, 298.230500, 297.380200)",
        "(315.042400, 297.723900, 296.978300)",
        "(314.698600, 296.989500, 297.097900)",
        "(314.522200, 296.961800, 296.862400)",
        "(314.367900, 296.695200, 296.362800)",
        "(313.925800, 296.224700, 296.242300)",
        "(313.290800, 295.708400, 296.181800)",
        "(312.601300, 295.413500, 295.973400)",
        "(312.267300, 295.277000, 295.858900)",
        "(311.666400, 294.966600, 295.746600)",
        "(310.936200, 294.737700, 295.527600)",
        "(310.237800, 294.580400, 295.227600)",
        "(309.531800, 294.492000, 294.847000)",
        "(309.111200, 294.410500, 294.758500)",
        "(308.413400, 294.246600, 294.587500)",
        "(307.749900, 294.197500, 294.145400)",
        "(307.018400, 294.142500, 293.734400)",
        "(306.386200, 293.958200, 293.423300)",
        "(306.002400, 293.838700, 293.365100)",
        "(305.236300, 293.595900, 293.272600)",
        "(304.321300, 293.524300, 293.206100)",
        "(303.377200, 293.312400, 293.380300)",
        "(302.613700, 293.073500, 293.731900)",
        "(302.293100, 293.044500, 293.756000)",
        "(301.485200, 293.636700, 293.083600)",
        "(300.782000, 293.904600, 293.103400)",
        "(300.293400, 293.662000, 293.609600)",
        "(299.640800, 293.699300, 293.743400)",
        "(299.252500, 293.932400, 293.597200)",
        "(298.549400, 294.395100, 293.297800)",
        "(297.732200, 294.912500, 292.960800)",
        "(297.036400, 295.044900, 293.045500)",
        "(296.512000, 295.372300, 292.899100)",
        "(296.209700, 295.773900, 292.625000)",
        "(295.627300, 296.573000, 292.045800)",
        "(295.043400, 297.113600, 291.815600)",
        "(294.441000, 297.592400, 291.826400)",
        "(293.989000, 297.867000, 292.002600)",
        "(293.698300, 298.094400, 291.931400)",
        "(293.034100, 298.986300, 291.364400)",
        "(292.549300, 299.758700, 290.961600)",
        "(292.115600, 300.357200, 290.818400)",
        "(291.485700, 301.294200, 290.485400)",
        "(291.216200, 301.731900, 290.346500)",
        "(290.817600, 302.376100, 290.222600)",
        "(290.606100, 303.292200, 289.834100)",
        "(290.372800, 304.258000, 289.520400)",
        "(290.078600, 305.070600, 289.489400)",
        "(290.016900, 305.557900, 289.257200)",
        "(289.912400, 306.863000, 288.539400)",
        "(289.810400, 308.118600, 288.046100)",
        "(289.709400, 309.320400, 287.672300)",
        "(289.640400, 310.478200, 287.367400)",
        "(289.684300, 311.093400, 287.070900)",
        "(289.768000, 312.300500, 286.556600)",
        "(289.771600, 313.594800, 286.198500)",
        "(289.839900, 314.522000, 286.124500)",
        "(289.999600, 315.539100, 285.997600)",
        "(290.199200, 316.029400, 285.839300)",
        "(290.663300, 317.068900, 285.351000)",
        "(290.829700, 318.157000, 285.017200)",
        "(290.943800, 319.051100, 285.045000)",
        "(291.502300, 319.964300, 284.691200)",
        "(291.910100, 320.495200, 284.297300)",
        "(292.658200, 321.387600, 283.792300)",
        "(292.998600, 322.436900, 283.348800)",
        "(293.167100, 323.028100, 283.398800)",
        "(293.638200, 323.273300, 283.574400)",
        "(294.018200, 323.283400, 283.713000)",
        "(294.744300, 323.481900, 283.838200)",
        "(295.312900, 323.353500, 284.097600)",
        "(295.710800, 322.993600, 284.788000)",
        "(296.077000, 322.438700, 285.538500)",
        "(296.331800, 322.176500, 285.934100)",
        "(296.755600, 321.564700, 286.905300)",
        "(297.169900, 321.036000, 287.675800)",
        "(297.641600, 320.622300, 288.175700)",
        "(298.012800, 319.969700, 288.783600)",
        "(298.186500, 319.720300, 289.168900)",
        "(298.770900, 319.345900, 289.791800)",
        "(299.396900, 319.142200, 289.886500)",
        "(299.870900, 318.587200, 290.367600)",
        "(300.071700, 317.703200, 290.849900)",
        "(300.138100, 317.391200, 291.049100)",
        "(300.578500, 317.236200, 291.473000)",
        "(301.220600, 317.140600, 291.237800)",
        "(301.944000, 316.835800, 291.250200)",
        "(302.474200, 315.879300, 291.663400)",
        "(302.506800, 315.291900, 292.080400)",
        "(302.732000, 314.291300, 293.048500)",
        "(303.255100, 313.514600, 293.702100)",
        "(303.806800, 312.834100, 294.040300)",
        "(304.441800, 312.185400, 294.454500)",
        "(304.911200, 311.911700, 294.513500)",
        "(305.880400, 311.384400, 294.541100)",
        "(306.566900, 310.742300, 294.844100)",
        "(307.326900, 309.621300, 295.430000)",
        "(308.016400, 308.678400, 295.974500)",
        "(308.393500, 308.380800, 296.004700)",
        "(309.407500, 307.672300, 295.981700)",
        "(310.342900, 306.882700, 296.017300)",
        "(310.938400, 305.995500, 296.173200)",
        "(311.482500, 304.887300, 296.379100)",
        "(311.794300, 304.377600, 296.438700)",
        "(312.512000, 303.387000, 296.300700)",
        "(313.174900, 302.532300, 296.019600)",
        "(313.782500, 301.467300, 295.870000)",
        "(314.270300, 300.174700, 295.887100)",
        "(314.401900, 299.522900, 295.949200)",
        "(314.606700, 298.066300, 296.181400)",
        "(314.720700, 296.553600, 296.479800)",
        "(314.877800, 295.209100, 296.535300)",
        "(314.946700, 294.111600, 296.321000)",
        "(314.775100, 293.510200, 296.377900)",
        "(314.112600, 292.283900, 296.885300)",
        "(313.459000, 291.446800, 297.069700)",
        "(312.909900, 290.868300, 296.811300)",
        "(312.162500, 290.413200, 296.711300)",
        "(311.702400, 290.319900, 296.589300)",
        "(310.748000, 290.339100, 296.267500)",
        "(309.872400, 290.384100, 295.826100)",
        "(308.881900, 290.530300, 295.399000)",
        "(307.835800, 290.603500, 295.111200)",
        "(307.212700, 290.645300, 295.056100)",
        "(305.951900, 290.814900, 294.892700)",
        "(304.735300, 291.052900, 294.842700)",
        "(303.719100, 291.374700, 294.540000)",
        "(302.846300, 291.827500, 293.953600)",
        "(302.489900, 292.014600, 293.773300)",
        "(301.672600, 292.236500, 293.666200)",
        "(300.786200, 292.496500, 293.689300)",
        "(299.964900, 293.365600, 292.982700)",
        "(299.240600, 294.202100, 292.412000)",
        "(298.885100, 294.306500, 292.399600)",
        "(298.169600, 294.145400, 292.795000)",
        "(297.318600, 294.067600, 293.066700)",
        "(296.555600, 293.966100, 293.480400)",
        "(295.876700, 294.170500, 293.535400)",
        "(295.565800, 294.374500, 293.434100)",
        "(295.024100, 294.532200, 293.450400)",
        "(294.392200, 294.798700, 293.490300)",
        "(293.799200, 295.317000, 293.269000)",
        "(293.405100, 296.010300, 292.836500)",
        "(293.255000, 296.426600, 292.502100)",
        "(292.958500, 297.033900, 292.106300)",
        "(292.560100, 297.425300, 292.101300)",
        "(292.023400, 297.666900, 292.262900)",
        "(291.508800, 297.891900, 292.434800)",
        "(291.274500, 298.027500, 292.437900)",
        "(290.893700, 298.206700, 292.620400)",
        "(290.440300, 298.100900, 293.251200)",
        "(289.919000, 298.100300, 293.865700)",
        "(289.551400, 298.287600, 294.207000)",
        "(289.432900, 298.492200, 294.253800)",
        "(289.206000, 298.987100, 294.270100)",
        "(289.085400, 299.460400, 294.276600)",
        "(288.862800, 300.233800, 294.080600)",
        "(288.521000, 300.678300, 294.326100)",
        "(288.408200, 300.810000, 294.541900)",
        "(288.219300, 301.337700, 294.543100)",
        "(288.133400, 301.800400, 294.628900)",
        "(288.130300, 302.412400, 294.561800)",
        "(288.160700, 303.192200, 294.300400)",
        "(288.110100, 303.536300, 294.284400)",
        "(288.045300, 304.377600, 294.184500)",
        "(288.225300, 305.878200, 293.351500)",
        "(288.578500, 307.315300, 292.417200)",
        "(288.746800, 308.396500, 292.032900)",
        "(288.760900, 308.892500, 291.948500)",
        "(288.910300, 309.877700, 291.491700)",
        "(289.195900, 310.862600, 290.953600)",
        "(289.563300, 311.872600, 290.391900)",
        "(289.924600, 312.634800, 290.254600)",
        "(290.146000, 312.942700, 290.214700)",
        "(290.554700, 313.858000, 289.733900)",
        "(291.135500, 314.551200, 289.372600)",
        "(291.743700, 314.832000, 289.343200)",
        "(292.244200, 314.945500, 289.558600)",
        "(292.442200, 315.127100, 289.642000)",
        "(292.889900, 315.367500, 289.983300)",
        "(293.562500, 315.556500, 290.193400)",
        "(294.326400, 315.637100, 290.247100)",
        "(294.993400, 315.754400, 290.410300)",
        "(295.295700, 315.658500, 290.640000)",
        "(295.782100, 315.043000, 291.574800)",
        "(296.410000, 314.513800, 292.419800)",
        "(297.245300, 314.475400, 292.526600)",
        "(298.087500, 314.195600, 292.891000)",
        "(298.430500, 313.938800, 293.193900)",
        "(298.946100, 313.453000, 293.634100)",
        "(299.569700, 313.007000, 293.951000)",
        "(300.430800, 312.581000, 294.474900)",
        "(301.253800, 311.984700, 294.977800)",
        "(301.584100, 311.702900, 295.288800)",
        "(302.248300, 311.487500, 295.294000)",
        "(302.987500, 311.237400, 295.184500)",
        "(303.685900, 310.373700, 295.872700)",
        "(304.473300, 309.455800, 296.634600)",
        "(304.883700, 309.128900, 296.835700)",
        "(305.886200, 308.677600, 296.836200)",
        "(306.845500, 307.803200, 297.170100)",
        "(307.706100, 306.457900, 298.239000)",
        "(308.771900, 305.790800, 298.398400)",
        "(309.469900, 305.703400, 298.065900)",
        "(310.756900, 305.217800, 297.773700)",
        "(311.507100, 303.996200, 298.464000)",
        "(312.095600, 302.744800, 298.899600)",
        "(312.753700, 301.857400, 298.845300)",
        "(313.072100, 301.495800, 298.730400)",
        "(313.468500, 300.764000, 298.602100)",
        "(313.772400, 299.930000, 298.570700)",
        "(314.134100, 299.157200, 298.280700)",
        "(314.285500, 298.375700, 298.100100)",
        "(314.325800, 298.033200, 297.983000)",
        "(314.363600, 297.177600, 297.944700)",
        "(314.277900, 296.065100, 298.257400)",
        "(314.039600, 294.973000, 298.551800)",
        "(313.778400, 294.211500, 298.565800)",
        "(313.666000, 293.807900, 298.612400)",
        "(313.367600, 292.844400, 298.738900)",
        "(312.889300, 292.074300, 298.831100)",
        "(312.360000, 291.469300, 298.722200)",
        "(311.852900, 291.068100, 298.406600)",
        "(311.583900, 291.003300, 298.161700)",
        "(310.825400, 290.733000, 297.941200)",
        "(309.975300, 290.531700, 297.770700)",
        "(309.227200, 290.459700, 297.383300)",
        "(308.408700, 290.550200, 297.096200)",
        "(307.973700, 290.583400, 296.962000)",
        "(307.185800, 290.584600, 296.700800)",
        "(306.495500, 290.560900, 296.511600)",
        "(305.836500, 290.618700, 296.337700)",
        "(305.245100, 290.493000, 296.403900)",
        "(304.965300, 290.460400, 296.487200)",
        "(304.469200, 290.400200, 296.657500)",
        "(303.808200, 290.011000, 297.084800)",
        "(302.735700, 290.010900, 297.215400)",
        "(301.907000, 289.975900, 297.318100)",
        "(301.551600, 289.996100, 297.381400)",
        "(300.787000, 290.232100, 297.267300)",
        "(300.078000, 290.516300, 297.148400)",
        "(299.587000, 290.532700, 297.331200)",
        "(299.152700, 290.462800, 297.470700)",
        "(298.795000, 290.545400, 297.456000)",
        "(298.223900, 290.655600, 297.761000)",
        "(298.012700, 290.656800, 297.936200)",
        "(298.004200, 290.617800, 298.226600)",
        "(297.740100, 290.479300, 298.548200)",
        "(297.390700, 290.756300, 298.425300)",
        "(296.707000, 291.048900, 298.504000)",
        "(296.292700, 290.858200, 299.201700)",
        "(296.310600, 290.409700, 300.000300)",
        "(296.087000, 290.333600, 300.410400)",
        "(295.841400, 290.539100, 300.604400)",
        "(295.443600, 290.469500, 301.318500)",
        "(295.291500, 290.202100, 302.068500)",
        "(295.398800, 289.916000, 302.768900)",
        "(295.292000, 289.366000, 303.794800)",
        "(294.932800, 289.260900, 304.236600)",
        "(294.209300, 289.089600, 305.109600)",
        "(293.905800, 288.832900, 305.948700)",
        "(293.753400, 288.666700, 306.603800)",
        "(293.504400, 288.855900, 307.074200)",
        "(293.272900, 288.992800, 307.270800)",
        "(292.855300, 288.906900, 308.001400)",
        "(292.664100, 289.084800, 308.381900)",
        "(292.484000, 289.396900, 308.577200)",
        "(292.140500, 289.901000, 308.773400)",
        "(291.983700, 290.278600, 308.782600)",
        "(291.727000, 291.095100, 308.564500)",
        "(291.486600, 292.119800, 308.075100)",
        "(291.272000, 293.471700, 307.267100)",
        "(291.101300, 294.492900, 306.920800)",
        "(291.049300, 295.037000, 306.764300)",
        "(291.109500, 296.092700, 306.190400)",
        "(291.116100, 297.477200, 305.345600)",
        "(291.053100, 298.783200, 304.591500)",
        "(291.222900, 299.797600, 303.896500)",
        "(291.386400, 300.393900, 303.395600)",
        "(291.659800, 301.474200, 302.438900)",
        "(291.946100, 302.635700, 302.095200)",
        "(292.304300, 303.949400, 301.243200)",
        "(292.565200, 305.284900, 300.154700)",
        "(292.673400, 305.795700, 299.737800)",
        "(292.732300, 306.159500, 299.548300)",
        "(292.838600, 306.211000, 300.188300)",
        "(293.190700, 306.877500, 300.126500)",
        "(293.600800, 307.671600, 299.602600)",
        "(293.735600, 307.866700, 299.512000)",
        "(293.806200, 307.796200, 299.707100)",
        "(294.076600, 307.529300, 300.438100)",
        "(294.575800, 307.664100, 300.637200)",
        "(295.113800, 307.616600, 300.785800)",
        "(295.349700, 307.435300, 301.034400)",
        "(295.854400, 306.809000, 301.469400)",
        "(296.093000, 306.038500, 301.832300)",
        "(296.590500, 306.108900, 302.579000)",
        "(297.476000, 306.235500, 302.133000)",
        "(298.050500, 306.162800, 302.084700)",
        "(299.081300, 305.418000, 302.574500)",
        "(299.793200, 304.361400, 303.143300)",
        "(300.531500, 303.514200, 304.172100)",
        "(301.540800, 303.142100, 304.274100)",
        "(302.162700, 303.099700, 304.033100)",
        "(303.352100, 302.761500, 303.985600)",
        "(304.346900, 302.017800, 304.361100)",
        "(305.157000, 301.341600, 304.847800)",
        "(305.898800, 301.123700, 304.669800)",
        "(306.262800, 301.037500, 304.567000)",
        "(307.166000, 300.361200, 304.774800)",
        "(308.005200, 299.324900, 305.318100)",
        "(308.726600, 298.552900, 305.786300)",
        "(309.542400, 298.378500, 305.427400)",
        "(309.973300, 298.333300, 305.235800)",
        "(310.725700, 297.987700, 305.028800)",
        "(311.441800, 297.153500, 305.149000)",
        "(311.789800, 296.654400, 305.317200)",
        "(312.270500, 296.685200, 304.702000)",
        "(312.590000, 296.805100, 304.243600)",
        "(313.276100, 296.830800, 303.289800)",
        "(313.573000, 296.550500, 302.873400)",
        "(313.846900, 296.019900, 302.658800)",
        "(314.196100, 295.306200, 302.481700)",
        "(314.239600, 295.019700, 302.373400)",
        "(314.317900, 294.383200, 302.105900)",
        "(314.356500, 293.788300, 301.705000)",
        "(314.517900, 293.182100, 301.206500)",
        "(314.623700, 292.643800, 300.785200)",
        "(314.591700, 292.357000, 300.611300)",
        "(314.370800, 291.726800, 300.152900)",
        "(313.957000, 291.382100, 299.547400)",
        "(313.693100, 291.064200, 298.826300)",
        "(313.300400, 290.608000, 298.472000)",
        "(313.035700, 290.299800, 298.401700)",
        "(312.448700, 289.708800, 298.240900)",
        "(311.712100, 289.392800, 297.885000)",
        "(310.897100, 289.054400, 297.854600)",
        "(310.110200, 288.956800, 297.673200)",
        "(309.757500, 288.937700, 297.520900)",
        "(309.096400, 289.050800, 297.126600)",
        "(308.333900, 289.313800, 296.523300)",
        "(307.465600, 289.636300, 296.030900)",
        "(306.656400, 289.908200, 295.646700)",
        "(306.292900, 289.979300, 295.540400)",
        "(305.469600, 289.937800, 295.522200)",
        "(304.483200, 290.216200, 295.214000)",
        "(303.524300, 290.433900, 295.177800)",
        "(302.678600, 290.710100, 295.112500)",
        "(302.330100, 290.846900, 295.096500)",
        "(301.727000, 291.108500, 295.052900)",
        "(301.099500, 291.501300, 294.787200)",
        "(300.285700, 291.861000, 294.608000)",
        "(299.429000, 292.198200, 294.352100)",
        "(299.031900, 292.160600, 294.376600)",
        "(298.434800, 292.070400, 294.483600)",
        "(297.943200, 292.221100, 294.543100)",
        "(297.270200, 292.478300, 294.710300)",
        "(296.538800, 293.106200, 294.435500)",
        "(296.231300, 293.531300, 294.261500)",
        "(295.673600, 294.236500, 293.935500)",
        "(295.221700, 295.045700, 293.495500)",
        "(294.792700, 295.878300, 292.947600)",
        "(294.420700, 296.653400, 292.609300)",
        "(294.233900, 296.947000, 292.515400)",
        "(293.822400, 297.578700, 292.382800)",
        "(293.354700, 298.400100, 292.253100)",
        "(293.006800, 299.114400, 292.146800)",
        "(292.719600, 299.623500, 292.157000)",
        "(292.502900, 299.816900, 292.320400)",
        "(292.000400, 300.058000, 292.862900)",
        "(291.565900, 300.487400, 293.145500)",
        "(291.444600, 300.794700, 293.441300)",
        "(291.276200, 300.969200, 293.848400)",
        "(291.142700, 301.078900, 294.172300)",
        "(290.898700, 301.370500, 294.674000)",
        "(290.859800, 301.878200, 294.773000)",
        "(290.824800, 302.728100, 294.588700)",
        "(290.854000, 303.416500, 294.469800)",
        "(290.835100, 303.706000, 294.531300)",
        "(290.852300, 304.179900, 294.788500)",
        "(290.939700, 304.683300, 294.764900)",
        "(291.029100, 305.475600, 294.520000)",
        "(291.180200, 306.136100, 294.330100)",
        "(291.302800, 306.560500, 294.076900)",
        "(291.566800, 307.423600, 293.593800)",
        "(291.671200, 307.953700, 293.542600)",
        "(291.791800, 308.075200, 293.834700)",
        "(291.849500, 308.102900, 294.131400)",
        "(292.002900, 308.338100, 294.188800)",
        "(292.361400, 308.699100, 294.061600)",
        "(292.575000, 308.925800, 294.117900)",
        "(292.705100, 308.573400, 294.516700)",
        "(292.658800, 308.020200, 294.914000)",
        "(292.611500, 307.911600, 295.362000)",
        "(292.665400, 308.012000, 295.593400)",
        "(292.978600, 308.372500, 295.205400)",
        "(293.338700, 308.389100, 295.126700)",
        "(293.603000, 308.164500, 295.328600)",
        "(293.728100, 308.125100, 295.516800)",
        "(294.168900, 308.091800, 295.882600)",
        "(294.742200, 307.856200, 296.155000)",
        "(295.215600, 307.526800, 296.528400)",
        "(295.464800, 307.396600, 296.543500)",
        "(295.616900, 307.317700, 296.658000)",
        "(296.183100, 307.437000, 296.757500)",
        "(296.847200, 307.553800, 296.463200)",
        "(297.442800, 307.517900, 296.500500)",
        "(298.018700, 307.343800, 296.446400)",
        "(298.333900, 307.142500, 296.459000)",
        "(298.920000, 306.644300, 296.927200)",
        "(299.448600, 306.083900, 297.423600)",
        "(300.205600, 305.628600, 297.533900)",
        "(300.758400, 304.987500, 297.750100)",
        "(300.964500, 304.840900, 297.821100)",
        "(301.632400, 304.420600, 297.930900)",
        "(302.487400, 303.966200, 297.928600)",
        "(303.240800, 303.682200, 297.815900)",
        "(304.085400, 303.405100, 297.849900)",
        "(304.506300, 303.435300, 297.587500)",
        "(305.253300, 303.242800, 297.302300)",
        "(306.029400, 302.561200, 297.607100)",
        "(306.986600, 302.155100, 297.514900)",
        "(308.016800, 301.952100, 296.999400)",
        "(308.505400, 301.637000, 296.907000)",
        "(309.243000, 300.418700, 297.554400)",
        "(309.780000, 299.187200, 298.072900)",
        "(310.540200, 298.551800, 297.915400)",
        "(311.221700, 297.970600, 297.527400)",
        "(311.433300, 297.458100, 297.529200)",
        "(311.783400, 296.431900, 297.683600)",
        "(312.146400, 295.657400, 297.563400)",
        "(312.414400, 294.603100, 297.666000)",
        "(312.421200, 293.610200, 297.845300)",
        "(312.385700, 293.149300, 297.868400)",
        "(312.354500, 292.084500, 298.024700)",
        "(312.121500, 290.995100, 298.378500)",
        "(311.751300, 290.316700, 298.444300)",
        "(311.457400, 289.925400, 298.339800)",
        "(311.226600, 289.672000, 298.383900)",
        "(310.745800, 289.291600, 298.467500)",
        "(310.395700, 289.042900, 298.496600)",
        "(309.835100, 288.882300, 298.519500)",
        "(309.295800, 288.720200, 298.543800)",
        "(308.999800, 288.855100, 298.385900)",
        "(308.447500, 289.032000, 298.086500)",
        "(307.702300, 289.181300, 297.958700)",
        "(306.854100, 289.361700, 297.802300)",
        "(306.149700, 289.642200, 297.509600)",
        "(305.816700, 289.747500, 297.351300)",
        "(305.234700, 289.896200, 297.163300)",
        "(304.585800, 290.042400, 296.944700)",
        "(303.897500, 290.378400, 296.797800)",
        "(303.252300, 290.939400, 296.190900)",
        "(302.934900, 291.208400, 295.897200)",
        "(302.057600, 291.674400, 295.555200)",
        "(301.313000, 292.054000, 295.408800)",
        "(300.784300, 292.453400, 294.913500)",
        "(300.265500, 292.869500, 294.402600)",
        "(299.955100, 293.118600, 294.183700)",
        "(299.429800, 293.444000, 293.968200)",
        "(299.198500, 293.478600, 293.882300)",
        "(299.007000, 293.703600, 293.442900)",
        "(298.752200, 294.065900, 293.006300)",
        "(298.648700, 294.041300, 293.052400)",
        "(298.237100, 294.060600, 292.988600)",
        "(298.040200, 294.117100, 293.129300)",
        "(298.068800, 294.154100, 292.978000)",
        "(298.028000, 294.224200, 292.838300)",
        "(297.997000, 294.393900, 292.656600)",
        "(298.171300, 294.368400, 292.628500)",
        "(298.965500, 293.688000, 293.053300)",
        "(299.460100, 293.751500, 292.674800)",
        "(299.595200, 293.940700, 292.297300)",
        "(299.534300, 294.024300, 292.203500)",
        "(299.599200, 293.069100, 292.985700)",
        "(299.632000, 293.386500, 292.579000)",
        "(299.731300, 293.127600, 292.581800)",
        "(299.591900, 293.264600, 292.604200)",
        "(299.435400, 293.331400, 292.606100)",
        "(299.158100, 293.434200, 292.565100)",
        "(299.067000, 293.373700, 292.693400)",
        "(298.987500, 293.746600, 292.301800)",
        "(298.905900, 293.957900, 292.046400)",
        "(298.838500, 294.123400, 291.934700)",
        "(298.529400, 294.448600, 291.732300)",
        "(298.243000, 294.571500, 291.741300)",
        "(298.201400, 294.486300, 291.909200)",
        "(297.964400, 295.022900, 291.397800)",
        "(297.758800, 295.229900, 291.360200)",
        "(297.360300, 295.493000, 291.462400)",
        "(296.813300, 295.677000, 291.943900)",
        "(296.308200, 295.873400, 292.505100)",
        "(295.954100, 296.478200, 292.447600)",
        "(295.830400, 296.891000, 292.326400)",
        "(295.509800, 297.731000, 292.214700)",
        "(295.190900, 298.583500, 292.227100)",
        "(294.874700, 299.401300, 292.311000)",
        "(294.623200, 300.395200, 292.232200)",
        "(294.619000, 300.940400, 292.089000)",
        "(294.799800, 302.223000, 291.493900)",
        "(294.941500, 303.637300, 290.854200)",
        "(294.756200, 304.884700, 290.838600)",
        "(294.918200, 306.193900, 290.357900)",
        "(295.109700, 306.931500, 289.917400)",
        "(295.503800, 308.190500, 289.255600)",
        "(295.752600, 309.535200, 288.637800)",
        "(295.818600, 310.821000, 288.414600)",
        "(296.148400, 312.171500, 287.825700)",
        "(296.481000, 312.899900, 287.228300)",
        "(297.043700, 314.205700, 286.319500)",
        "(297.399100, 315.053100, 286.036100)",
        "(297.668200, 315.829500, 285.761800)",
        "(297.961600, 316.840500, 285.319700)",
        "(298.231300, 317.220300, 285.153000)",
        "(298.866000, 317.848400, 284.715200)",
        "(299.299300, 318.454200, 284.464000)",
        "(299.403400, 319.142400, 283.983800)",
        "(299.585900, 319.479100, 283.962600)",
        "(299.827200, 319.596400, 284.150700)",
        "(300.455600, 319.873500, 284.230000)",
        "(301.014500, 320.029800, 284.274200)",
        "(301.483200, 319.990100, 284.469300)",
        "(301.778400, 319.852300, 284.401200)",
        "(301.975200, 319.571000, 284.715700)",
        "(302.695300, 319.339400, 285.495500)",
        "(303.416700, 318.913800, 285.509900)",
        "(304.031400, 318.659000, 285.923400)",
        "(304.743900, 318.450700, 286.372500)",
        "(305.236600, 317.805500, 286.808300)",
        "(306.521700, 317.030700, 287.540400)",
        "(307.332400, 315.422600, 288.573000)",
        "(308.035600, 314.548900, 289.527300)",
        "(308.815300, 314.094900, 290.011400)",
        "(309.345100, 313.727700, 290.322600)",
        "(310.261600, 313.140500, 290.872700)",
        "(311.202100, 312.489500, 291.411700)",
        "(312.075500, 311.665800, 292.186200)",
        "(312.848900, 310.819200, 292.908700)",
        "(313.236600, 310.516800, 293.134400)",
        "(314.369500, 309.831000, 293.641100)",
        "(315.352400, 308.607400, 294.479300)",
        "(315.939200, 307.417700, 295.692300)",
        "(316.856400, 306.443800, 296.196300)",
        "(317.369000, 306.070100, 296.314500)",
        "(318.464400, 305.313600, 296.507900)",
        "(319.249000, 304.674800, 296.572700)",
        "(319.798200, 303.714200, 297.012400)",
        "(320.545000, 302.965900, 296.994300)",
        "(320.995200, 302.692700, 296.862200)",
        "(321.803900, 301.577000, 296.908600)",
        "(322.095300, 300.608000, 297.226200)",
        "(322.560000, 299.805600, 297.009900)",
        "(322.951700, 298.725100, 296.988600)",
        "(323.013700, 298.165500, 297.024200)",
        "(323.084000, 296.961700, 297.211700)",
        "(323.388500, 295.619200, 297.335000)",
        "(323.260400, 294.356200, 297.605300)",
        "(322.952400, 293.355700, 297.746000)",
        "(322.897600, 293.196800, 297.484300)",
        "(322.915300, 292.791000, 296.901100)",
        "(322.625200, 291.972400, 296.816500)",
        "(321.940000, 291.427300, 296.659900)",
        "(321.227800, 291.105900, 296.272800)",
        "(320.795900, 290.894600, 296.228500)",
        "(319.967300, 290.375100, 296.258300)",
        "(318.953800, 290.089700, 296.105400)",
        "(317.809200, 289.989800, 295.782300)",
        "(316.773700, 289.965900, 295.401600)",
        "(316.336600, 289.972500, 295.220800)",
        "(315.647200, 289.691000, 295.048900)",
        "(315.235100, 289.095900, 295.214300)",
        "(314.500500, 288.957800, 294.584000)",
        "(313.571000, 289.221800, 293.658400)",
        "(313.036100, 289.340200, 293.314900)",
        "(312.000600, 289.069900, 293.461200)",
        "(311.081500, 288.370500, 294.172700)",
        "(310.331200, 287.852900, 294.621800)",
        "(309.020200, 288.287300, 294.145100)",
        "(308.317900, 288.654700, 293.879700)",
        "(307.139300, 289.085300, 293.659100)",
        "(305.991600, 289.359600, 293.742700)",
        "(305.206900, 289.729300, 293.548400)",
        "(304.313300, 290.612000, 292.621200)",
        "(303.836900, 291.098400, 292.199200)",
        "(302.683200, 291.805600, 291.778900)",
        "(301.499500, 292.353200, 291.789800)",
        "(300.560800, 292.560100, 292.079900)",
        "(299.941800, 292.964500, 292.029000)",
        "(299.684700, 293.517200, 291.506900)",
        "(299.198700, 294.396100, 290.907700)",
        "(298.387200, 294.850200, 291.155100)",
        "(297.600500, 295.202000, 291.545400)",
        "(297.127000, 295.816300, 291.537500)",
        "(297.051200, 296.109800, 291.416900)",
        "(296.982900, 297.044100, 290.811600)",
        "(296.714100, 297.897800, 290.582700)",
        "(296.065200, 298.673100, 290.814300)",
        "(295.657500, 299.274100, 290.971300)",
        "(295.606800, 299.595600, 290.972600)",
        "(295.655600, 300.090700, 290.963900)",
        "(295.537600, 300.685100, 291.102100)",
        "(295.213900, 301.393800, 291.340900)",
        "(295.050800, 302.396800, 291.336200)",
        "(295.157700, 302.862000, 291.367400)",
        "(295.503600, 303.806000, 291.115900)",
        "(295.624700, 304.782400, 290.965200)",
        "(295.548800, 306.041900, 290.840000)",
        "(295.733700, 307.262500, 290.390400)",
        "(295.915600, 307.949500, 290.049600)",
        "(296.239700, 309.273800, 289.463700)",
        "(296.480800, 310.205800, 289.021600)",
        "(296.596600, 311.079300, 288.436800)",
        "(296.521300, 312.047200, 287.785900)",
        "(296.642900, 312.514200, 287.920000)",
        "(297.160500, 313.654900, 287.510300)",
        "(297.887400, 314.609900, 286.769600)",
        "(298.237800, 315.248700, 286.364900)",
        "(298.140500, 315.711900, 286.323900)",
        "(298.089100, 315.793600, 286.517900)",
        "(298.370100, 315.663400, 287.087300)",
        "(299.043900, 315.952900, 287.263800)",
        "(299.644300, 316.153100, 287.200900)",
        "(300.039500, 316.139200, 287.452600)",
        "(300.308100, 316.128200, 287.636000)",
        "(301.143100, 316.237500, 287.241600)",
        "(302.155400, 316.652300, 286.409200)",
        "(303.301000, 316.994600, 285.904900)",
        "(304.396100, 316.993000, 285.713300)",
        "(304.856500, 316.842100, 285.795100)",
        "(305.801300, 316.374500, 286.193700)",
        "(306.690600, 315.917500, 286.558300)",
        "(307.554500, 315.688900, 286.734000)",
        "(308.606400, 315.319800, 286.942500)",
        "(309.130800, 315.037900, 287.067900)",
        "(309.969800, 314.889200, 286.948000)",
        "(311.003700, 314.918200, 286.699500)",
        "(312.150000, 314.420200, 286.655800)",
        "(312.924100, 313.687400, 286.929100)",
        "(313.309200, 313.216000, 287.164000)",
        "(314.305400, 312.385200, 287.432700)",
        "(315.243500, 311.640900, 287.486900)",
        "(316.184200, 310.602800, 287.704600)",
        "(316.972000, 309.359100, 288.004100)",
        "(317.292600, 308.666900, 288.209300)",
        "(317.966600, 307.523700, 288.477000)",
        "(318.668600, 306.649300, 288.254400)",
        "(319.090200, 305.800600, 288.035600)",
        "(319.314500, 304.810600, 288.082300)",
        "(319.415700, 304.283000, 288.049400)",
        "(319.624900, 303.210800, 287.988500)",
        "(319.701400, 302.277700, 287.883400)",
        "(319.606000, 301.493300, 287.846600)",
        "(319.268700, 300.457500, 287.869600)",
        "(319.014000, 300.083000, 287.784400)",
        "(318.595000, 299.665800, 287.340000)",
        "(318.241800, 299.147500, 286.970300)",
        "(317.695400, 298.539900, 286.841600)",
        "(316.978300, 298.153600, 286.633300)",
        "(316.563400, 297.970900, 286.596400)",
        "(315.626800, 297.383700, 286.641000)",
        "(314.740900, 296.972700, 286.630300)",
        "(313.970100, 296.770300, 286.396500)",
        "(313.155100, 296.430200, 286.374300)",
        "(312.686600, 296.321000, 286.373700)",
        "(311.644200, 296.302000, 286.331300)",
        "(310.940300, 296.111100, 286.329100)",
        "(310.667300, 295.881900, 286.212400)",
        "(310.392400, 295.922200, 285.712300)",
        "(310.313000, 295.921600, 285.492600)",
        "(310.008100, 295.983100, 285.166900)",
        "(309.595900, 295.841300, 285.183100)",
        "(309.174400, 295.560300, 285.170700)",
        "(308.514000, 295.636200, 285.037100)",
        "(308.127700, 295.725100, 284.992300)",
        "(307.371300, 295.846600, 285.042300)",
        "(306.578000, 296.060500, 285.155500)",
        "(305.805100, 296.357700, 284.999100)",
        "(304.999700, 297.030200, 284.644000)",
        "(304.674100, 297.403700, 284.412500)",
        "(304.054900, 298.111800, 284.042900)",
        "(303.387600, 298.482800, 284.128000)",
        "(302.966500, 298.736900, 284.100800)",
        "(302.445800, 299.695500, 283.158000)",
        "(302.193000, 300.232700, 282.729700)",
        "(301.553600, 301.110800, 282.362700)",
        "(300.721000, 301.789500, 282.342800)",
        "(300.279100, 302.508900, 282.077800)",
        "(299.957700, 303.570200, 281.363800)",
        "(299.753200, 304.089000, 281.131900)",
        "(299.463300, 305.081400, 280.634900)",
        "(299.337000, 305.951700, 280.072000)",
        "(299.158900, 306.735700, 279.840700)",
        "(298.934500, 307.618500, 279.733500)",
        "(298.808800, 308.005000, 279.760300)",
        "(298.625100, 308.660000, 279.830500)",
        "(298.535400, 309.245500, 279.969500)",
        "(298.580500, 309.645600, 280.292400)",
        "(298.604500, 310.333400, 280.332700)",
        "(298.594400, 310.745500, 280.382900)",
        "(298.661100, 311.520200, 280.521800)",
        "(298.822900, 312.563900, 280.507000)",
        "(298.893900, 313.485200, 280.556500)",
        "(299.032600, 314.481500, 280.496800)",
        "(299.160000, 315.065100, 280.336800)",
        "(299.496300, 316.167400, 279.998300)",
        "(299.814600, 317.112900, 279.713800)",
        "(300.149200, 318.029900, 279.529400)",
        "(300.648900, 318.993400, 279.268100)",
        "(300.926000, 319.431500, 279.134200)",
        "(301.377900, 320.106100, 279.111500)",
        "(301.630800, 320.740300, 279.150900)",
        "(302.166800, 321.384400, 279.119200)",
        "(302.772500, 321.860800, 279.014500)",
        "(302.979900, 322.033000, 279.004100)",
        "(303.158100, 322.121800, 279.098100)",
        "(303.354700, 322.016700, 279.299300)",
        "(303.741800, 321.930900, 279.914200)",
        "(304.166500, 321.745000, 280.356500)",
        "(304.335400, 321.717900, 280.378100)",
        "(304.281600, 321.887800, 279.811600)",
        "(303.990400, 321.513100, 279.776300)",
        "(303.893800, 320.801700, 280.868500)",
        "(304.158300, 320.523800, 281.108400)",
        "(304.460500, 320.574400, 280.867300)",
        "(305.018700, 320.642500, 280.397200)",
        "(305.295200, 320.607300, 280.346600)",
        "(305.784000, 320.599700, 280.547000)",
        "(306.561800, 320.624000, 280.365500)",
        "(307.008600, 320.593600, 280.280300)",
        "(307.724500, 320.516800, 280.095600)",
        "(308.266400, 319.874900, 280.603300)",
        "(308.699300, 318.785500, 281.493200)",
        "(309.431100, 317.636400, 282.304600)",
        "(309.840100, 317.069100, 282.639300)",
        "(310.685300, 315.882400, 283.424300)",
        "(311.603800, 314.619000, 284.114000)",
        "(312.500700, 313.300000, 285.019000)",
        "(313.497600, 312.298400, 285.488900)",
        "(314.067900, 311.893900, 285.536000)",
        "(315.128900, 310.781500, 285.997900)",
        "(315.966400, 309.452300, 286.650000)",
        "(316.668500, 308.347000, 287.168000)",
        "(317.620000, 307.472700, 287.299000)",
        "(318.143800, 306.957000, 287.362900)",
        "(318.807500, 305.628200, 287.783200)",
        "(319.113900, 304.652800, 288.089000)",
        "(319.628700, 304.119100, 287.861600)",
        "(320.110000, 303.010700, 287.946400)",
        "(320.168300, 302.334400, 288.081700)",
        "(320.194700, 301.246400, 288.260800)",
        "(320.136500, 300.456600, 288.229400)",
        "(319.869000, 299.477300, 288.230200)",
        "(319.431200, 298.659900, 288.145900)",
[truncated: 531,067 more chars]
