# Supplementary material for: Playing the mirror game in virtual reality with an autonomous character
Source: Sci Rep. 2022 Dec 9;12:21329. doi: 10.1038/s41598-022-25197-z (PMC9734752; doi:10.1038/s41598-022-25197-z)
Supplement: Supplementary file 2 — Supplementary Information 1. [file 41598_2022_25197_MOESM2_ESM.zip › Data/Couple4/condition1_trial1_player1.json]

{
    "isFemale": false,
    "eyesLevel": 1.6661463975906373,
    "timestamps": [
        0.0,
        0.0200042724609375,
        0.0399932861328125,
        0.05999755859375,
        0.0800018310546875,
        0.0999908447265625,
        0.1199951171875,
        0.1399993896484375,
        0.160003662109375,
        0.17999267578125,
        0.1999969482421875,
        0.220001220703125,
        0.239990234375,
        0.2599945068359375,
        0.279998779296875,
        0.3000030517578125,
        0.3199920654296875,
        0.339996337890625,
        0.3600006103515625,
        0.3800048828125,
        0.399993896484375,
        0.4199981689453125,
        0.44000244140625,
        0.459991455078125,
        0.4799957275390625,
        0.5,
        0.5200042724609375,
        0.5399932861328125,
        0.55999755859375,
        0.5800018310546875,
        0.5999908447265625,
        0.6199951171875,
        0.6399993896484375,
        0.660003662109375,
        0.67999267578125,
        0.6999969482421875,
        0.720001220703125,
        0.739990234375,
        0.7599945068359375,
        0.779998779296875,
        0.8000030517578125,
        0.8199920654296875,
        0.839996337890625,
        0.8600006103515625,
        0.8800048828125,
        0.899993896484375,
        0.9199981689453125,
        0.94000244140625,
        0.959991455078125,
        0.9799957275390625,
        1.0,
        1.0200042724609376,
        1.0399932861328126,
        1.05999755859375,
        1.0800018310546876,
        1.0999908447265626,
        1.1199951171875,
        1.1399993896484376,
        1.160003662109375,
        1.17999267578125,
        1.1999969482421876,
        1.220001220703125,
        1.239990234375,
        1.2599945068359376,
        1.279998779296875,
        1.3000030517578126,
        1.3199920654296876,
        1.339996337890625,
        1.3600006103515626,
        1.3800048828125,
        1.399993896484375,
        1.4199981689453126,
        1.44000244140625,
        1.459991455078125,
        1.4799957275390626,
        1.5,
        1.5200042724609376,
        1.5399932861328126,
        1.55999755859375,
        1.5800018310546876,
        1.5999908447265626,
        1.6199951171875,
        1.6399993896484376,
        1.660003662109375,
        1.67999267578125,
        1.6999969482421876,
        1.720001220703125,
        1.739990234375,
        1.7599945068359376,
        1.779998779296875,
        1.8000030517578126,
        1.8199920654296876,
        1.839996337890625,
        1.8600006103515626,
        1.8800048828125,
        1.899993896484375,
        1.9199981689453126,
        1.94000244140625,
        1.959991455078125,
        1.9799957275390626,
        2.0,
        2.0200042724609377,
        2.0399932861328127,
        2.05999755859375,
        2.0800018310546877,
        2.0999908447265627,
        2.1199951171875,
        2.1399993896484377,
        2.160003662109375,
        2.17999267578125,
        2.1999969482421877,
        2.220001220703125,
        2.239990234375,
        2.2599945068359377,
        2.279998779296875,
        2.3000030517578127,
        2.3199920654296877,
        2.339996337890625,
        2.3600006103515627,
        2.3800048828125,
        2.399993896484375,
        2.4199981689453127,
        2.44000244140625,
        2.459991455078125,
        2.4799957275390627,
        2.5,
        2.5200042724609377,
        2.5399932861328127,
        2.55999755859375,
        2.5800018310546877,
        2.5999908447265627,
        2.6199951171875,
        2.6399993896484377,
        2.660003662109375,
        2.67999267578125,
        2.6999969482421877,
        2.720001220703125,
        2.739990234375,
        2.7599945068359377,
        2.779998779296875,
        2.8000030517578127,
        2.8199920654296877,
        2.839996337890625,
        2.8600006103515627,
        2.8800048828125,
        2.899993896484375,
        2.9199981689453127,
        2.94000244140625,
        2.959991455078125,
        2.9799957275390627,
        3.0,
        3.0200042724609377,
        3.0399932861328127,
        3.05999755859375,
        3.0800018310546877,
        3.0999908447265627,
        3.1199951171875,
        3.1399993896484377,
        3.160003662109375,
        3.17999267578125,
        3.1999969482421877,
        3.220001220703125,
        3.239990234375,
        3.2599945068359377,
        3.279998779296875,
        3.3000030517578127,
        3.3199920654296877,
        3.339996337890625,
        3.3600006103515627,
        3.3800048828125,
        3.399993896484375,
        3.4199981689453127,
        3.44000244140625,
        3.459991455078125,
        3.4799957275390627,
        3.5,
        3.5200042724609377,
        3.5399932861328127,
        3.55999755859375,
        3.5800018310546877,
        3.5999908447265627,
        3.6199951171875,
        3.6399993896484377,
        3.660003662109375,
        3.67999267578125,
        3.6999969482421877,
        3.720001220703125,
        3.739990234375,
        3.7599945068359377,
        3.779998779296875,
        3.8000030517578127,
        3.8199920654296877,
        3.839996337890625,
        3.8600006103515627,
        3.8800048828125,
        3.899993896484375,
        3.9199981689453127,
        3.94000244140625,
        3.959991455078125,
        3.9799957275390627,
        4.0,
        4.0200042724609379,
        4.0399932861328129,
        4.05999755859375,
        4.0800018310546879,
        4.0999908447265629,
        4.1199951171875,
        4.1399993896484379,
        4.160003662109375,
        4.17999267578125,
        4.1999969482421879,
        4.220001220703125,
        4.239990234375,
        4.2599945068359379,
        4.279998779296875,
        4.3000030517578129,
        4.3199920654296879,
        4.339996337890625,
        4.3600006103515629,
        4.3800048828125,
        4.399993896484375,
        4.4199981689453129,
        4.44000244140625,
        4.459991455078125,
        4.4799957275390629,
        4.5,
        4.5200042724609379,
        4.5399932861328129,
        4.55999755859375,
        4.5800018310546879,
        4.5999908447265629,
        4.6199951171875,
        4.6399993896484379,
        4.660003662109375,
        4.67999267578125,
        4.6999969482421879,
        4.720001220703125,
        4.739990234375,
        4.7599945068359379,
        4.779998779296875,
        4.8000030517578129,
        4.8199920654296879,
        4.839996337890625,
        4.8600006103515629,
        4.8800048828125,
        4.899993896484375,
        4.9199981689453129,
        4.94000244140625,
        4.959991455078125,
        4.9799957275390629,
        5.0,
        5.0200042724609379,
        5.0399932861328129,
        5.05999755859375,
        5.0800018310546879,
        5.0999908447265629,
        5.1199951171875,
        5.1399993896484379,
        5.160003662109375,
        5.17999267578125,
        5.1999969482421879,
        5.220001220703125,
        5.239990234375,
        5.2599945068359379,
        5.279998779296875,
        5.3000030517578129,
        5.3199920654296879,
        5.339996337890625,
        5.3600006103515629,
        5.3800048828125,
        5.399993896484375,
        5.4199981689453129,
        5.44000244140625,
        5.459991455078125,
        5.4799957275390629,
        5.5,
        5.5200042724609379,
        5.5399932861328129,
        5.55999755859375,
        5.5800018310546879,
        5.5999908447265629,
        5.6199951171875,
        5.6399993896484379,
        5.660003662109375,
        5.67999267578125,
        5.6999969482421879,
        5.720001220703125,
        5.739990234375,
        5.7599945068359379,
        5.779998779296875,
        5.8000030517578129,
        5.8199920654296879,
        5.839996337890625,
        5.8600006103515629,
        5.8800048828125,
        5.899993896484375,
        5.9199981689453129,
        5.94000244140625,
        5.959991455078125,
        5.9799957275390629,
        6.0,
        6.0200042724609379,
        6.0399932861328129,
        6.05999755859375,
        6.0800018310546879,
        6.0999908447265629,
        6.1199951171875,
        6.1399993896484379,
        6.160003662109375,
        6.17999267578125,
        6.1999969482421879,
        6.220001220703125,
        6.239990234375,
        6.2599945068359379,
        6.279998779296875,
        6.3000030517578129,
        6.3199920654296879,
        6.339996337890625,
        6.3600006103515629,
        6.3800048828125,
        6.399993896484375,
        6.4199981689453129,
        6.44000244140625,
        6.459991455078125,
        6.4799957275390629,
        6.5,
        6.5200042724609379,
        6.5399932861328129,
        6.55999755859375,
        6.5800018310546879,
        6.5999908447265629,
        6.6199951171875,
        6.6399993896484379,
        6.660003662109375,
        6.67999267578125,
        6.6999969482421879,
        6.720001220703125,
        6.739990234375,
        6.7599945068359379,
        6.779998779296875,
        6.8000030517578129,
        6.8199920654296879,
        6.839996337890625,
        6.8600006103515629,
        6.8800048828125,
        6.899993896484375,
        6.9199981689453129,
        6.94000244140625,
        6.959991455078125,
        6.9799957275390629,
        7.0,
        7.0200042724609379,
        7.0399932861328129,
        7.05999755859375,
        7.0800018310546879,
        7.0999908447265629,
        7.1199951171875,
        7.1399993896484379,
        7.160003662109375,
        7.17999267578125,
        7.1999969482421879,
        7.220001220703125,
        7.239990234375,
        7.2599945068359379,
        7.279998779296875,
        7.3000030517578129,
        7.3199920654296879,
        7.339996337890625,
        7.3600006103515629,
        7.3800048828125,
        7.399993896484375,
        7.4199981689453129,
        7.44000244140625,
        7.459991455078125,
        7.4799957275390629,
        7.5,
        7.5200042724609379,
        7.5399932861328129,
        7.55999755859375,
        7.5800018310546879,
        7.5999908447265629,
        7.6199951171875,
        7.6399993896484379,
        7.660003662109375,
        7.67999267578125,
        7.6999969482421879,
        7.720001220703125,
        7.739990234375,
        7.7599945068359379,
        7.779998779296875,
        7.8000030517578129,
        7.8199920654296879,
        7.839996337890625,
        7.8600006103515629,
        7.8800048828125,
        7.899993896484375,
        7.9199981689453129,
        7.94000244140625,
        7.959991455078125,
        7.9799957275390629,
        8.0,
        8.020004272460938,
        8.039993286132813,
        8.05999755859375,
        8.080001831054688,
        8.099990844726563,
        8.1199951171875,
        8.139999389648438,
        8.160003662109375,
        8.17999267578125,
        8.199996948242188,
        8.220001220703125,
        8.239990234375,
        8.259994506835938,
        8.279998779296875,
        8.300003051757813,
        8.319992065429688,
        8.339996337890625,
        8.360000610351563,
        8.3800048828125,
        8.399993896484375,
        8.419998168945313,
        8.44000244140625,
        8.459991455078125,
        8.479995727539063,
        8.5,
        8.520004272460938,
        8.539993286132813,
        8.55999755859375,
        8.580001831054688,
        8.599990844726563,
        8.6199951171875,
        8.639999389648438,
        8.660003662109375,
        8.67999267578125,
        8.699996948242188,
        8.720001220703125,
        8.739990234375,
        8.759994506835938,
        8.779998779296875,
        8.800003051757813,
        8.819992065429688,
        8.839996337890625,
        8.860000610351563,
        8.8800048828125,
        8.899993896484375,
        8.919998168945313,
        8.94000244140625,
        8.959991455078125,
        8.979995727539063,
        9.0,
        9.020004272460938,
        9.039993286132813,
        9.05999755859375,
        9.080001831054688,
        9.099990844726563,
        9.1199951171875,
        9.139999389648438,
        9.160003662109375,
        9.17999267578125,
        9.199996948242188,
        9.220001220703125,
        9.239990234375,
        9.259994506835938,
        9.279998779296875,
        9.300003051757813,
        9.319992065429688,
        9.339996337890625,
        9.360000610351563,
        9.3800048828125,
        9.399993896484375,
        9.419998168945313,
        9.44000244140625,
        9.459991455078125,
        9.479995727539063,
        9.5,
        9.520004272460938,
        9.539993286132813,
        9.55999755859375,
        9.580001831054688,
        9.599990844726563,
        9.6199951171875,
        9.639999389648438,
        9.660003662109375,
        9.67999267578125,
        9.699996948242188,
        9.720001220703125,
        9.739990234375,
        9.759994506835938,
        9.779998779296875,
        9.800003051757813,
        9.819992065429688,
        9.839996337890625,
        9.860000610351563,
        9.8800048828125,
        9.899993896484375,
        9.919998168945313,
        9.94000244140625,
        9.959991455078125,
        9.979995727539063,
        10.0,
        10.020004272460938,
        10.039993286132813,
        10.05999755859375,
        10.080001831054688,
        10.099990844726563,
        10.1199951171875,
        10.139999389648438,
        10.160003662109375,
        10.17999267578125,
        10.199996948242188,
        10.220001220703125,
        10.239990234375,
        10.259994506835938,
        10.279998779296875,
        10.300003051757813,
        10.319992065429688,
        10.339996337890625,
        10.360000610351563,
        10.3800048828125,
        10.399993896484375,
        10.419998168945313,
        10.44000244140625,
        10.459991455078125,
        10.479995727539063,
        10.5,
        10.520004272460938,
        10.539993286132813,
        10.55999755859375,
        10.580001831054688,
        10.599990844726563,
        10.6199951171875,
        10.639999389648438,
        10.660003662109375,
        10.67999267578125,
        10.699996948242188,
        10.720001220703125,
        10.739990234375,
        10.759994506835938,
        10.779998779296875,
        10.800003051757813,
        10.819992065429688,
        10.839996337890625,
        10.860000610351563,
        10.8800048828125,
        10.899993896484375,
        10.919998168945313,
        10.94000244140625,
        10.959991455078125,
        10.979995727539063,
        11.0,
        11.020004272460938,
        11.039993286132813,
        11.05999755859375,
        11.080001831054688,
        11.099990844726563,
        11.1199951171875,
        11.139999389648438,
        11.160003662109375,
        11.17999267578125,
        11.199996948242188,
        11.220001220703125,
        11.239990234375,
        11.259994506835938,
        11.279998779296875,
        11.300003051757813,
        11.319992065429688,
        11.339996337890625,
        11.360000610351563,
        11.3800048828125,
        11.399993896484375,
        11.419998168945313,
        11.44000244140625,
        11.459991455078125,
        11.479995727539063,
        11.5,
        11.520004272460938,
        11.539993286132813,
        11.55999755859375,
        11.580001831054688,
        11.599990844726563,
        11.6199951171875,
        11.639999389648438,
        11.660003662109375,
        11.67999267578125,
        11.699996948242188,
        11.720001220703125,
        11.739990234375,
        11.759994506835938,
        11.779998779296875,
        11.800003051757813,
        11.819992065429688,
        11.839996337890625,
        11.860000610351563,
        11.8800048828125,
        11.899993896484375,
        11.919998168945313,
        11.94000244140625,
        11.959991455078125,
        11.979995727539063,
        12.0,
        12.020004272460938,
        12.039993286132813,
        12.05999755859375,
        12.080001831054688,
        12.099990844726563,
        12.1199951171875,
        12.139999389648438,
        12.160003662109375,
        12.17999267578125,
        12.199996948242188,
        12.220001220703125,
        12.239990234375,
        12.259994506835938,
        12.279998779296875,
        12.300003051757813,
        12.319992065429688,
        12.339996337890625,
        12.360000610351563,
        12.3800048828125,
        12.399993896484375,
        12.419998168945313,
        12.44000244140625,
        12.459991455078125,
        12.479995727539063,
        12.5,
        12.520004272460938,
        12.539993286132813,
        12.55999755859375,
        12.580001831054688,
        12.599990844726563,
        12.6199951171875,
        12.639999389648438,
        12.660003662109375,
        12.67999267578125,
        12.699996948242188,
        12.720001220703125,
        12.739990234375,
        12.759994506835938,
        12.779998779296875,
        12.800003051757813,
        12.819992065429688,
        12.839996337890625,
        12.860000610351563,
        12.8800048828125,
        12.899993896484375,
        12.919998168945313,
        12.94000244140625,
        12.959991455078125,
        12.979995727539063,
        13.0,
        13.020004272460938,
        13.039993286132813,
        13.05999755859375,
        13.080001831054688,
        13.099990844726563,
        13.1199951171875,
        13.139999389648438,
        13.160003662109375,
        13.17999267578125,
        13.199996948242188,
        13.220001220703125,
        13.239990234375,
        13.259994506835938,
        13.279998779296875,
        13.300003051757813,
        13.319992065429688,
        13.339996337890625,
        13.360000610351563,
        13.3800048828125,
        13.399993896484375,
        13.419998168945313,
        13.44000244140625,
        13.459991455078125,
        13.479995727539063,
        13.5,
        13.520004272460938,
        13.539993286132813,
        13.55999755859375,
        13.580001831054688,
        13.599990844726563,
        13.6199951171875,
        13.639999389648438,
        13.660003662109375,
        13.67999267578125,
        13.699996948242188,
        13.720001220703125,
        13.739990234375,
        13.759994506835938,
        13.779998779296875,
        13.800003051757813,
        13.819992065429688,
        13.839996337890625,
        13.860000610351563,
        13.8800048828125,
        13.899993896484375,
        13.919998168945313,
        13.94000244140625,
        13.959991455078125,
        13.979995727539063,
        14.0,
        14.020004272460938,
        14.039993286132813,
        14.05999755859375,
        14.080001831054688,
        14.099990844726563,
        14.1199951171875,
        14.139999389648438,
        14.160003662109375,
        14.17999267578125,
        14.199996948242188,
        14.220001220703125,
        14.239990234375,
        14.259994506835938,
        14.279998779296875,
        14.300003051757813,
        14.319992065429688,
        14.339996337890625,
        14.360000610351563,
        14.3800048828125,
        14.399993896484375,
        14.419998168945313,
        14.44000244140625,
        14.459991455078125,
        14.479995727539063,
        14.5,
        14.520004272460938,
        14.539993286132813,
        14.55999755859375,
        14.580001831054688,
        14.599990844726563,
        14.6199951171875,
        14.639999389648438,
        14.660003662109375,
        14.67999267578125,
        14.699996948242188,
        14.720001220703125,
        14.739990234375,
        14.759994506835938,
        14.779998779296875,
        14.800003051757813,
        14.819992065429688,
        14.840011596679688,
        14.860000610351563,
        14.879989624023438,
        14.900009155273438,
        14.919998168945313,
        14.939987182617188,
        14.960006713867188,
        14.979995727539063,
        14.999984741210938,
        15.020004272460938,
        15.039993286132813,
        15.059982299804688,
        15.080001831054688,
        15.099990844726563,
        15.120010375976563,
        15.139999389648438,
        15.159988403320313,
        15.180007934570313,
        15.199996948242188,
        15.219985961914063,
        15.240005493164063,
        15.259994506835938,
        15.279983520507813,
        15.300003051757813,
        15.319992065429688,
        15.340011596679688,
        15.360000610351563,
        15.379989624023438,
        15.400009155273438,
        15.419998168945313,
        15.439987182617188,
        15.460006713867188,
        15.479995727539063,
        15.499984741210938,
        15.520004272460938,
        15.539993286132813,
        15.559982299804688,
        15.580001831054688,
        15.599990844726563,
        15.620010375976563,
        15.639999389648438,
        15.659988403320313,
        15.680007934570313,
        15.699996948242188,
        15.719985961914063,
        15.740005493164063,
        15.759994506835938,
        15.779983520507813,
        15.800003051757813,
        15.819992065429688,
        15.840011596679688,
        15.860000610351563,
        15.879989624023438,
        15.900009155273438,
        15.919998168945313,
        15.939987182617188,
        15.960006713867188,
        15.979995727539063,
        15.999984741210938,
        16.020004272460939,
        16.039993286132814,
        16.059982299804689,
        16.080001831054689,
        16.099990844726564,
        16.120010375976564,
        16.139999389648439,
        16.159988403320314,
        16.180007934570314,
        16.199996948242189,
        16.219985961914064,
        16.240005493164064,
        16.259994506835939,
        16.279983520507814,
        16.300003051757814,
        16.319992065429689,
        16.340011596679689,
        16.360000610351564,
        16.379989624023439,
        16.400009155273439,
        16.419998168945314,
        16.439987182617189,
        16.460006713867189,
        16.479995727539064,
        16.499984741210939,
        16.520004272460939,
        16.539993286132814,
        16.559982299804689,
        16.580001831054689,
        16.599990844726564,
        16.620010375976564,
        16.639999389648439,
        16.659988403320314,
        16.680007934570314,
        16.699996948242189,
        16.719985961914064,
        16.740005493164064,
        16.759994506835939,
        16.779983520507814,
        16.800003051757814,
        16.819992065429689,
        16.840011596679689,
        16.860000610351564,
        16.879989624023439,
        16.900009155273439,
        16.919998168945314,
        16.939987182617189,
        16.960006713867189,
        16.979995727539064,
        16.999984741210939,
        17.020004272460939,
        17.039993286132814,
        17.059982299804689,
        17.080001831054689,
        17.099990844726564,
        17.120010375976564,
        17.139999389648439,
        17.159988403320314,
        17.180007934570314,
        17.199996948242189,
        17.219985961914064,
        17.240005493164064,
        17.259994506835939,
        17.279983520507814,
        17.300003051757814,
        17.319992065429689,
        17.340011596679689,
        17.360000610351564,
        17.379989624023439,
        17.400009155273439,
        17.419998168945314,
        17.439987182617189,
        17.460006713867189,
        17.479995727539064,
        17.499984741210939,
        17.520004272460939,
        17.539993286132814,
        17.559982299804689,
        17.580001831054689,
        17.599990844726564,
        17.620010375976564,
        17.639999389648439,
        17.659988403320314,
        17.680007934570314,
        17.699996948242189,
        17.719985961914064,
        17.740005493164064,
        17.759994506835939,
        17.779983520507814,
        17.800003051757814,
        17.819992065429689,
        17.840011596679689,
        17.860000610351564,
        17.879989624023439,
        17.900009155273439,
        17.919998168945314,
        17.939987182617189,
        17.960006713867189,
        17.979995727539064,
        17.999984741210939,
        18.020004272460939,
        18.039993286132814,
        18.059982299804689,
        18.080001831054689,
        18.099990844726564,
        18.120010375976564,
        18.139999389648439,
        18.159988403320314,
        18.180007934570314,
        18.199996948242189,
        18.219985961914064,
        18.240005493164064,
        18.259994506835939,
        18.279983520507814,
        18.300003051757814,
        18.319992065429689,
        18.340011596679689,
        18.360000610351564,
        18.379989624023439,
        18.400009155273439,
        18.419998168945314,
        18.439987182617189,
        18.460006713867189,
        18.479995727539064,
        18.499984741210939,
        18.520004272460939,
        18.539993286132814,
        18.559982299804689,
        18.580001831054689,
        18.599990844726564,
        18.620010375976564,
        18.639999389648439,
        18.659988403320314,
        18.680007934570314,
        18.699996948242189,
        18.719985961914064,
        18.740005493164064,
        18.759994506835939,
        18.779983520507814,
        18.800003051757814,
        18.819992065429689,
        18.840011596679689,
        18.860000610351564,
        18.879989624023439,
        18.900009155273439,
        18.919998168945314,
        18.939987182617189,
        18.960006713867189,
        18.979995727539064,
        18.999984741210939,
        19.020004272460939,
        19.039993286132814,
        19.059982299804689,
        19.080001831054689,
        19.099990844726564,
        19.120010375976564,
        19.139999389648439,
        19.159988403320314,
        19.180007934570314,
        19.199996948242189,
        19.219985961914064,
        19.240005493164064,
        19.259994506835939,
        19.279983520507814,
        19.300003051757814,
        19.319992065429689,
        19.340011596679689,
        19.360000610351564,
        19.379989624023439,
        19.400009155273439,
        19.419998168945314,
        19.439987182617189,
        19.460006713867189,
        19.479995727539064,
        19.499984741210939,
        19.520004272460939,
        19.539993286132814,
        19.559982299804689,
        19.580001831054689,
        19.599990844726564,
        19.620010375976564,
        19.639999389648439,
        19.659988403320314,
        19.680007934570314,
        19.699996948242189,
        19.719985961914064,
        19.740005493164064,
        19.759994506835939,
        19.779983520507814,
        19.800003051757814,
        19.819992065429689,
        19.840011596679689,
        19.860000610351564,
        19.879989624023439,
        19.900009155273439,
        19.919998168945314,
        19.939987182617189,
        19.960006713867189,
        19.979995727539064,
        19.999984741210939,
        20.020004272460939,
        20.039993286132814,
        20.059982299804689,
        20.080001831054689,
        20.099990844726564,
        20.120010375976564,
        20.139999389648439,
        20.159988403320314,
        20.180007934570314,
        20.199996948242189,
        20.219985961914064,
        20.240005493164064,
        20.259994506835939,
        20.279983520507814,
        20.300003051757814,
        20.319992065429689,
        20.340011596679689,
        20.360000610351564,
        20.379989624023439,
        20.400009155273439,
        20.419998168945314,
        20.439987182617189,
        20.460006713867189,
        20.479995727539064,
        20.499984741210939,
        20.520004272460939,
        20.539993286132814,
        20.559982299804689,
        20.580001831054689,
        20.599990844726564,
        20.620010375976564,
        20.639999389648439,
        20.659988403320314,
        20.680007934570314,
        20.699996948242189,
        20.719985961914064,
        20.740005493164064,
        20.759994506835939,
        20.779983520507814,
        20.800003051757814,
        20.819992065429689,
        20.840011596679689,
        20.860000610351564,
        20.879989624023439,
        20.900009155273439,
        20.919998168945314,
        20.939987182617189,
        20.960006713867189,
        20.979995727539064,
        20.999984741210939,
        21.020004272460939,
        21.039993286132814,
        21.059982299804689,
        21.080001831054689,
        21.099990844726564,
        21.120010375976564,
        21.139999389648439,
        21.159988403320314,
        21.180007934570314,
        21.199996948242189,
        21.219985961914064,
        21.240005493164064,
        21.259994506835939,
        21.279983520507814,
        21.300003051757814,
        21.319992065429689,
        21.340011596679689,
        21.360000610351564,
        21.379989624023439,
        21.400009155273439,
        21.419998168945314,
        21.439987182617189,
        21.460006713867189,
        21.479995727539064,
        21.499984741210939,
        21.520004272460939,
        21.539993286132814,
        21.559982299804689,
        21.580001831054689,
        21.599990844726564,
        21.620010375976564,
        21.639999389648439,
        21.659988403320314,
        21.680007934570314,
        21.699996948242189,
        21.719985961914064,
        21.740005493164064,
        21.759994506835939,
        21.779983520507814,
        21.800003051757814,
        21.819992065429689,
        21.840011596679689,
        21.860000610351564,
        21.879989624023439,
        21.900009155273439,
        21.919998168945314,
        21.939987182617189,
        21.960006713867189,
        21.979995727539064,
        21.999984741210939,
        22.020004272460939,
        22.039993286132814,
        22.059982299804689,
        22.080001831054689,
        22.099990844726564,
        22.120010375976564,
        22.139999389648439,
        22.159988403320314,
        22.180007934570314,
        22.199996948242189,
        22.219985961914064,
        22.240005493164064,
        22.259994506835939,
        22.279983520507814,
        22.300003051757814,
        22.319992065429689,
        22.340011596679689,
        22.360000610351564,
        22.379989624023439,
        22.400009155273439,
        22.419998168945314,
        22.439987182617189,
        22.460006713867189,
        22.479995727539064,
        22.499984741210939,
        22.520004272460939,
        22.539993286132814,
        22.559982299804689,
        22.580001831054689,
        22.599990844726564,
        22.620010375976564,
        22.639999389648439,
        22.659988403320314,
        22.680007934570314,
        22.699996948242189,
        22.719985961914064,
        22.740005493164064,
        22.759994506835939,
        22.779983520507814,
        22.800003051757814,
        22.819992065429689,
        22.840011596679689,
        22.860000610351564,
        22.879989624023439,
        22.900009155273439,
        22.919998168945314,
        22.939987182617189,
        22.960006713867189,
        22.979995727539064,
        22.999984741210939,
        23.020004272460939,
        23.039993286132814,
        23.059982299804689,
        23.080001831054689,
        23.099990844726564,
        23.120010375976564,
        23.139999389648439,
        23.159988403320314,
        23.180007934570314,
        23.199996948242189,
        23.219985961914064,
        23.240005493164064,
        23.259994506835939,
        23.279983520507814,
        23.300003051757814,
        23.319992065429689,
        23.340011596679689,
        23.360000610351564,
        23.379989624023439,
        23.400009155273439,
        23.419998168945314,
        23.439987182617189,
        23.460006713867189,
        23.479995727539064,
        23.499984741210939,
        23.520004272460939,
        23.539993286132814,
        23.559982299804689,
        23.580001831054689,
        23.599990844726564,
        23.620010375976564,
        23.639999389648439,
        23.659988403320314,
        23.680007934570314,
        23.699996948242189,
        23.719985961914064,
        23.740005493164064,
        23.759994506835939,
        23.779983520507814,
        23.800003051757814,
        23.819992065429689,
        23.840011596679689,
        23.860000610351564,
        23.879989624023439,
        23.900009155273439,
        23.919998168945314,
        23.939987182617189,
        23.960006713867189,
        23.979995727539064,
        23.999984741210939,
        24.020004272460939,
        24.039993286132814,
        24.059982299804689,
        24.080001831054689,
        24.099990844726564,
        24.120010375976564,
        24.139999389648439,
        24.159988403320314,
        24.180007934570314,
        24.199996948242189,
        24.219985961914064,
        24.240005493164064,
        24.259994506835939,
        24.279983520507814,
        24.300003051757814,
        24.319992065429689,
        24.340011596679689,
        24.360000610351564,
        24.379989624023439,
        24.400009155273439,
        24.419998168945314,
        24.439987182617189,
        24.460006713867189,
        24.479995727539064,
        24.499984741210939,
        24.520004272460939,
        24.539993286132814,
        24.559982299804689,
        24.580001831054689,
        24.599990844726564,
        24.620010375976564,
        24.639999389648439,
        24.659988403320314,
        24.680007934570314,
        24.699996948242189,
        24.719985961914064,
        24.740005493164064,
        24.759994506835939,
        24.779983520507814,
        24.800003051757814,
        24.819992065429689,
        24.840011596679689,
        24.860000610351564,
        24.879989624023439,
        24.900009155273439,
        24.919998168945314,
        24.939987182617189,
        24.960006713867189,
        24.979995727539064,
        24.999984741210939,
        25.020004272460939,
        25.039993286132814,
        25.059982299804689,
        25.080001831054689,
        25.099990844726564,
        25.120010375976564,
        25.139999389648439,
        25.159988403320314,
        25.180007934570314,
        25.199996948242189,
        25.219985961914064,
        25.240005493164064,
        25.259994506835939,
        25.279983520507814,
        25.300003051757814,
        25.319992065429689,
        25.340011596679689,
        25.360000610351564,
        25.379989624023439,
        25.400009155273439,
        25.419998168945314,
        25.439987182617189,
        25.460006713867189,
        25.479995727539064,
        25.499984741210939,
        25.520004272460939,
        25.539993286132814,
        25.559982299804689,
        25.580001831054689,
        25.599990844726564,
        25.620010375976564,
        25.639999389648439,
        25.659988403320314,
        25.680007934570314,
        25.699996948242189,
        25.719985961914064,
        25.740005493164064,
        25.759994506835939,
        25.779983520507814,
        25.800003051757814,
        25.819992065429689,
        25.840011596679689,
        25.860000610351564,
        25.879989624023439,
        25.900009155273439,
        25.919998168945314,
        25.939987182617189,
        25.960006713867189,
        25.979995727539064,
        25.999984741210939,
        26.020004272460939,
        26.039993286132814,
        26.059982299804689,
        26.080001831054689,
        26.099990844726564,
        26.120010375976564,
        26.139999389648439,
        26.159988403320314,
        26.180007934570314,
        26.199996948242189,
        26.219985961914064,
        26.240005493164064,
        26.259994506835939,
        26.279983520507814,
        26.300003051757814,
        26.319992065429689,
        26.340011596679689,
        26.360000610351564,
        26.379989624023439,
        26.400009155273439,
        26.419998168945314,
        26.439987182617189,
        26.460006713867189,
        26.479995727539064,
        26.499984741210939,
        26.520004272460939,
        26.539993286132814,
        26.559982299804689,
        26.580001831054689,
        26.599990844726564,
        26.620010375976564,
        26.639999389648439,
        26.659988403320314,
        26.680007934570314,
        26.699996948242189,
        26.719985961914064,
        26.740005493164064,
        26.759994506835939,
        26.779983520507814,
        26.800003051757814,
        26.819992065429689,
        26.840011596679689,
        26.860000610351564,
        26.879989624023439,
        26.900009155273439,
        26.919998168945314,
        26.939987182617189,
        26.960006713867189,
        26.979995727539064,
        26.999984741210939,
        27.020004272460939,
        27.039993286132814,
        27.059982299804689,
        27.080001831054689,
        27.099990844726564,
        27.120010375976564,
        27.139999389648439,
        27.159988403320314,
        27.180007934570314,
        27.199996948242189,
        27.219985961914064,
        27.240005493164064,
        27.259994506835939,
        27.279983520507814,
        27.300003051757814,
        27.319992065429689,
        27.340011596679689,
        27.360000610351564,
        27.379989624023439,
        27.400009155273439,
        27.419998168945314,
        27.439987182617189,
        27.460006713867189,
        27.479995727539064,
        27.499984741210939,
        27.520004272460939,
        27.539993286132814,
        27.559982299804689,
        27.580001831054689,
        27.599990844726564,
        27.620010375976564,
        27.639999389648439,
        27.659988403320314,
        27.680007934570314,
        27.699996948242189,
        27.719985961914064,
        27.740005493164064,
        27.759994506835939,
        27.779983520507814,
        27.800003051757814,
        27.819992065429689,
        27.840011596679689,
        27.860000610351564,
        27.879989624023439,
        27.900009155273439,
        27.919998168945314,
        27.939987182617189,
        27.960006713867189,
        27.979995727539064,
        27.999984741210939,
        28.020004272460939,
        28.039993286132814,
        28.059982299804689,
        28.080001831054689,
        28.099990844726564,
        28.120010375976564,
        28.139999389648439,
        28.159988403320314,
        28.180007934570314,
        28.199996948242189,
        28.219985961914064,
        28.240005493164064,
        28.259994506835939,
        28.279983520507814,
        28.300003051757814,
        28.319992065429689,
        28.340011596679689,
        28.360000610351564,
        28.379989624023439,
        28.400009155273439,
        28.419998168945314,
        28.439987182617189,
        28.460006713867189,
        28.479995727539064,
        28.499984741210939,
        28.520004272460939,
        28.539993286132814,
        28.559982299804689,
        28.580001831054689,
        28.599990844726564,
        28.620010375976564,
        28.639999389648439,
        28.659988403320314,
        28.680007934570314,
        28.699996948242189,
        28.719985961914064,
        28.740005493164064,
        28.759994506835939,
        28.779983520507814,
        28.800003051757814,
        28.819992065429689,
        28.840011596679689,
        28.860000610351564,
        28.879989624023439,
        28.900009155273439,
        28.919998168945314,
        28.939987182617189,
        28.960006713867189,
        28.979995727539064,
        28.999984741210939,
        29.020004272460939,
        29.039993286132814,
        29.059982299804689,
        29.080001831054689,
        29.099990844726564,
        29.120010375976564,
        29.139999389648439,
        29.159988403320314,
        29.180007934570314,
        29.199996948242189,
        29.219985961914064,
        29.240005493164064,
        29.259994506835939,
        29.279983520507814,
        29.300003051757814,
        29.319992065429689,
        29.340011596679689,
        29.360000610351564,
        29.379989624023439,
        29.400009155273439,
        29.419998168945314,
        29.439987182617189,
        29.460006713867189,
        29.479995727539064,
        29.499984741210939,
        29.520004272460939,
        29.539993286132814,
        29.559982299804689,
        29.580001831054689,
        29.599990844726564,
        29.620010375976564,
        29.639999389648439,
        29.659988403320314,
        29.680007934570314,
        29.699996948242189,
        29.719985961914064,
        29.740005493164064,
        29.759994506835939,
        29.779983520507814,
        29.800003051757814,
        29.819992065429689,
        29.840011596679689,
        29.860000610351564,
        29.879989624023439,
        29.900009155273439,
        29.919998168945314,
        29.939987182617189,
        29.960006713867189,
        29.979995727539064,
        29.999984741210939,
        30.020004272460939,
        30.039993286132814,
        30.059982299804689,
        30.080001831054689,
        30.099990844726564,
        30.120010375976564,
        30.139999389648439,
        30.159988403320314,
        30.180007934570314,
        30.199996948242189,
        30.219985961914064,
        30.240005493164064,
        30.259994506835939,
        30.279983520507814,
        30.300003051757814,
        30.319992065429689,
        30.340011596679689,
        30.360000610351564,
        30.379989624023439,
        30.400009155273439,
        30.419998168945314,
        30.439987182617189,
        30.460006713867189,
        30.479995727539064,
        30.499984741210939,
        30.520004272460939,
        30.539993286132814,
        30.559982299804689,
        30.580001831054689,
        30.599990844726564,
        30.620010375976564,
        30.639999389648439,
        30.659988403320314,
        30.680007934570314,
        30.699996948242189,
        30.719985961914064,
        30.740005493164064,
        30.759994506835939,
        30.779983520507814,
        30.800003051757814,
        30.819992065429689,
        30.840011596679689,
        30.860000610351564,
        30.879989624023439,
        30.900009155273439,
        30.919998168945314,
        30.939987182617189,
        30.960006713867189,
        30.979995727539064,
        30.999984741210939,
        31.020004272460939,
        31.039993286132814,
        31.059982299804689,
        31.080001831054689,
        31.099990844726564,
        31.120010375976564,
        31.139999389648439,
        31.159988403320314,
        31.180007934570314,
        31.199996948242189,
        31.219985961914064,
        31.240005493164064,
        31.259994506835939,
        31.279983520507814,
        31.300003051757814,
        31.319992065429689,
        31.340011596679689,
        31.360000610351564,
        31.379989624023439,
        31.400009155273439,
        31.419998168945314,
        31.439987182617189,
        31.460006713867189,
        31.479995727539064,
        31.499984741210939,
        31.520004272460939,
        31.539993286132814,
        31.559982299804689,
        31.580001831054689,
        31.599990844726564,
        31.620010375976564,
        31.639999389648439,
        31.659988403320314,
        31.680007934570314,
        31.699996948242189,
        31.719985961914064,
        31.740005493164064,
        31.759994506835939,
        31.779983520507814,
        31.800003051757814,
        31.819992065429689,
        31.840011596679689,
        31.860000610351564,
        31.879989624023439,
        31.900009155273439,
        31.919998168945314,
        31.939987182617189,
        31.960006713867189,
        31.979995727539064,
        31.999984741210939,
        32.02000427246094,
        32.03999328613281,
        32.05998229980469,
        32.08000183105469,
        32.09999084472656,
        32.12001037597656,
        32.13999938964844,
        32.15998840332031,
        32.18000793457031,
        32.19999694824219,
        32.21998596191406,
        32.24000549316406,
        32.25999450683594,
        32.27998352050781,
        32.30000305175781,
        32.31999206542969,
        32.34001159667969,
        32.36000061035156,
        32.37998962402344,
        32.40000915527344,
        32.41999816894531,
        32.43998718261719,
        32.46000671386719,
        32.47999572753906,
        32.49998474121094,
        32.52000427246094,
        32.53999328613281,
        32.55998229980469,
        32.58000183105469,
        32.59999084472656,
        32.62001037597656,
        32.63999938964844,
        32.65998840332031,
        32.68000793457031,
        32.69999694824219,
        32.71998596191406,
        32.74000549316406,
        32.75999450683594,
        32.77998352050781,
        32.80000305175781,
        32.81999206542969,
        32.84001159667969,
        32.86000061035156,
        32.87998962402344,
        32.90000915527344,
        32.91999816894531,
        32.93998718261719,
        32.96000671386719,
        32.97999572753906,
        32.99998474121094,
        33.02000427246094,
        33.03999328613281,
        33.05998229980469,
        33.08000183105469,
        33.09999084472656,
        33.12001037597656,
        33.13999938964844,
        33.15998840332031,
        33.18000793457031,
        33.19999694824219,
        33.21998596191406,
        33.24000549316406,
        33.25999450683594,
        33.27998352050781,
        33.30000305175781,
        33.31999206542969,
        33.34001159667969,
        33.36000061035156,
        33.37998962402344,
        33.40000915527344,
        33.41999816894531,
        33.43998718261719,
        33.46000671386719,
        33.47999572753906,
        33.49998474121094,
        33.52000427246094,
        33.53999328613281,
        33.55998229980469,
        33.58000183105469,
        33.59999084472656,
        33.62001037597656,
        33.63999938964844,
        33.65998840332031,
        33.68000793457031,
        33.69999694824219,
        33.71998596191406,
        33.74000549316406,
        33.75999450683594,
        33.77998352050781,
        33.80000305175781,
        33.81999206542969,
        33.84001159667969,
        33.86000061035156,
        33.87998962402344,
        33.90000915527344,
        33.91999816894531,
        33.93998718261719,
        33.96000671386719,
        33.97999572753906,
        33.99998474121094,
        34.02000427246094,
        34.03999328613281,
        34.05998229980469,
        34.08000183105469,
        34.09999084472656,
        34.12001037597656,
        34.13999938964844,
        34.15998840332031,
        34.18000793457031,
        34.19999694824219,
        34.21998596191406,
        34.24000549316406,
        34.25999450683594,
        34.27998352050781,
        34.30000305175781,
        34.31999206542969,
        34.34001159667969,
        34.36000061035156,
        34.37998962402344,
        34.40000915527344,
        34.41999816894531,
        34.43998718261719,
        34.46000671386719,
        34.47999572753906,
        34.49998474121094,
        34.52000427246094,
        34.53999328613281,
        34.55998229980469,
        34.58000183105469,
        34.59999084472656,
        34.62001037597656,
        34.63999938964844,
        34.65998840332031,
        34.68000793457031,
        34.69999694824219,
        34.71998596191406,
        34.74000549316406,
        34.75999450683594,
        34.77998352050781,
        34.80000305175781,
        34.81999206542969,
        34.84001159667969,
        34.86000061035156,
        34.87998962402344,
        34.90000915527344,
        34.91999816894531,
        34.93998718261719,
        34.96000671386719,
        34.97999572753906,
        34.99998474121094,
        35.02000427246094,
        35.03999328613281,
        35.05998229980469,
        35.08000183105469,
        35.09999084472656,
        35.12001037597656,
        35.13999938964844,
        35.15998840332031,
        35.18000793457031,
        35.19999694824219,
        35.21998596191406,
        35.24000549316406,
        35.25999450683594,
        35.27998352050781,
        35.30000305175781,
        35.31999206542969,
        35.34001159667969,
        35.36000061035156,
        35.37998962402344,
        35.40000915527344,
        35.41999816894531,
        35.43998718261719,
        35.46000671386719,
        35.47999572753906,
        35.49998474121094,
        35.52000427246094,
        35.53999328613281,
        35.55998229980469,
        35.58000183105469,
        35.59999084472656,
        35.62001037597656,
        35.63999938964844,
        35.65998840332031,
        35.68000793457031,
        35.69999694824219,
        35.71998596191406,
        35.74000549316406,
        35.75999450683594,
        35.77998352050781,
        35.80000305175781,
        35.81999206542969,
        35.84001159667969,
        35.86000061035156,
        35.87998962402344,
        35.90000915527344,
        35.91999816894531,
        35.93998718261719,
        35.96000671386719,
        35.97999572753906,
        35.99998474121094,
        36.02000427246094,
        36.03999328613281,
        36.05998229980469,
        36.08000183105469,
        36.09999084472656,
        36.12001037597656,
        36.13999938964844,
        36.15998840332031,
        36.18000793457031,
        36.19999694824219,
        36.21998596191406,
        36.24000549316406,
        36.25999450683594,
        36.27998352050781,
        36.30000305175781,
        36.31999206542969,
        36.34001159667969,
        36.36000061035156,
        36.37998962402344,
        36.40000915527344,
        36.41999816894531,
        36.43998718261719,
        36.46000671386719,
        36.47999572753906,
        36.49998474121094,
        36.52000427246094,
        36.53999328613281,
        36.55998229980469,
        36.58000183105469,
        36.59999084472656,
        36.62001037597656,
        36.63999938964844,
        36.65998840332031,
        36.68000793457031,
        36.69999694824219,
        36.71998596191406,
        36.74000549316406,
        36.75999450683594,
        36.77998352050781,
        36.80000305175781,
        36.81999206542969,
        36.84001159667969,
        36.86000061035156,
        36.87998962402344,
        36.90000915527344,
        36.91999816894531,
        36.93998718261719,
        36.96000671386719,
        36.97999572753906,
        36.99998474121094,
        37.02000427246094,
        37.03999328613281,
        37.05998229980469,
        37.08000183105469,
        37.09999084472656,
        37.12001037597656,
        37.13999938964844,
        37.15998840332031,
        37.18000793457031,
        37.19999694824219,
        37.21998596191406,
        37.24000549316406,
        37.25999450683594,
        37.27998352050781,
        37.30000305175781,
        37.31999206542969,
        37.34001159667969,
        37.36000061035156,
        37.37998962402344,
        37.40000915527344,
        37.41999816894531,
        37.43998718261719,
        37.46000671386719,
        37.47999572753906,
        37.49998474121094,
        37.52000427246094,
        37.53999328613281,
        37.55998229980469,
        37.58000183105469,
        37.59999084472656,
        37.62001037597656,
        37.63999938964844,
        37.65998840332031,
        37.68000793457031,
        37.69999694824219,
        37.71998596191406,
        37.74000549316406,
        37.75999450683594,
        37.77998352050781,
        37.80000305175781,
        37.81999206542969,
        37.84001159667969,
        37.86000061035156,
        37.87998962402344,
        37.90000915527344,
        37.91999816894531,
        37.93998718261719,
        37.96000671386719,
        37.97999572753906,
        37.99998474121094,
        38.02000427246094,
        38.03999328613281,
        38.05998229980469,
        38.08000183105469,
        38.09999084472656,
        38.12001037597656,
        38.13999938964844,
        38.15998840332031,
        38.18000793457031,
        38.19999694824219,
        38.21998596191406,
        38.24000549316406,
        38.25999450683594,
        38.27998352050781,
        38.30000305175781,
        38.31999206542969,
        38.34001159667969,
        38.36000061035156,
        38.37998962402344,
        38.40000915527344,
        38.41999816894531,
        38.43998718261719,
        38.46000671386719,
        38.47999572753906,
        38.49998474121094,
        38.52000427246094,
        38.53999328613281,
        38.55998229980469,
        38.58000183105469,
        38.59999084472656,
        38.62001037597656,
        38.63999938964844,
        38.65998840332031,
        38.68000793457031,
        38.69999694824219,
        38.71998596191406,
        38.74000549316406,
        38.75999450683594,
        38.77998352050781,
        38.80000305175781,
        38.81999206542969,
        38.84001159667969,
        38.86000061035156,
        38.87998962402344,
        38.90000915527344,
        38.91999816894531,
        38.93998718261719,
        38.96000671386719,
        38.97999572753906,
        38.99998474121094,
        39.02000427246094,
        39.03999328613281,
        39.05998229980469,
        39.08000183105469,
        39.09999084472656,
        39.12001037597656,
        39.13999938964844,
        39.15998840332031,
        39.18000793457031,
        39.19999694824219,
        39.21998596191406,
        39.24000549316406,
        39.25999450683594,
        39.27998352050781,
        39.30000305175781,
        39.31999206542969,
        39.34001159667969,
        39.36000061035156,
        39.37998962402344,
        39.40000915527344,
        39.41999816894531,
        39.43998718261719,
        39.46000671386719,
        39.47999572753906,
        39.49998474121094,
        39.52000427246094,
        39.53999328613281,
        39.55998229980469,
        39.58000183105469,
        39.59999084472656,
        39.62001037597656,
        39.63999938964844,
        39.65998840332031,
        39.68000793457031,
        39.69999694824219,
        39.71998596191406,
        39.74000549316406,
        39.75999450683594,
        39.77998352050781,
        39.80000305175781,
        39.81999206542969,
        39.84001159667969,
        39.86000061035156,
        39.87998962402344,
        39.90000915527344,
        39.91999816894531,
        39.93998718261719,
        39.96000671386719,
        39.97999572753906,
        39.99998474121094,
        40.02000427246094,
        40.03999328613281,
        40.05998229980469,
        40.08000183105469,
        40.09999084472656,
        40.12001037597656,
        40.13999938964844,
        40.15998840332031,
        40.18000793457031,
        40.19999694824219,
        40.21998596191406,
        40.24000549316406,
        40.25999450683594,
        40.27998352050781,
        40.30000305175781,
        40.31999206542969,
        40.34001159667969,
        40.36000061035156,
        40.37998962402344,
        40.40000915527344,
        40.41999816894531,
        40.43998718261719,
        40.46000671386719,
        40.47999572753906,
        40.49998474121094,
        40.52000427246094,
        40.53999328613281,
        40.55998229980469,
        40.58000183105469,
        40.59999084472656,
        40.62001037597656,
        40.63999938964844,
        40.65998840332031,
        40.68000793457031,
        40.69999694824219,
        40.71998596191406,
        40.74000549316406,
        40.75999450683594,
        40.77998352050781,
        40.80000305175781,
        40.81999206542969,
        40.84001159667969,
        40.86000061035156,
        40.87998962402344,
        40.90000915527344,
        40.91999816894531,
        40.93998718261719,
        40.96000671386719,
        40.97999572753906,
        40.99998474121094,
        41.02000427246094,
        41.03999328613281,
        41.05998229980469,
        41.08000183105469,
        41.09999084472656,
        41.12001037597656,
        41.13999938964844,
        41.15998840332031,
        41.18000793457031,
        41.19999694824219,
        41.21998596191406,
        41.24000549316406,
        41.25999450683594,
        41.27998352050781,
        41.30000305175781,
        41.31999206542969,
        41.34001159667969,
        41.36000061035156,
        41.37998962402344,
        41.40000915527344,
        41.41999816894531,
        41.43998718261719,
        41.46000671386719,
        41.47999572753906,
        41.49998474121094,
        41.52000427246094,
        41.53999328613281,
        41.55998229980469,
        41.58000183105469,
        41.59999084472656,
        41.62001037597656,
        41.63999938964844,
        41.65998840332031,
        41.68000793457031,
        41.69999694824219,
        41.71998596191406,
        41.74000549316406,
        41.75999450683594,
        41.77998352050781,
        41.80000305175781,
        41.81999206542969,
        41.84001159667969,
        41.86000061035156,
        41.87998962402344,
        41.90000915527344,
        41.91999816894531,
        41.93998718261719,
        41.96000671386719,
        41.97999572753906,
        41.99998474121094,
        42.02000427246094,
        42.03999328613281,
        42.05998229980469,
        42.08000183105469,
        42.09999084472656,
        42.12001037597656,
        42.13999938964844,
        42.15998840332031,
        42.18000793457031,
        42.19999694824219,
        42.21998596191406,
        42.24000549316406,
        42.25999450683594,
        42.27998352050781,
        42.30000305175781,
        42.31999206542969,
        42.34001159667969,
        42.36000061035156,
        42.37998962402344,
        42.40000915527344,
        42.41999816894531,
        42.43998718261719,
        42.46000671386719,
        42.47999572753906,
        42.49998474121094,
        42.52000427246094,
        42.53999328613281,
        42.55998229980469,
        42.58000183105469,
        42.59999084472656,
        42.62001037597656,
        42.63999938964844,
        42.65998840332031,
        42.68000793457031,
        42.69999694824219,
        42.71998596191406,
        42.74000549316406,
        42.75999450683594,
        42.77998352050781,
        42.80000305175781,
        42.81999206542969,
        42.84001159667969,
        42.86000061035156,
        42.87998962402344,
        42.90000915527344,
        42.91999816894531,
        42.93998718261719,
        42.96000671386719,
        42.97999572753906,
        42.99998474121094,
        43.02000427246094,
        43.03999328613281,
        43.05998229980469,
        43.08000183105469,
        43.09999084472656,
        43.12001037597656,
        43.13999938964844,
        43.15998840332031,
        43.18000793457031,
        43.19999694824219,
        43.21998596191406,
        43.24000549316406,
        43.25999450683594,
        43.27998352050781,
        43.30000305175781,
        43.31999206542969,
        43.34001159667969,
        43.36000061035156,
        43.37998962402344,
        43.40000915527344,
        43.41999816894531,
        43.43998718261719,
        43.46000671386719,
        43.47999572753906,
        43.49998474121094,
        43.52000427246094,
        43.53999328613281,
        43.55998229980469,
        43.58000183105469,
        43.59999084472656,
        43.62001037597656,
        43.63999938964844,
        43.65998840332031,
        43.68000793457031,
        43.69999694824219,
        43.71998596191406,
        43.74000549316406,
        43.75999450683594,
        43.77998352050781,
        43.80000305175781,
        43.81999206542969,
        43.84001159667969,
        43.86000061035156,
        43.87998962402344,
        43.90000915527344,
        43.91999816894531,
        43.93998718261719,
        43.96000671386719,
        43.97999572753906,
        43.99998474121094,
        44.02000427246094,
        44.03999328613281,
        44.05998229980469,
        44.08000183105469,
        44.09999084472656,
        44.12001037597656,
        44.13999938964844,
        44.15998840332031,
        44.18000793457031,
        44.19999694824219,
        44.21998596191406,
        44.24000549316406,
        44.25999450683594,
        44.27998352050781,
        44.30000305175781,
        44.31999206542969,
        44.34001159667969,
        44.36000061035156,
        44.37998962402344,
        44.40000915527344,
        44.41999816894531,
        44.43998718261719,
        44.46000671386719,
        44.47999572753906,
        44.49998474121094,
        44.52000427246094,
        44.53999328613281,
        44.55998229980469,
        44.58000183105469,
        44.59999084472656,
        44.62001037597656,
        44.63999938964844,
        44.65998840332031,
        44.68000793457031,
        44.69999694824219,
        44.71998596191406,
        44.74000549316406,
        44.75999450683594,
        44.77998352050781,
        44.80000305175781,
        44.81999206542969,
        44.84001159667969,
        44.86000061035156,
        44.87998962402344,
        44.90000915527344,
        44.91999816894531,
        44.93998718261719,
        44.96000671386719,
        44.97999572753906,
        44.99998474121094,
        45.02000427246094,
        45.03999328613281,
        45.05998229980469,
        45.08000183105469,
        45.09999084472656,
        45.12001037597656,
        45.13999938964844,
        45.15998840332031,
        45.18000793457031,
        45.19999694824219,
        45.21998596191406,
        45.24000549316406,
        45.25999450683594,
        45.27998352050781,
        45.30000305175781,
        45.31999206542969,
        45.34001159667969,
        45.36000061035156,
        45.37998962402344,
        45.40000915527344,
        45.41999816894531,
        45.43998718261719,
        45.46000671386719,
        45.47999572753906,
        45.49998474121094,
        45.52000427246094,
        45.53999328613281,
        45.55998229980469,
        45.58000183105469,
        45.59999084472656,
        45.62001037597656,
        45.63999938964844,
        45.65998840332031,
        45.68000793457031,
        45.69999694824219,
        45.71998596191406,
        45.74000549316406,
        45.75999450683594,
        45.77998352050781,
        45.80000305175781,
        45.81999206542969,
        45.84001159667969,
        45.86000061035156,
        45.87998962402344,
        45.90000915527344,
        45.91999816894531,
        45.93998718261719,
        45.96000671386719,
        45.97999572753906,
        45.99998474121094,
        46.02000427246094,
        46.03999328613281,
        46.05998229980469,
        46.08000183105469,
        46.09999084472656,
        46.12001037597656,
        46.13999938964844,
        46.15998840332031,
        46.18000793457031,
        46.19999694824219,
        46.21998596191406,
        46.24000549316406,
        46.25999450683594,
        46.27998352050781,
        46.30000305175781,
        46.31999206542969,
        46.34001159667969,
        46.36000061035156,
        46.37998962402344,
        46.40000915527344,
        46.41999816894531,
        46.43998718261719,
        46.46000671386719,
        46.47999572753906,
        46.49998474121094,
        46.52000427246094,
        46.53999328613281,
        46.55998229980469,
        46.58000183105469,
        46.59999084472656,
        46.62001037597656,
        46.63999938964844,
        46.65998840332031,
        46.68000793457031,
        46.69999694824219,
        46.71998596191406,
        46.74000549316406,
        46.75999450683594,
        46.77998352050781,
        46.80000305175781,
        46.81999206542969,
        46.84001159667969,
        46.86000061035156,
        46.87998962402344,
        46.90000915527344,
        46.91999816894531,
        46.93998718261719,
        46.96000671386719,
        46.97999572753906,
        46.99998474121094,
        47.02000427246094,
        47.03999328613281,
        47.05998229980469,
        47.08000183105469,
        47.09999084472656,
        47.12001037597656,
        47.13999938964844,
        47.15998840332031,
        47.18000793457031,
        47.19999694824219,
        47.21998596191406,
        47.24000549316406,
        47.25999450683594,
        47.27998352050781,
        47.30000305175781,
        47.31999206542969,
        47.34001159667969,
        47.36000061035156,
        47.37998962402344,
        47.40000915527344,
        47.41999816894531,
        47.43998718261719,
        47.46000671386719,
        47.47999572753906,
        47.49998474121094,
        47.52000427246094,
        47.53999328613281,
        47.55998229980469,
        47.58000183105469,
        47.59999084472656,
        47.62001037597656,
        47.63999938964844,
        47.65998840332031,
        47.68000793457031,
        47.69999694824219,
        47.71998596191406,
        47.74000549316406,
        47.75999450683594,
        47.77998352050781,
        47.80000305175781,
        47.81999206542969,
        47.84001159667969,
        47.86000061035156,
        47.87998962402344,
        47.90000915527344,
        47.91999816894531,
        47.93998718261719,
        47.96000671386719,
        47.97999572753906,
        47.99998474121094,
        48.02000427246094,
        48.03999328613281,
        48.05998229980469,
        48.08000183105469,
        48.09999084472656,
        48.12001037597656,
        48.13999938964844,
        48.15998840332031,
        48.18000793457031,
        48.19999694824219,
        48.21998596191406,
        48.24000549316406,
        48.25999450683594,
        48.27998352050781,
        48.30000305175781,
        48.31999206542969,
        48.34001159667969,
        48.36000061035156,
        48.37998962402344,
        48.40000915527344,
        48.41999816894531,
        48.43998718261719,
        48.46000671386719,
        48.47999572753906,
        48.49998474121094,
        48.52000427246094,
        48.53999328613281,
        48.55998229980469,
        48.58000183105469,
        48.59999084472656,
        48.62001037597656,
        48.63999938964844,
        48.65998840332031,
        48.68000793457031,
        48.69999694824219,
        48.71998596191406,
        48.74000549316406,
        48.75999450683594,
        48.77998352050781,
        48.80000305175781,
        48.81999206542969,
        48.84001159667969,
        48.86000061035156,
        48.87998962402344,
        48.90000915527344,
        48.91999816894531,
        48.93998718261719,
        48.96000671386719,
        48.97999572753906,
        48.99998474121094,
        49.02000427246094,
        49.03999328613281,
        49.05998229980469,
        49.08000183105469,
        49.09999084472656,
        49.12001037597656,
        49.13999938964844,
        49.15998840332031,
        49.18000793457031,
        49.19999694824219,
        49.21998596191406,
        49.24000549316406,
        49.25999450683594,
        49.27998352050781,
        49.30000305175781,
        49.31999206542969,
        49.34001159667969,
        49.36000061035156,
        49.37998962402344,
        49.40000915527344,
        49.41999816894531,
        49.43998718261719,
        49.46000671386719,
        49.47999572753906,
        49.49998474121094,
        49.52000427246094,
        49.53999328613281,
        49.55998229980469,
        49.58000183105469,
        49.59999084472656,
        49.62001037597656,
        49.63999938964844,
        49.65998840332031,
        49.68000793457031,
        49.69999694824219,
        49.71998596191406,
        49.74000549316406,
        49.75999450683594,
        49.77998352050781,
        49.80000305175781,
        49.81999206542969,
        49.84001159667969,
        49.86000061035156,
        49.87998962402344,
        49.90000915527344,
        49.91999816894531,
        49.93998718261719,
        49.96000671386719,
        49.97999572753906,
        49.99998474121094,
        50.02000427246094,
        50.03999328613281,
        50.05998229980469,
        50.08000183105469,
        50.09999084472656,
        50.12001037597656,
        50.13999938964844,
        50.15998840332031,
        50.18000793457031,
        50.19999694824219,
        50.21998596191406,
        50.24000549316406,
        50.25999450683594,
        50.27998352050781,
        50.30000305175781,
        50.31999206542969,
        50.34001159667969,
        50.36000061035156,
        50.37998962402344,
        50.40000915527344,
        50.41999816894531,
        50.43998718261719,
        50.46000671386719,
        50.47999572753906,
        50.49998474121094,
        50.52000427246094,
        50.53999328613281,
        50.55998229980469,
        50.58000183105469,
        50.59999084472656,
        50.62001037597656,
        50.63999938964844,
        50.65998840332031,
        50.68000793457031,
        50.69999694824219,
        50.71998596191406,
        50.74000549316406,
        50.75999450683594,
        50.77998352050781,
        50.80000305175781,
        50.81999206542969,
        50.84001159667969,
        50.86000061035156,
        50.87998962402344,
        50.90000915527344,
        50.91999816894531,
        50.93998718261719,
        50.96000671386719,
        50.97999572753906,
        50.99998474121094,
        51.02000427246094,
        51.03999328613281,
        51.05998229980469,
        51.08000183105469,
        51.09999084472656,
        51.12001037597656,
        51.13999938964844,
        51.15998840332031,
        51.18000793457031,
        51.19999694824219,
        51.21998596191406,
        51.24000549316406,
        51.25999450683594,
        51.27998352050781,
        51.30000305175781,
        51.31999206542969,
        51.34001159667969,
        51.36000061035156,
        51.37998962402344,
        51.40000915527344,
        51.41999816894531,
        51.43998718261719,
        51.46000671386719,
        51.47999572753906,
        51.49998474121094,
        51.52000427246094,
        51.53999328613281,
        51.55998229980469,
        51.58000183105469,
        51.59999084472656,
        51.62001037597656,
        51.63999938964844,
        51.65998840332031,
        51.68000793457031,
        51.69999694824219,
        51.71998596191406,
        51.74000549316406,
        51.75999450683594,
        51.77998352050781,
        51.80000305175781,
        51.81999206542969,
        51.84001159667969,
        51.86000061035156,
        51.87998962402344,
        51.90000915527344,
        51.91999816894531,
        51.93998718261719,
        51.96000671386719,
        51.97999572753906,
        51.99998474121094,
        52.02000427246094,
        52.03999328613281,
        52.05998229980469,
        52.08000183105469,
        52.09999084472656,
        52.12001037597656,
        52.13999938964844,
        52.15998840332031,
        52.18000793457031,
        52.19999694824219,
        52.21998596191406,
        52.24000549316406,
        52.25999450683594,
        52.27998352050781,
        52.30000305175781,
        52.31999206542969,
        52.34001159667969,
        52.36000061035156,
        52.37998962402344,
        52.40000915527344,
        52.41999816894531,
        52.43998718261719,
        52.46000671386719,
        52.47999572753906,
        52.49998474121094,
        52.52000427246094,
        52.53999328613281,
        52.55998229980469,
        52.58000183105469,
        52.59999084472656,
        52.62001037597656,
        52.63999938964844,
        52.65998840332031,
        52.68000793457031,
        52.69999694824219,
        52.71998596191406,
        52.74000549316406,
        52.75999450683594,
        52.77998352050781,
        52.80000305175781,
        52.81999206542969,
        52.84001159667969,
        52.86000061035156,
        52.87998962402344,
        52.90000915527344,
        52.91999816894531,
        52.93998718261719,
        52.96000671386719,
        52.97999572753906,
        52.99998474121094,
        53.02000427246094,
        53.03999328613281,
        53.05998229980469,
        53.08000183105469,
        53.09999084472656,
        53.12001037597656,
        53.13999938964844,
        53.15998840332031,
        53.18000793457031,
        53.19999694824219,
        53.21998596191406,
        53.24000549316406,
        53.25999450683594,
        53.27998352050781,
        53.30000305175781,
        53.31999206542969,
        53.34001159667969,
        53.36000061035156,
        53.37998962402344,
        53.40000915527344,
        53.41999816894531,
        53.43998718261719,
        53.46000671386719,
        53.47999572753906,
        53.49998474121094,
        53.52000427246094,
        53.53999328613281,
        53.55998229980469,
        53.58000183105469,
        53.59999084472656,
        53.62001037597656,
        53.63999938964844,
        53.65998840332031,
        53.68000793457031,
        53.69999694824219,
        53.71998596191406,
        53.74000549316406,
        53.75999450683594,
        53.77998352050781,
        53.80000305175781,
        53.81999206542969,
        53.84001159667969,
        53.86000061035156,
        53.87998962402344,
        53.90000915527344,
        53.91999816894531,
        53.93998718261719,
        53.96000671386719,
        53.97999572753906,
        53.99998474121094,
        54.02000427246094,
        54.03999328613281,
        54.05998229980469,
        54.08000183105469,
        54.09999084472656,
        54.12001037597656,
        54.13999938964844,
        54.15998840332031,
        54.18000793457031,
        54.19999694824219,
        54.21998596191406,
        54.24000549316406,
        54.25999450683594,
        54.27998352050781,
        54.30000305175781,
        54.31999206542969,
        54.34001159667969,
        54.36000061035156,
        54.37998962402344,
        54.40000915527344,
        54.41999816894531,
        54.43998718261719,
        54.46000671386719,
        54.47999572753906,
        54.49998474121094,
        54.52000427246094,
        54.53999328613281,
        54.55998229980469,
        54.58000183105469,
        54.59999084472656,
        54.62001037597656,
        54.63999938964844,
        54.65998840332031,
        54.68000793457031,
        54.69999694824219,
        54.71998596191406,
        54.74000549316406,
        54.75999450683594,
        54.77998352050781,
        54.80000305175781,
        54.81999206542969,
        54.84001159667969,
        54.86000061035156,
        54.87998962402344,
        54.90000915527344,
        54.91999816894531,
        54.93998718261719,
        54.96000671386719,
        54.97999572753906,
        54.99998474121094,
        55.02000427246094,
        55.03999328613281,
        55.05998229980469,
        55.08000183105469,
        55.09999084472656,
        55.12001037597656,
        55.13999938964844,
        55.15998840332031,
        55.18000793457031,
        55.19999694824219,
        55.21998596191406,
        55.24000549316406,
        55.25999450683594,
        55.27998352050781,
        55.30000305175781,
        55.31999206542969,
        55.34001159667969,
        55.36000061035156,
        55.37998962402344,
        55.40000915527344,
        55.41999816894531,
        55.43998718261719,
        55.46000671386719,
        55.47999572753906,
        55.49998474121094,
        55.52000427246094,
        55.53999328613281,
        55.55998229980469,
        55.58000183105469,
        55.59999084472656,
        55.62001037597656,
        55.63999938964844,
        55.65998840332031,
        55.68000793457031,
        55.69999694824219,
        55.71998596191406,
        55.74000549316406,
        55.75999450683594,
        55.77998352050781,
        55.80000305175781,
        55.81999206542969,
        55.84001159667969,
        55.86000061035156,
        55.87998962402344,
        55.90000915527344,
        55.91999816894531,
        55.93998718261719,
        55.96000671386719,
        55.97999572753906,
        55.99998474121094,
        56.02000427246094,
        56.03999328613281,
        56.05998229980469,
        56.08000183105469,
        56.09999084472656,
        56.12001037597656,
        56.13999938964844,
        56.15998840332031,
        56.18000793457031,
        56.19999694824219,
        56.21998596191406,
        56.24000549316406,
        56.25999450683594,
        56.27998352050781,
        56.30000305175781,
        56.31999206542969,
        56.34001159667969,
        56.36000061035156,
        56.37998962402344,
        56.40000915527344,
        56.41999816894531,
        56.43998718261719,
        56.46000671386719,
        56.47999572753906,
        56.49998474121094,
        56.52000427246094,
        56.53999328613281,
        56.55998229980469,
        56.58000183105469,
        56.59999084472656,
        56.62001037597656,
        56.63999938964844,
        56.65998840332031,
        56.68000793457031,
        56.69999694824219,
        56.71998596191406,
        56.74000549316406,
        56.75999450683594,
        56.77998352050781,
        56.80000305175781,
        56.81999206542969,
        56.84001159667969,
        56.86000061035156,
        56.87998962402344,
        56.90000915527344,
        56.91999816894531,
        56.93998718261719,
        56.96000671386719,
        56.97999572753906,
        56.99998474121094,
        57.02000427246094,
        57.03999328613281,
        57.05998229980469,
        57.08000183105469,
        57.09999084472656,
        57.12001037597656,
        57.13999938964844,
        57.15998840332031,
        57.18000793457031,
        57.19999694824219,
        57.21998596191406,
        57.24000549316406,
        57.25999450683594,
        57.27998352050781,
        57.30000305175781,
        57.31999206542969,
        57.34001159667969,
        57.36000061035156,
        57.37998962402344,
        57.40000915527344,
        57.41999816894531,
        57.43998718261719,
        57.46000671386719,
        57.47999572753906,
        57.49998474121094,
        57.52000427246094,
        57.53999328613281,
        57.55998229980469,
        57.58000183105469,
        57.59999084472656,
        57.62001037597656,
        57.63999938964844,
        57.65998840332031,
        57.68000793457031,
        57.69999694824219,
        57.71998596191406,
        57.74000549316406,
        57.75999450683594,
        57.77998352050781,
        57.80000305175781,
        57.81999206542969,
        57.84001159667969,
        57.86000061035156,
        57.87998962402344,
        57.90000915527344,
        57.91999816894531,
        57.93998718261719,
        57.96000671386719,
        57.97999572753906,
        57.99998474121094,
        58.02000427246094,
        58.03999328613281,
        58.05998229980469,
        58.08000183105469,
        58.09999084472656,
        58.12001037597656,
        58.13999938964844,
        58.15998840332031,
        58.18000793457031,
        58.19999694824219,
        58.21998596191406,
        58.24000549316406,
        58.25999450683594,
        58.27998352050781,
        58.30000305175781,
        58.31999206542969,
        58.34001159667969,
        58.36000061035156,
        58.37998962402344,
        58.40000915527344,
        58.41999816894531,
        58.43998718261719,
        58.46000671386719,
        58.47999572753906,
        58.49998474121094,
        58.52000427246094,
        58.53999328613281,
        58.55998229980469,
        58.58000183105469,
        58.59999084472656,
        58.62001037597656,
        58.63999938964844,
        58.65998840332031,
        58.68000793457031,
        58.69999694824219,
        58.71998596191406,
        58.74000549316406,
        58.75999450683594,
        58.77998352050781,
        58.80000305175781,
        58.81999206542969,
        58.84001159667969,
        58.86000061035156,
        58.87998962402344,
        58.90000915527344,
        58.91999816894531,
        58.93998718261719,
        58.96000671386719,
        58.97999572753906,
        58.99998474121094,
        59.02000427246094,
        59.03999328613281,
        59.05998229980469,
        59.08000183105469,
        59.09999084472656,
        59.12001037597656,
        59.13999938964844,
        59.15998840332031,
        59.18000793457031,
        59.19999694824219,
        59.21998596191406,
        59.24000549316406,
        59.25999450683594,
        59.27998352050781,
        59.30000305175781,
        59.31999206542969,
        59.33998107910156,
        59.36000061035156,
        59.37998962402344,
        59.40000915527344,
        59.41999816894531,
        59.43998718261719,
        59.46000671386719,
        59.47999572753906,
        59.49998474121094,
        59.52000427246094,
        59.53999328613281,
        59.55998229980469,
        59.58000183105469,
        59.59999084472656,
        59.62001037597656,
        59.63999938964844,
        59.65998840332031,
        59.68000793457031,
        59.69999694824219,
        59.71998596191406,
        59.74000549316406,
        59.75999450683594,
        59.77998352050781,
        59.80000305175781,
        59.81999206542969,
        59.83998107910156,
        59.86000061035156,
        59.87998962402344,
        59.90000915527344,
        59.91999816894531,
        59.93998718261719,
        59.96000671386719,
        59.97999572753906
    ],
    "rightHandPositions": [
        "(-0.334090, 1.141970, -0.177765)",
        "(-0.335221, 1.142421, -0.177172)",
        "(-0.336679, 1.142629, -0.177195)",
        "(-0.337492, 1.142521, -0.177124)",
        "(-0.338530, 1.142361, -0.175388)",
        "(-0.338530, 1.142361, -0.175388)",
        "(-0.339945, 1.141983, -0.175905)",
        "(-0.340752, 1.141322, -0.177384)",
        "(-0.340895, 1.140548, -0.179484)",
        "(-0.340955, 1.140204, -0.180877)",
        "(-0.340749, 1.140427, -0.180925)",
        "(-0.340749, 1.140427, -0.180925)",
        "(-0.340426, 1.140795, -0.181097)",
        "(-0.340104, 1.141405, -0.181066)",
        "(-0.339869, 1.142024, -0.181122)",
        "(-0.339646, 1.142847, -0.180992)",
        "(-0.339646, 1.142847, -0.180992)",
        "(-0.339743, 1.143420, -0.180532)",
        "(-0.339631, 1.143801, -0.180333)",
        "(-0.339439, 1.143940, -0.180663)",
        "(-0.339423, 1.144067, -0.180023)",
        "(-0.339423, 1.144067, -0.180023)",
        "(-0.339472, 1.143983, -0.179238)",
        "(-0.339517, 1.143600, -0.179050)",
        "(-0.339721, 1.143118, -0.178952)",
        "(-0.340062, 1.142475, -0.177927)",
        "(-0.340062, 1.142475, -0.177927)",
        "(-0.340645, 1.142042, -0.177006)",
        "(-0.341445, 1.141559, -0.176497)",
        "(-0.342040, 1.140965, -0.176649)",
        "(-0.343109, 1.140110, -0.176102)",
        "(-0.343109, 1.140110, -0.176102)",
        "(-0.343517, 1.139437, -0.175333)",
        "(-0.343971, 1.138731, -0.175006)",
        "(-0.344449, 1.138037, -0.174787)",
        "(-0.345016, 1.136974, -0.174357)",
        "(-0.345016, 1.136974, -0.174357)",
        "(-0.345231, 1.136359, -0.173934)",
        "(-0.345254, 1.135805, -0.174057)",
        "(-0.345165, 1.135673, -0.173912)",
        "(-0.345602, 1.135405, -0.172504)",
        "(-0.345602, 1.135405, -0.172504)",
        "(-0.345510, 1.135351, -0.172465)",
        "(-0.345195, 1.135333, -0.172270)",
        "(-0.345191, 1.135608, -0.171408)",
        "(-0.345253, 1.136115, -0.170608)",
        "(-0.345253, 1.136115, -0.170608)",
        "(-0.344626, 1.136314, -0.170154)",
        "(-0.344110, 1.136572, -0.169937)",
        "(-0.343739, 1.136949, -0.169085)",
        "(-0.343226, 1.137332, -0.168293)",
        "(-0.343226, 1.137332, -0.168293)",
        "(-0.342320, 1.137398, -0.167829)",
        "(-0.341617, 1.137579, -0.167071)",
        "(-0.341158, 1.137861, -0.166530)",
        "(-0.340082, 1.138297, -0.165730)",
        "(-0.340082, 1.138297, -0.165730)",
        "(-0.339103, 1.138546, -0.165098)",
        "(-0.337970, 1.138610, -0.164287)",
        "(-0.337206, 1.138552, -0.163576)",
        "(-0.336023, 1.138534, -0.162274)",
        "(-0.336023, 1.138534, -0.162274)",
        "(-0.335125, 1.138735, -0.161886)",
        "(-0.333788, 1.139225, -0.161901)",
        "(-0.331542, 1.139981, -0.162044)",
        "(-0.328538, 1.142055, -0.162297)",
        "(-0.328538, 1.142055, -0.162297)",
        "(-0.326560, 1.143843, -0.162810)",
        "(-0.323367, 1.145732, -0.163097)",
        "(-0.319515, 1.147963, -0.163063)",
        "(-0.314116, 1.151891, -0.163009)",
        "(-0.314116, 1.151891, -0.163009)",
        "(-0.310001, 1.154441, -0.163121)",
        "(-0.305589, 1.156922, -0.163053)",
        "(-0.301339, 1.159390, -0.162500)",
        "(-0.292690, 1.162685, -0.162595)",
        "(-0.292690, 1.162685, -0.162595)",
        "(-0.288533, 1.165060, -0.162663)",
        "(-0.285092, 1.167887, -0.162290)",
        "(-0.280947, 1.171075, -0.161764)",
        "(-0.272879, 1.176592, -0.162679)",
        "(-0.272879, 1.176592, -0.162679)",
        "(-0.268984, 1.180300, -0.162595)",
        "(-0.267374, 1.183807, -0.162370)",
        "(-0.264936, 1.187373, -0.163413)",
        "(-0.259950, 1.193034, -0.163921)",
        "(-0.259950, 1.193034, -0.163921)",
        "(-0.257054, 1.196428, -0.165339)",
        "(-0.254767, 1.199671, -0.166432)",
        "(-0.253089, 1.202997, -0.166576)",
        "(-0.249793, 1.207898, -0.166252)",
        "(-0.249793, 1.207898, -0.166252)",
        "(-0.248469, 1.210801, -0.166213)",
        "(-0.248822, 1.213335, -0.165955)",
        "(-0.248126, 1.215844, -0.165603)",
        "(-0.245749, 1.219525, -0.165590)",
        "(-0.245749, 1.219525, -0.165590)",
        "(-0.244085, 1.221951, -0.164938)",
        "(-0.242930, 1.224213, -0.164741)",
        "(-0.242332, 1.226327, -0.164823)",
        "(-0.241131, 1.229418, -0.163708)",
        "(-0.241131, 1.229418, -0.163708)",
        "(-0.239688, 1.231562, -0.163521)",
        "(-0.238416, 1.233674, -0.163566)",
        "(-0.237260, 1.235858, -0.163651)",
        "(-0.236273, 1.238130, -0.163658)",
        "(-0.235831, 1.239315, -0.163941)",
        "(-0.234737, 1.241784, -0.164385)",
        "(-0.233593, 1.244393, -0.164769)",
        "(-0.232865, 1.247030, -0.165511)",
        "(-0.232082, 1.250975, -0.166832)",
        "(-0.232082, 1.250975, -0.166832)",
        "(-0.231359, 1.253600, -0.167507)",
        "(-0.230595, 1.256188, -0.168541)",
        "(-0.230030, 1.258756, -0.169439)",
        "(-0.229590, 1.261306, -0.170579)",
        "(-0.229285, 1.262549, -0.170992)",
        "(-0.228842, 1.264917, -0.172014)",
        "(-0.228076, 1.267249, -0.172878)",
        "(-0.226954, 1.269538, -0.174102)",
        "(-0.226591, 1.271780, -0.175286)",
        "(-0.226567, 1.272878, -0.175672)",
        "(-0.226182, 1.275120, -0.176543)",
        "(-0.225603, 1.277341, -0.177989)",
        "(-0.225240, 1.279513, -0.178880)",
        "(-0.224353, 1.282759, -0.180675)",
        "(-0.224353, 1.282759, -0.180675)",
        "(-0.223580, 1.284912, -0.182263)",
        "(-0.223387, 1.286942, -0.183243)",
        "(-0.222589, 1.289035, -0.184659)",
        "(-0.221707, 1.292032, -0.186644)",
        "(-0.221707, 1.292032, -0.186644)",
        "(-0.221532, 1.293968, -0.188179)",
        "(-0.220681, 1.296079, -0.190182)",
        "(-0.219646, 1.298276, -0.191959)",
        "(-0.218618, 1.301571, -0.194861)",
        "(-0.218618, 1.301571, -0.194861)",
        "(-0.218184, 1.303748, -0.196814)",
        "(-0.217594, 1.305973, -0.199179)",
        "(-0.216633, 1.308175, -0.201724)",
        "(-0.215712, 1.311306, -0.205138)",
        "(-0.215712, 1.311306, -0.205138)",
        "(-0.215079, 1.313318, -0.207649)",
        "(-0.214364, 1.315363, -0.210373)",
        "(-0.213550, 1.317444, -0.213031)",
        "(-0.212700, 1.320498, -0.217362)",
        "(-0.212700, 1.320498, -0.217362)",
        "(-0.212340, 1.322473, -0.220189)",
        "(-0.211828, 1.324425, -0.223010)",
        "(-0.211446, 1.326321, -0.225910)",
        "(-0.210932, 1.328992, -0.230355)",
        "(-0.210932, 1.328992, -0.230355)",
        "(-0.210726, 1.330574, -0.233325)",
        "(-0.210465, 1.331959, -0.236363)",
        "(-0.210129, 1.333175, -0.239560)",
        "(-0.209990, 1.334553, -0.244049)",
        "(-0.209990, 1.334553, -0.244049)",
        "(-0.209973, 1.335179, -0.246678)",
        "(-0.209939, 1.335558, -0.249346)",
        "(-0.209792, 1.335715, -0.252211)",
        "(-0.209774, 1.335303, -0.255982)",
        "(-0.209774, 1.335303, -0.255982)",
        "(-0.209914, 1.334594, -0.258435)",
        "(-0.210144, 1.333546, -0.260653)",
        "(-0.210281, 1.332165, -0.263088)",
        "(-0.210695, 1.329502, -0.266742)",
        "(-0.210695, 1.329502, -0.266742)",
        "(-0.211054, 1.327418, -0.268979)",
        "(-0.211259, 1.325176, -0.271069)",
        "(-0.211511, 1.322719, -0.273264)",
        "(-0.211981, 1.319948, -0.275509)",
        "(-0.212295, 1.318395, -0.276599)",
        "(-0.213014, 1.315094, -0.278455)",
        "(-0.213678, 1.311395, -0.280238)",
        "(-0.214468, 1.307315, -0.282344)",
        "(-0.215943, 1.300237, -0.284758)",
        "(-0.215943, 1.300237, -0.284758)",
        "(-0.217181, 1.294865, -0.286458)",
        "(-0.218086, 1.289054, -0.288270)",
        "(-0.219197, 1.282863, -0.289982)",
        "(-0.220661, 1.276324, -0.291294)",
        "(-0.221524, 1.272950, -0.291688)",
        "(-0.223140, 1.266116, -0.292366)",
        "(-0.224562, 1.259259, -0.293214)",
        "(-0.226068, 1.252354, -0.294168)",
        "(-0.228955, 1.241933, -0.294559)",
        "(-0.228955, 1.241933, -0.294559)",
        "(-0.230485, 1.235081, -0.294818)",
        "(-0.232303, 1.228253, -0.294787)",
        "(-0.234619, 1.221268, -0.294435)",
        "(-0.237590, 1.210453, -0.293736)",
        "(-0.237590, 1.210453, -0.293736)",
        "(-0.240540, 1.202993, -0.292317)",
        "(-0.243772, 1.195287, -0.289968)",
        "(-0.246697, 1.187302, -0.287694)",
        "(-0.250738, 1.174684, -0.284050)",
        "(-0.250738, 1.174684, -0.284050)",
        "(-0.254492, 1.166177, -0.280717)",
        "(-0.257860, 1.157769, -0.277058)",
        "(-0.261062, 1.149511, -0.272936)",
        "(-0.266343, 1.137918, -0.265724)",
        "(-0.266343, 1.137918, -0.265724)",
        "(-0.269313, 1.131433, -0.260527)",
        "(-0.271984, 1.125708, -0.255426)",
        "(-0.274061, 1.120558, -0.250164)",
        "(-0.275999, 1.116231, -0.244260)",
        "(-0.276836, 1.114495, -0.241145)",
        "(-0.278090, 1.111619, -0.234870)",
        "(-0.278689, 1.109684, -0.228688)",
        "(-0.278664, 1.108617, -0.222512)",
        "(-0.278427, 1.108445, -0.216178)",
        "(-0.278207, 1.108657, -0.213012)",
        "(-0.277619, 1.109515, -0.206600)",
        "(-0.276651, 1.111033, -0.201286)",
        "(-0.275231, 1.113191, -0.195967)",
        "(-0.272996, 1.117538, -0.187623)",
        "(-0.272996, 1.117538, -0.187623)",
        "(-0.271462, 1.120943, -0.182626)",
        "(-0.269916, 1.124666, -0.178020)",
        "(-0.267845, 1.128675, -0.173771)",
        "(-0.265507, 1.132967, -0.170100)",
        "(-0.264509, 1.135293, -0.168383)",
        "(-0.262238, 1.140123, -0.165249)",
        "(-0.259807, 1.145407, -0.162401)",
        "(-0.257071, 1.151037, -0.159741)",
        "(-0.254271, 1.156961, -0.157710)",
        "(-0.252931, 1.160057, -0.156581)",
        "(-0.250059, 1.166294, -0.154419)",
        "(-0.247261, 1.172630, -0.152729)",
        "(-0.244208, 1.179003, -0.151070)",
        "(-0.241163, 1.185480, -0.149955)",
        "(-0.239668, 1.188766, -0.149350)",
        "(-0.236706, 1.195308, -0.148271)",
        "(-0.234014, 1.201934, -0.147621)",
        "(-0.231052, 1.208614, -0.147211)",
        "(-0.226774, 1.218580, -0.146646)",
        "(-0.226774, 1.218580, -0.146646)",
        "(-0.224091, 1.225146, -0.147055)",
        "(-0.221333, 1.231727, -0.147566)",
        "(-0.218597, 1.238272, -0.148464)",
        "(-0.214852, 1.247908, -0.150335)",
        "(-0.214852, 1.247908, -0.150335)",
        "(-0.212656, 1.254197, -0.151730)",
        "(-0.209853, 1.260426, -0.154162)",
        "(-0.207203, 1.266575, -0.156778)",
        "(-0.204138, 1.275269, -0.160318)",
        "(-0.204138, 1.275269, -0.160318)",
        "(-0.202418, 1.280680, -0.163310)",
        "(-0.200805, 1.285806, -0.166492)",
        "(-0.199189, 1.290686, -0.170242)",
        "(-0.197596, 1.297279, -0.175205)",
        "(-0.197596, 1.297279, -0.175205)",
        "(-0.196823, 1.301206, -0.178570)",
        "(-0.195933, 1.304847, -0.182865)",
        "(-0.195432, 1.308101, -0.186769)",
        "(-0.194867, 1.312295, -0.192502)",
        "(-0.194867, 1.312295, -0.192502)",
        "(-0.194674, 1.314709, -0.196056)",
        "(-0.194918, 1.316716, -0.199854)",
        "(-0.195099, 1.318295, -0.203834)",
        "(-0.195459, 1.319358, -0.207850)",
        "(-0.195590, 1.319705, -0.210110)",
        "(-0.195823, 1.320120, -0.214355)",
        "(-0.196413, 1.320110, -0.218262)",
        "(-0.197246, 1.319765, -0.222455)",
        "(-0.198251, 1.318934, -0.228983)",
        "(-0.198251, 1.318934, -0.228983)",
        "(-0.198840, 1.318151, -0.233073)",
        "(-0.199876, 1.317077, -0.237312)",
        "(-0.201057, 1.315792, -0.241272)",
        "(-0.202431, 1.313422, -0.247357)",
        "(-0.202431, 1.313422, -0.247357)",
        "(-0.203755, 1.311616, -0.251385)",
        "(-0.204983, 1.309746, -0.254975)",
        "(-0.206097, 1.307764, -0.258493)",
        "(-0.207233, 1.305516, -0.261951)",
        "(-0.207820, 1.304256, -0.263566)",
        "(-0.209074, 1.301413, -0.266794)",
        "(-0.210479, 1.298139, -0.269785)",
        "(-0.211907, 1.294441, -0.272651)",
        "(-0.213312, 1.290353, -0.275821)",
        "(-0.213925, 1.288172, -0.277274)",
        "(-0.215111, 1.283607, -0.280104)",
        "(-0.216567, 1.278736, -0.282370)",
        "(-0.218496, 1.273603, -0.284351)",
        "(-0.220059, 1.268325, -0.286607)",
        "(-0.220725, 1.265616, -0.287582)",
        "(-0.222066, 1.260109, -0.289194)",
        "(-0.223837, 1.254426, -0.290460)",
        "(-0.225887, 1.248564, -0.291629)",
        "(-0.227907, 1.242491, -0.292292)",
        "(-0.228823, 1.239410, -0.292613)",
        "(-0.230531, 1.233149, -0.292948)",
        "(-0.232536, 1.226898, -0.292789)",
        "(-0.234800, 1.220633, -0.292484)",
        "(-0.236876, 1.214566, -0.291815)",
        "(-0.237775, 1.211645, -0.291277)",
        "(-0.239585, 1.205853, -0.290471)",
        "(-0.241574, 1.200223, -0.289304)",
        "(-0.243601, 1.194804, -0.287211)",
        "(-0.245659, 1.189670, -0.285216)",
        "(-0.246681, 1.187214, -0.284214)",
        "(-0.248695, 1.182439, -0.281912)",
        "(-0.250317, 1.177823, -0.279509)",
        "(-0.251955, 1.173394, -0.276634)",
        "(-0.253720, 1.169105, -0.273371)",
        "(-0.254630, 1.167000, -0.271682)",
        "(-0.256229, 1.162792, -0.268596)",
        "(-0.257788, 1.158835, -0.265114)",
        "(-0.259380, 1.155134, -0.261323)",
        "(-0.260784, 1.151703, -0.257225)",
        "(-0.261406, 1.150047, -0.255037)",
        "(-0.262639, 1.146862, -0.250773)",
        "(-0.263645, 1.143881, -0.246554)",
        "(-0.264422, 1.141272, -0.242060)",
        "(-0.265354, 1.138074, -0.234697)",
        "(-0.265354, 1.138074, -0.234697)",
        "(-0.265643, 1.136530, -0.229567)",
        "(-0.265504, 1.135438, -0.224608)",
        "(-0.265141, 1.134981, -0.219559)",
        "(-0.264427, 1.135071, -0.214451)",
        "(-0.263855, 1.135625, -0.211537)",
        "(-0.262809, 1.136873, -0.205854)",
        "(-0.261335, 1.138667, -0.200495)",
        "(-0.259707, 1.141113, -0.194976)",
        "(-0.257760, 1.144180, -0.189753)",
        "(-0.256665, 1.145846, -0.187156)",
        "(-0.254399, 1.149880, -0.181891)",
        "(-0.252026, 1.154352, -0.176672)",
        "(-0.249581, 1.159311, -0.171677)",
        "(-0.246932, 1.164704, -0.167058)",
        "(-0.245486, 1.167562, -0.164891)",
        "(-0.242493, 1.173461, -0.161044)",
        "(-0.239563, 1.179603, -0.157338)",
        "(-0.236759, 1.186035, -0.154094)",
        "(-0.233836, 1.192650, -0.151313)",
        "(-0.232540, 1.196032, -0.150070)",
        "(-0.229615, 1.202847, -0.147930)",
        "(-0.226587, 1.209685, -0.146351)",
        "(-0.224061, 1.216555, -0.145100)",
        "(-0.221433, 1.223356, -0.144114)",
        "(-0.220187, 1.226718, -0.143947)",
        "(-0.217689, 1.233411, -0.144104)",
        "(-0.215019, 1.240064, -0.144269)",
        "(-0.212850, 1.246646, -0.144822)",
        "(-0.210708, 1.253137, -0.145596)",
        "(-0.209691, 1.256330, -0.145961)",
        "(-0.207832, 1.262575, -0.147166)",
        "(-0.205941, 1.268636, -0.148658)",
        "(-0.203760, 1.274486, -0.150549)",
        "(-0.201916, 1.280115, -0.152342)",
        "(-0.201246, 1.282781, -0.153206)",
        "(-0.200077, 1.287962, -0.155276)",
        "(-0.198740, 1.292926, -0.157745)",
        "(-0.197349, 1.297683, -0.160200)",
        "(-0.195967, 1.302158, -0.162716)",
        "(-0.195485, 1.304264, -0.164034)",
        "(-0.194648, 1.308308, -0.166772)",
        "(-0.193879, 1.312110, -0.169849)",
        "(-0.193195, 1.315621, -0.173009)",
        "(-0.192519, 1.318826, -0.176331)",
        "(-0.192200, 1.320303, -0.178038)",
        "(-0.192054, 1.323062, -0.181617)",
        "(-0.191878, 1.325549, -0.185475)",
        "(-0.191768, 1.327916, -0.189553)",
        "(-0.191753, 1.329873, -0.193384)",
        "(-0.191785, 1.330724, -0.195530)",
        "(-0.191917, 1.332272, -0.199957)",
        "(-0.192313, 1.333603, -0.204172)",
        "(-0.192784, 1.334671, -0.208746)",
        "(-0.193314, 1.335479, -0.213590)",
        "(-0.193537, 1.335802, -0.216164)",
        "(-0.194029, 1.336313, -0.221320)",
        "(-0.194756, 1.336562, -0.226308)",
        "(-0.195738, 1.336499, -0.231277)",
        "(-0.196722, 1.336166, -0.236070)",
        "(-0.197244, 1.335896, -0.238585)",
        "(-0.198353, 1.335191, -0.243556)",
        "(-0.199593, 1.334233, -0.248310)",
        "(-0.200880, 1.333040, -0.253142)",
        "(-0.202244, 1.331560, -0.258263)",
        "(-0.203054, 1.330689, -0.260811)",
        "(-0.204561, 1.328816, -0.265504)",
        "(-0.206283, 1.326675, -0.269974)",
        "(-0.208244, 1.324246, -0.274505)",
        "(-0.209907, 1.321578, -0.279317)",
        "(-0.210661, 1.320126, -0.281602)",
        "(-0.212512, 1.317014, -0.285751)",
        "(-0.214761, 1.313639, -0.289273)",
        "(-0.216654, 1.310164, -0.292728)",
        "(-0.218341, 1.306446, -0.296284)",
        "(-0.219178, 1.304471, -0.297962)",
        "(-0.220751, 1.300289, -0.300974)",
        "(-0.222616, 1.295738, -0.303667)",
        "(-0.225675, 1.288189, -0.306773)",
        "(-0.225675, 1.288189, -0.306773)",
        "(-0.227377, 1.282638, -0.308463)",
        "(-0.229213, 1.276536, -0.310028)",
        "(-0.231093, 1.269965, -0.311623)",
        "(-0.232891, 1.263078, -0.312754)",
        "(-0.234497, 1.255883, -0.313806)",
        "(-0.235323, 1.252168, -0.314059)",
        "(-0.237446, 1.244551, -0.314158)",
        "(-0.239642, 1.236784, -0.313728)",
        "(-0.241660, 1.228917, -0.312833)",
        "(-0.243565, 1.221031, -0.311892)",
        "(-0.244472, 1.217068, -0.311234)",
        "(-0.246687, 1.209282, -0.309219)",
        "(-0.249000, 1.201698, -0.306483)",
        "(-0.251184, 1.194310, -0.303399)",
        "(-0.252971, 1.187154, -0.300093)",
        "(-0.253867, 1.183697, -0.298289)",
        "(-0.256022, 1.177084, -0.293815)",
        "(-0.257940, 1.170950, -0.288646)",
        "(-0.259497, 1.165298, -0.283692)",
        "(-0.260908, 1.160242, -0.278174)",
        "(-0.261559, 1.157974, -0.275187)",
        "(-0.262617, 1.153834, -0.269170)",
        "(-0.263655, 1.150263, -0.262666)",
        "(-0.264821, 1.145908, -0.253315)",
        "(-0.264821, 1.145908, -0.253315)",
        "(-0.265290, 1.143755, -0.246868)",
        "(-0.265866, 1.142226, -0.239900)",
        "(-0.266121, 1.141093, -0.233161)",
        "(-0.266098, 1.140482, -0.224109)",
        "(-0.266098, 1.140482, -0.224109)",
        "(-0.265839, 1.140700, -0.217705)",
        "(-0.265685, 1.141365, -0.211382)",
        "(-0.265204, 1.142414, -0.205501)",
        "(-0.264449, 1.143967, -0.200259)",
        "(-0.263531, 1.146065, -0.195059)",
        "(-0.263068, 1.147330, -0.192563)",
        "(-0.262037, 1.150178, -0.187669)",
        "(-0.260950, 1.153460, -0.182964)",
        "(-0.259865, 1.157113, -0.178441)",
        "(-0.258539, 1.161169, -0.174388)",
        "(-0.257845, 1.163283, -0.172375)",
        "(-0.256289, 1.167624, -0.168743)",
        "(-0.254738, 1.172186, -0.165401)",
        "(-0.252919, 1.177040, -0.162161)",
        "(-0.250987, 1.182071, -0.159404)",
        "(-0.249932, 1.184702, -0.158108)",
        "(-0.248070, 1.190067, -0.155657)",
        "(-0.245992, 1.195580, -0.153398)",
        "(-0.243673, 1.201306, -0.151458)",
        "(-0.241621, 1.207308, -0.149529)",
        "(-0.240422, 1.210381, -0.148768)",
        "(-0.238054, 1.216658, -0.147603)",
        "(-0.235505, 1.223098, -0.146301)",
        "(-0.233118, 1.229676, -0.145329)",
        "(-0.230848, 1.236311, -0.144583)",
        "(-0.229757, 1.239633, -0.144423)",
        "(-0.227385, 1.246315, -0.144320)",
        "(-0.224702, 1.253067, -0.144217)",
        "(-0.222252, 1.259868, -0.144793)",
        "(-0.219969, 1.266691, -0.145195)",
        "(-0.218911, 1.270084, -0.145440)",
        "(-0.216754, 1.276791, -0.146352)",
        "(-0.214326, 1.283323, -0.147621)",
        "(-0.211730, 1.289693, -0.149385)",
        "(-0.209522, 1.295777, -0.151595)",
        "(-0.208590, 1.298722, -0.152619)",
        "(-0.206839, 1.304351, -0.154713)",
        "(-0.205336, 1.309598, -0.156955)",
        "(-0.203527, 1.314486, -0.159837)",
        "(-0.201589, 1.318991, -0.163156)",
        "(-0.200806, 1.321037, -0.164798)",
        "(-0.199492, 1.324813, -0.168234)",
        "(-0.198177, 1.328181, -0.171812)",
        "(-0.197014, 1.331132, -0.175828)",
        "(-0.195714, 1.333735, -0.180107)",
        "(-0.195151, 1.334868, -0.182211)",
        "(-0.194368, 1.336869, -0.186353)",
        "(-0.193727, 1.338637, -0.190604)",
        "(-0.193118, 1.340170, -0.195388)",
        "(-0.192596, 1.341528, -0.200086)",
        "(-0.192291, 1.342102, -0.202294)",
        "(-0.192001, 1.343004, -0.206700)",
        "(-0.191960, 1.343643, -0.211041)",
        "(-0.191905, 1.344068, -0.215649)",
        "(-0.191761, 1.344350, -0.220363)",
        "(-0.191762, 1.344396, -0.222712)",
        "(-0.192029, 1.344318, -0.227255)",
        "(-0.192427, 1.344023, -0.231708)",
        "(-0.192801, 1.343500, -0.236409)",
        "(-0.193138, 1.342730, -0.241425)",
        "(-0.193330, 1.342221, -0.243873)",
        "(-0.193936, 1.340982, -0.248789)",
        "(-0.194668, 1.339430, -0.253399)",
        "(-0.195532, 1.337551, -0.257847)",
        "(-0.196439, 1.335233, -0.262703)",
        "(-0.196974, 1.333906, -0.265155)",
        "(-0.198021, 1.330994, -0.269617)",
        "(-0.199419, 1.327573, -0.273664)",
        "(-0.201094, 1.323619, -0.277397)",
        "(-0.202360, 1.319220, -0.281228)",
        "(-0.203071, 1.316810, -0.283267)",
        "(-0.204724, 1.311715, -0.287159)",
        "(-0.206606, 1.306161, -0.290319)",
        "(-0.208409, 1.300163, -0.293046)",
        "(-0.211564, 1.290267, -0.296675)",
        "(-0.211564, 1.290267, -0.296675)",
        "(-0.213651, 1.283245, -0.299107)",
        "(-0.215720, 1.275976, -0.300758)",
        "(-0.217508, 1.268451, -0.302104)",
        "(-0.220981, 1.256347, -0.303463)",
        "(-0.220981, 1.256347, -0.303463)",
        "(-0.223607, 1.247928, -0.303855)",
        "(-0.225897, 1.239408, -0.304476)",
        "(-0.227946, 1.230723, -0.304918)",
        "(-0.230194, 1.221840, -0.304313)",
        "(-0.231399, 1.217346, -0.303517)",
        "(-0.233974, 1.208424, -0.301689)",
        "(-0.236335, 1.199556, -0.300266)",
        "(-0.238596, 1.190992, -0.298907)",
        "(-0.240802, 1.182795, -0.295930)",
        "(-0.242100, 1.178874, -0.294016)",
        "(-0.244220, 1.171265, -0.290559)",
        "(-0.246206, 1.164168, -0.287038)",
        "(-0.248498, 1.154588, -0.281053)",
        "(-0.248498, 1.154588, -0.281053)",
        "(-0.250286, 1.148939, -0.276116)",
        "(-0.251653, 1.143764, -0.271088)",
        "(-0.252648, 1.139028, -0.266292)",
        "(-0.253913, 1.134902, -0.260723)",
        "(-0.254862, 1.131208, -0.255119)",
        "(-0.255274, 1.129532, -0.252545)",
        "(-0.256031, 1.126550, -0.247359)",
        "(-0.256497, 1.124284, -0.241961)",
        "(-0.256797, 1.122593, -0.236494)",
        "(-0.256718, 1.121283, -0.230715)",
        "(-0.256727, 1.120829, -0.227915)",
        "(-0.256703, 1.120228, -0.222516)",
        "(-0.256348, 1.120031, -0.217076)",
        "(-0.256071, 1.120318, -0.211224)",
        "(-0.255538, 1.121029, -0.205522)",
        "(-0.255099, 1.121520, -0.202727)",
        "(-0.254371, 1.122789, -0.197028)",
        "(-0.253613, 1.124455, -0.191997)",
        "(-0.252726, 1.126553, -0.186626)",
        "(-0.251827, 1.129036, -0.180904)",
        "(-0.251322, 1.130364, -0.178118)",
        "(-0.250203, 1.133245, -0.173398)",
        "(-0.248864, 1.136470, -0.168953)",
        "(-0.247641, 1.140094, -0.164118)",
        "(-0.246067, 1.144051, -0.159227)",
        "(-0.245106, 1.146165, -0.156927)",
        "(-0.243371, 1.150755, -0.152754)",
        "(-0.241376, 1.155783, -0.148933)",
        "(-0.239199, 1.161203, -0.145254)",
        "(-0.237277, 1.167093, -0.141692)",
        "(-0.236069, 1.170184, -0.140097)",
        "(-0.233626, 1.176555, -0.137151)",
        "(-0.231273, 1.183210, -0.134636)",
        "(-0.229258, 1.190141, -0.132297)",
        "(-0.226768, 1.197110, -0.130341)",
        "(-0.225456, 1.200616, -0.129661)",
        "(-0.223007, 1.207706, -0.128860)",
        "(-0.220741, 1.214872, -0.128282)",
        "(-0.218250, 1.222036, -0.127976)",
        "(-0.215932, 1.229195, -0.128124)",
        "(-0.214914, 1.232801, -0.128130)",
        "(-0.212761, 1.240075, -0.128763)",
        "(-0.209964, 1.247368, -0.130570)",
        "(-0.207591, 1.254589, -0.132415)",
        "(-0.205303, 1.261731, -0.134362)",
        "(-0.204190, 1.265249, -0.135506)",
        "(-0.202190, 1.272188, -0.137748)",
        "(-0.200326, 1.278939, -0.140417)",
        "(-0.198420, 1.285498, -0.143645)",
        "(-0.196781, 1.291683, -0.146916)",
        "(-0.195997, 1.294626, -0.148448)",
        "(-0.194356, 1.300327, -0.151875)",
        "(-0.192843, 1.305701, -0.155577)",
        "(-0.191532, 1.310700, -0.159374)",
        "(-0.190692, 1.315252, -0.163252)",
        "(-0.190374, 1.317382, -0.165251)",
        "(-0.189443, 1.321387, -0.169192)",
        "(-0.188545, 1.324942, -0.173714)",
        "(-0.188039, 1.328059, -0.178324)",
        "(-0.187880, 1.330745, -0.182579)",
        "(-0.187855, 1.331924, -0.184757)",
        "(-0.187729, 1.334023, -0.189397)",
        "(-0.187799, 1.335752, -0.194495)",
        "(-0.187766, 1.337146, -0.199289)",
        "(-0.187877, 1.338182, -0.204260)",
        "(-0.188145, 1.338581, -0.206796)",
        "(-0.188484, 1.339325, -0.211900)",
        "(-0.188589, 1.339947, -0.217010)",
        "(-0.188943, 1.340386, -0.222485)",
        "(-0.189482, 1.340664, -0.227864)",
        "(-0.189770, 1.340741, -0.230529)",
        "(-0.190316, 1.340755, -0.235818)",
        "(-0.191055, 1.340494, -0.241508)",
        "(-0.191755, 1.339939, -0.247312)",
        "(-0.192458, 1.339149, -0.253153)",
        "(-0.192836, 1.338608, -0.256147)",
        "(-0.193890, 1.337228, -0.262032)",
        "(-0.195227, 1.335441, -0.267952)",
        "(-0.196975, 1.332120, -0.277055)",
        "(-0.196975, 1.332120, -0.277055)",
        "(-0.198277, 1.329397, -0.283112)",
        "(-0.199728, 1.326254, -0.289248)",
        "(-0.201381, 1.322698, -0.295185)",
        "(-0.202962, 1.318792, -0.301044)",
        "(-0.204673, 1.314496, -0.306815)",
        "(-0.205536, 1.312186, -0.309605)",
        "(-0.207407, 1.307389, -0.314833)",
        "(-0.209353, 1.302349, -0.320056)",
        "(-0.212355, 1.294276, -0.327135)",
        "(-0.212355, 1.294276, -0.327135)",
        "(-0.214218, 1.288648, -0.331489)",
        "(-0.216355, 1.282846, -0.335176)",
        "(-0.218550, 1.276858, -0.338120)",
        "(-0.220732, 1.270662, -0.340839)",
        "(-0.222706, 1.264364, -0.342924)",
        "(-0.223742, 1.261178, -0.343667)",
        "(-0.225960, 1.254709, -0.344989)",
        "(-0.228048, 1.248179, -0.345969)",
        "(-0.229987, 1.241615, -0.346288)",
        "(-0.232046, 1.234938, -0.345981)",
        "(-0.233041, 1.231566, -0.345678)",
        "(-0.234969, 1.224641, -0.344711)",
        "(-0.237048, 1.217699, -0.343610)",
        "(-0.239235, 1.210777, -0.341694)",
        "(-0.241313, 1.203878, -0.339761)",
        "(-0.242455, 1.200386, -0.338661)",
        "(-0.244732, 1.193400, -0.336082)",
        "(-0.246753, 1.186373, -0.332824)",
        "(-0.250253, 1.175807, -0.326927)",
        "(-0.250253, 1.175807, -0.326927)",
        "(-0.252606, 1.168654, -0.322753)",
        "(-0.255131, 1.161475, -0.317948)",
        "(-0.257483, 1.154375, -0.313027)",
        "(-0.261003, 1.144089, -0.305384)",
        "(-0.261003, 1.144089, -0.305384)",
        "(-0.263245, 1.137610, -0.299741)",
        "(-0.265369, 1.131420, -0.293745)",
        "(-0.267356, 1.125541, -0.287612)",
        "(-0.269123, 1.120061, -0.281630)",
        "(-0.270745, 1.115100, -0.275383)",
        "(-0.271501, 1.112837, -0.271996)",
        "(-0.272787, 1.108630, -0.265136)",
        "(-0.273952, 1.105053, -0.258755)",
        "(-0.274800, 1.101968, -0.252751)",
        "(-0.275276, 1.099613, -0.246451)",
        "(-0.275497, 1.098707, -0.243126)",
        "(-0.275907, 1.097403, -0.236691)",
        "(-0.275691, 1.096964, -0.230406)",
        "(-0.274614, 1.097598, -0.221312)",
        "(-0.273629, 1.098951, -0.215129)",
        "(-0.273629, 1.098951, -0.215129)",
        "(-0.272576, 1.100812, -0.209146)",
        "(-0.271256, 1.103304, -0.203408)",
        "(-0.268681, 1.108207, -0.195028)",
        "(-0.268681, 1.108207, -0.195028)",
        "(-0.266645, 1.112232, -0.189905)",
        "(-0.264534, 1.116749, -0.184447)",
        "(-0.262523, 1.121647, -0.179306)",
        "(-0.260457, 1.126976, -0.174501)",
        "(-0.258074, 1.132613, -0.170231)",
        "(-0.256751, 1.135545, -0.168181)",
        "(-0.254552, 1.141610, -0.164014)",
        "(-0.252330, 1.148005, -0.160274)",
        "(-0.248598, 1.158140, -0.155156)",
        "(-0.248598, 1.158140, -0.155156)",
        "(-0.246170, 1.165200, -0.152487)",
        "(-0.243354, 1.172512, -0.150149)",
        "(-0.240572, 1.180063, -0.147813)",
        "(-0.238075, 1.187849, -0.146034)",
        "(-0.235431, 1.195807, -0.144585)",
        "(-0.234128, 1.199844, -0.143863)",
        "(-0.231269, 1.208032, -0.143400)",
        "(-0.228038, 1.216379, -0.143357)",
        "(-0.223047, 1.228922, -0.143453)",
        "(-0.223047, 1.228922, -0.143453)",
        "(-0.220208, 1.237237, -0.143890)",
        "(-0.217298, 1.245536, -0.144663)",
        "(-0.214103, 1.253828, -0.146040)",
        "(-0.209358, 1.266136, -0.148418)",
        "(-0.209358, 1.266136, -0.148418)",
        "(-0.206955, 1.274246, -0.149946)",
        "(-0.204593, 1.282252, -0.151581)",
        "(-0.202353, 1.290106, -0.153756)",
        "(-0.198564, 1.301664, -0.157768)",
        "(-0.198564, 1.301664, -0.157768)",
        "(-0.196401, 1.309140, -0.160717)",
        "(-0.194545, 1.316301, -0.163838)",
        "(-0.192937, 1.323051, -0.166766)",
        "(-0.191102, 1.332336, -0.172497)",
        "(-0.191102, 1.332336, -0.172497)",
        "(-0.189939, 1.337919, -0.176617)",
        "(-0.189075, 1.343076, -0.180848)",
        "(-0.188568, 1.347736, -0.185422)",
        "(-0.188053, 1.351951, -0.190164)",
        "(-0.187226, 1.355727, -0.195109)",
        "(-0.187123, 1.357379, -0.197801)",
        "(-0.186960, 1.360311, -0.203296)",
        "(-0.186933, 1.362677, -0.208510)",
        "(-0.187103, 1.365234, -0.216854)",
        "(-0.187103, 1.365234, -0.216854)",
        "(-0.187439, 1.366215, -0.222394)",
        "(-0.188048, 1.366657, -0.227733)",
        "(-0.188767, 1.366638, -0.233252)",
        "(-0.189409, 1.366233, -0.239431)",
        "(-0.190293, 1.365396, -0.245217)",
        "(-0.190771, 1.364774, -0.248060)",
        "(-0.191666, 1.363254, -0.253878)",
        "(-0.193013, 1.361189, -0.259370)",
        "(-0.194570, 1.358540, -0.264909)",
        "(-0.195986, 1.355442, -0.270648)",
        "(-0.196723, 1.353654, -0.273406)",
        "(-0.198541, 1.349632, -0.278674)",
        "(-0.200359, 1.345139, -0.283995)",
        "(-0.203417, 1.337678, -0.291523)",
        "(-0.203417, 1.337678, -0.291523)",
        "(-0.205475, 1.332375, -0.295981)",
        "(-0.207335, 1.326874, -0.300126)",
        "(-0.209269, 1.321170, -0.304069)",
        "(-0.212430, 1.312149, -0.308440)",
        "(-0.212430, 1.312149, -0.308440)",
        "(-0.214441, 1.305886, -0.311022)",
        "(-0.216414, 1.299456, -0.313269)",
        "(-0.218169, 1.292867, -0.315090)",
        "(-0.221081, 1.282624, -0.316682)",
        "(-0.221081, 1.282624, -0.316682)",
        "(-0.223083, 1.275516, -0.317245)",
        "(-0.224860, 1.268267, -0.317470)",
        "(-0.226709, 1.260866, -0.317915)",
        "(-0.229617, 1.249437, -0.318195)",
        "(-0.229617, 1.249437, -0.318195)",
        "(-0.231803, 1.241640, -0.317925)",
        "(-0.233711, 1.233746, -0.317416)",
        "(-0.236116, 1.225795, -0.316590)",
        "(-0.238913, 1.217796, -0.315298)",
        "(-0.241498, 1.209800, -0.313990)",
        "(-0.242704, 1.205832, -0.313163)",
        "(-0.245029, 1.197886, -0.311070)",
        "(-0.247826, 1.189899, -0.308933)",
        "(-0.252292, 1.177961, -0.304415)",
        "(-0.252292, 1.177961, -0.304415)",
        "(-0.255052, 1.170216, -0.301119)",
        "(-0.257436, 1.162741, -0.297404)",
        "(-0.260181, 1.155653, -0.292760)",
        "(-0.263947, 1.145640, -0.284981)",
        "(-0.263947, 1.145640, -0.284981)",
        "(-0.266110, 1.139367, -0.279640)",
        "(-0.267956, 1.133473, -0.274127)",
        "(-0.269639, 1.128129, -0.268519)",
        "(-0.271249, 1.123411, -0.262543)",
        "(-0.272679, 1.119302, -0.256521)",
        "(-0.273195, 1.117460, -0.253572)",
        "(-0.273976, 1.114164, -0.247572)",
        "(-0.274641, 1.111541, -0.241682)",
        "(-0.275214, 1.108743, -0.233262)",
        "(-0.275214, 1.108743, -0.233262)",
        "(-0.275400, 1.107651, -0.227250)",
        "(-0.275283, 1.107040, -0.221511)",
        "(-0.275001, 1.107056, -0.215768)",
        "(-0.274057, 1.107887, -0.207499)",
        "(-0.274057, 1.107887, -0.207499)",
        "(-0.273209, 1.109120, -0.202494)",
        "(-0.272165, 1.110892, -0.197455)",
        "(-0.270973, 1.113240, -0.192750)",
        "(-0.268400, 1.117738, -0.186076)",
        "(-0.268400, 1.117738, -0.186076)",
        "(-0.266624, 1.121331, -0.182164)",
        "(-0.264691, 1.125377, -0.178549)",
        "(-0.262706, 1.129836, -0.174996)",
        "(-0.259769, 1.137288, -0.170376)",
        "(-0.259769, 1.137288, -0.170376)",
        "(-0.257420, 1.142584, -0.168025)",
        "(-0.255052, 1.148236, -0.165782)",
        "(-0.252895, 1.154233, -0.163826)",
        "(-0.249066, 1.163699, -0.161757)",
        "(-0.249066, 1.163699, -0.161757)",
        "(-0.246719, 1.170333, -0.160927)",
        "(-0.244310, 1.177191, -0.160220)",
        "(-0.241948, 1.184203, -0.159461)",
        "(-0.238571, 1.194892, -0.159237)",
        "(-0.238571, 1.194892, -0.159237)",
        "(-0.236341, 1.202062, -0.159246)",
        "(-0.234192, 1.209271, -0.159460)",
        "(-0.232142, 1.216663, -0.159975)",
        "(-0.228297, 1.228136, -0.161093)",
        "(-0.228297, 1.228136, -0.161093)",
        "(-0.225594, 1.236030, -0.162160)",
        "(-0.223303, 1.243994, -0.163103)",
        "(-0.221270, 1.251848, -0.164102)",
        "(-0.218017, 1.263301, -0.166244)",
        "(-0.218017, 1.263301, -0.166244)",
        "(-0.215423, 1.270784, -0.168808)",
        "(-0.212829, 1.278085, -0.171261)",
        "(-0.210614, 1.285034, -0.173900)",
        "(-0.207616, 1.294710, -0.178419)",
        "(-0.207616, 1.294710, -0.178419)",
        "(-0.205811, 1.300640, -0.181832)",
        "(-0.203692, 1.306161, -0.185539)",
        "(-0.202172, 1.311210, -0.189408)",
        "(-0.201017, 1.315819, -0.193265)",
        "(-0.199943, 1.320047, -0.197366)",
        "(-0.199543, 1.321926, -0.199614)",
        "(-0.198678, 1.325512, -0.204200)",
        "(-0.197921, 1.328572, -0.208939)",
        "(-0.197660, 1.331946, -0.216037)",
        "(-0.197660, 1.331946, -0.216037)",
        "(-0.197435, 1.333675, -0.221164)",
        "(-0.197470, 1.334795, -0.226689)",
        "(-0.197728, 1.335527, -0.232410)",
        "(-0.198019, 1.335733, -0.238107)",
        "(-0.198654, 1.335495, -0.243565)",
        "(-0.199035, 1.335118, -0.246303)",
        "(-0.199742, 1.334297, -0.251890)",
        "(-0.200215, 1.333149, -0.257932)",
        "(-0.201521, 1.330839, -0.266256)",
        "(-0.201521, 1.330839, -0.266256)",
        "(-0.202492, 1.328870, -0.271398)",
        "(-0.203546, 1.326609, -0.276801)",
        "(-0.204650, 1.324053, -0.282029)",
        "(-0.205505, 1.321168, -0.287140)",
        "(-0.206674, 1.317922, -0.291962)",
        "(-0.207390, 1.316164, -0.294097)",
        "(-0.208773, 1.312544, -0.297939)",
        "(-0.209899, 1.308713, -0.301635)",
        "(-0.211671, 1.302573, -0.308400)",
        "(-0.211671, 1.302573, -0.308400)",
        "(-0.212817, 1.298232, -0.311624)",
        "(-0.214281, 1.293579, -0.314476)",
        "(-0.215847, 1.288649, -0.316904)",
        "(-0.218016, 1.280787, -0.320582)",
        "(-0.218016, 1.280787, -0.320582)",
        "(-0.219230, 1.275319, -0.322925)",
        "(-0.220713, 1.269501, -0.324634)",
        "(-0.222386, 1.263239, -0.325598)",
        "(-0.224058, 1.256628, -0.325962)",
        "(-0.226049, 1.249791, -0.326051)",
        "(-0.227044, 1.246287, -0.326200)",
        "(-0.228735, 1.239169, -0.326817)",
        "(-0.230684, 1.231783, -0.325935)",
        "(-0.234598, 1.220156, -0.323075)",
        "(-0.234598, 1.220156, -0.323075)",
        "(-0.237094, 1.212110, -0.321289)",
        "(-0.239416, 1.203845, -0.319362)",
        "(-0.242175, 1.195391, -0.316497)",
        "(-0.247025, 1.182467, -0.310543)",
        "(-0.247025, 1.182467, -0.310543)",
        "(-0.250632, 1.173712, -0.306499)",
        "(-0.254044, 1.165046, -0.302426)",
        "(-0.257558, 1.156548, -0.297826)",
        "(-0.263319, 1.144475, -0.291020)",
        "(-0.263319, 1.144475, -0.291020)",
        "(-0.266848, 1.137142, -0.286245)",
        "(-0.270245, 1.130268, -0.280502)",
        "(-0.273457, 1.124511, -0.275015)",
        "(-0.277719, 1.116883, -0.266777)",
        "(-0.277719, 1.116883, -0.266777)",
        "(-0.280100, 1.112588, -0.260821)",
        "(-0.281906, 1.109014, -0.255045)",
        "(-0.283345, 1.106280, -0.249320)",
        "(-0.284474, 1.104411, -0.243426)",
        "(-0.284966, 1.103302, -0.237114)",
        "(-0.285061, 1.103008, -0.234054)",
        "(-0.285154, 1.102904, -0.228428)",
        "(-0.284748, 1.103380, -0.223211)",
        "(-0.283810, 1.105212, -0.214918)",
        "(-0.283810, 1.105212, -0.214918)",
        "(-0.283118, 1.106978, -0.209025)",
        "(-0.281919, 1.109117, -0.203700)",
        "(-0.280550, 1.111624, -0.198474)",
        "(-0.279095, 1.114504, -0.193026)",
        "(-0.277608, 1.117766, -0.187907)",
        "(-0.276562, 1.119516, -0.185687)",
        "(-0.274490, 1.123321, -0.180808)",
        "(-0.272284, 1.127526, -0.176107)",
        "(-0.269129, 1.134595, -0.169057)",
        "(-0.269129, 1.134595, -0.169057)",
        "(-0.266630, 1.139735, -0.164892)",
        "(-0.264105, 1.145236, -0.160884)",
        "(-0.261635, 1.151096, -0.156964)",
        "(-0.257680, 1.160627, -0.151902)",
        "(-0.257680, 1.160627, -0.151902)",
        "(-0.254979, 1.167454, -0.149061)",
        "(-0.252180, 1.174606, -0.146485)",
        "(-0.249648, 1.181995, -0.144292)",
        "(-0.245705, 1.193452, -0.142206)",
        "(-0.245705, 1.193452, -0.142206)",
        "(-0.242579, 1.201355, -0.141510)",
        "(-0.240098, 1.209499, -0.141005)",
        "(-0.237368, 1.217831, -0.141253)",
        "(-0.233151, 1.230605, -0.142283)",
        "(-0.233151, 1.230605, -0.142283)",
        "(-0.230658, 1.239257, -0.143490)",
        "(-0.227987, 1.247908, -0.144889)",
        "(-0.225524, 1.256539, -0.146503)",
        "(-0.223562, 1.265123, -0.148560)",
        "(-0.221217, 1.273592, -0.151325)",
        "(-0.219943, 1.277730, -0.152614)",
        "(-0.218020, 1.285845, -0.155188)",
        "(-0.216208, 1.293680, -0.157941)",
        "(-0.214020, 1.304786, -0.162568)",
        "(-0.214020, 1.304786, -0.162568)",
        "(-0.212298, 1.311895, -0.166269)",
        "(-0.210358, 1.318716, -0.170009)",
        "(-0.209166, 1.325078, -0.173659)",
        "(-0.207575, 1.333833, -0.179219)",
        "(-0.207575, 1.333833, -0.179219)",
        "(-0.206838, 1.339039, -0.183229)",
        "(-0.206009, 1.343773, -0.187477)",
        "(-0.205114, 1.348041, -0.191944)",
        "(-0.204215, 1.353331, -0.199036)",
        "(-0.204215, 1.353331, -0.199036)",
        "(-0.203854, 1.356232, -0.203584)",
        "(-0.203675, 1.358717, -0.208237)",
        "(-0.203557, 1.360781, -0.213287)",
        "(-0.203345, 1.363226, -0.221041)",
        "(-0.203345, 1.363226, -0.221041)",
        "(-0.203578, 1.364399, -0.226165)",
        "(-0.203888, 1.365218, -0.231495)",
        "(-0.204239, 1.365705, -0.236382)",
        "(-0.205147, 1.365753, -0.244285)",
        "(-0.205147, 1.365753, -0.244285)",
        "(-0.205716, 1.365414, -0.249404)",
        "(-0.206328, 1.364741, -0.254104)",
        "(-0.207117, 1.363616, -0.258702)",
        "(-0.208468, 1.361142, -0.265097)",
        "(-0.208468, 1.361142, -0.265097)",
        "(-0.209345, 1.358971, -0.269322)",
        "(-0.210335, 1.356293, -0.273585)",
        "(-0.211309, 1.353099, -0.277453)",
        "(-0.213003, 1.347380, -0.282887)",
        "(-0.213003, 1.347380, -0.282887)",
        "(-0.214353, 1.343040, -0.285998)",
        "(-0.215776, 1.338377, -0.288975)",
        "(-0.216844, 1.333517, -0.292360)",
        "(-0.218855, 1.325821, -0.296282)",
        "(-0.218855, 1.325821, -0.296282)",
        "(-0.220503, 1.320325, -0.297923)",
        "(-0.222222, 1.314621, -0.299635)",
        "(-0.223859, 1.308652, -0.301398)",
        "(-0.226600, 1.299190, -0.303763)",
        "(-0.226600, 1.299190, -0.303763)",
        "(-0.228506, 1.292577, -0.304441)",
        "(-0.230590, 1.285766, -0.304722)",
        "(-0.232824, 1.278848, -0.305328)",
        "(-0.235971, 1.268479, -0.306088)",
        "(-0.235971, 1.268479, -0.306088)",
        "(-0.237942, 1.261539, -0.305959)",
        "(-0.240031, 1.254548, -0.305555)",
        "(-0.242466, 1.247520, -0.305147)",
        "(-0.245935, 1.237149, -0.304224)",
        "(-0.245935, 1.237149, -0.304224)",
        "(-0.247886, 1.230433, -0.303713)",
        "(-0.249808, 1.223948, -0.302983)",
        "(-0.251908, 1.217672, -0.301737)",
        "(-0.254231, 1.211524, -0.300265)",
        "(-0.256397, 1.205369, -0.298783)",
        "(-0.257426, 1.202320, -0.297845)",
        "(-0.259662, 1.196315, -0.296049)",
        "(-0.261935, 1.190358, -0.294434)",
        "(-0.265568, 1.181785, -0.290961)",
        "(-0.265568, 1.181785, -0.290961)",
        "(-0.267900, 1.176157, -0.287901)",
        "(-0.270395, 1.170509, -0.284969)",
        "(-0.272816, 1.164848, -0.282204)",
        "(-0.276304, 1.156529, -0.277259)",
        "(-0.276304, 1.156529, -0.277259)",
        "(-0.278804, 1.151200, -0.273382)",
        "(-0.281241, 1.146089, -0.269448)",
        "(-0.283466, 1.141266, -0.265557)",
        "(-0.286025, 1.134703, -0.259405)",
        "(-0.286025, 1.134703, -0.259405)",
        "(-0.287495, 1.131077, -0.254969)",
        "(-0.288805, 1.127772, -0.250526)",
        "(-0.289841, 1.125068, -0.246048)",
        "(-0.290659, 1.121873, -0.238511)",
        "(-0.290659, 1.121873, -0.238511)",
        "(-0.291237, 1.120246, -0.233195)",
        "(-0.291537, 1.118924, -0.228569)",
        "(-0.291616, 1.117996, -0.223913)",
        "(-0.291312, 1.117347, -0.216503)",
        "(-0.291312, 1.117347, -0.216503)",
        "(-0.291179, 1.117490, -0.211285)",
        "(-0.290644, 1.117908, -0.206394)",
        "(-0.289836, 1.118651, -0.201764)",
        "(-0.288575, 1.120606, -0.194225)",
        "(-0.288575, 1.120606, -0.194225)",
        "(-0.287692, 1.122297, -0.189208)",
        "(-0.286540, 1.124345, -0.184801)",
        "(-0.285010, 1.126776, -0.180394)",
        "(-0.282702, 1.131150, -0.173997)",
        "(-0.282702, 1.131150, -0.173997)",
        "(-0.281005, 1.134401, -0.169956)",
        "(-0.279162, 1.137866, -0.166413)",
        "(-0.277191, 1.141635, -0.162806)",
        "(-0.274134, 1.147726, -0.158180)",
        "(-0.274134, 1.147726, -0.158180)",
        "(-0.271897, 1.152060, -0.155542)",
        "(-0.269642, 1.156641, -0.153066)",
        "(-0.267413, 1.161447, -0.150989)",
        "(-0.263483, 1.168983, -0.148665)",
        "(-0.263483, 1.168983, -0.148665)",
        "(-0.260746, 1.174306, -0.147535)",
        "(-0.258024, 1.179866, -0.146700)",
        "(-0.255290, 1.185625, -0.146074)",
        "(-0.250897, 1.194675, -0.145742)",
        "(-0.250897, 1.194675, -0.145742)",
        "(-0.247840, 1.200977, -0.145685)",
        "(-0.244854, 1.207448, -0.145849)",
        "(-0.241933, 1.214182, -0.146459)",
        "(-0.236898, 1.224786, -0.147762)",
        "(-0.236898, 1.224786, -0.147762)",
        "(-0.233706, 1.232213, -0.148919)",
        "(-0.230484, 1.239853, -0.149951)",
        "(-0.227466, 1.247625, -0.151209)",
        "(-0.222821, 1.259530, -0.154540)",
        "(-0.222821, 1.259530, -0.154540)",
        "(-0.220217, 1.267064, -0.156685)",
        "(-0.217682, 1.274616, -0.158853)",
        "(-0.215010, 1.282127, -0.161599)",
        "(-0.211416, 1.293014, -0.166323)",
        "(-0.211416, 1.293014, -0.166323)",
        "(-0.209446, 1.299889, -0.169570)",
        "(-0.207707, 1.306317, -0.173172)",
        "(-0.205976, 1.312272, -0.176811)",
        "(-0.204117, 1.319939, -0.182641)",
        "(-0.204117, 1.319939, -0.182641)",
        "(-0.203042, 1.324316, -0.186609)",
        "(-0.202068, 1.328149, -0.190753)",
        "(-0.201368, 1.331542, -0.195242)",
        "(-0.200721, 1.334578, -0.199659)",
        "(-0.200188, 1.337254, -0.204092)",
        "(-0.199986, 1.338459, -0.206380)",
        "(-0.199556, 1.340666, -0.210717)",
        "(-0.199401, 1.342465, -0.215154)",
        "(-0.199406, 1.343854, -0.219571)",
        "(-0.199376, 1.344800, -0.223992)",
        "(-0.199416, 1.345125, -0.226357)",
        "(-0.199530, 1.345591, -0.230964)",
        "(-0.199657, 1.345766, -0.235327)",
        "(-0.200243, 1.345299, -0.241871)",
        "(-0.200243, 1.345299, -0.241871)",
        "(-0.200555, 1.344532, -0.246561)",
        "(-0.200915, 1.343355, -0.251393)",
        "(-0.201526, 1.341708, -0.255880)",
        "(-0.202647, 1.338483, -0.262192)",
        "(-0.202647, 1.338483, -0.262192)",
        "(-0.203193, 1.336028, -0.266963)",
        "(-0.203932, 1.333297, -0.271234)",
        "(-0.205129, 1.330238, -0.274965)",
        "(-0.206726, 1.325060, -0.280593)",
        "(-0.206726, 1.325060, -0.280593)",
        "(-0.208068, 1.321075, -0.284405)",
        "(-0.209227, 1.316687, -0.288288)",
        "(-0.210609, 1.311796, -0.291745)",
        "(-0.213308, 1.303590, -0.296807)",
        "(-0.213308, 1.303590, -0.296807)",
        "(-0.215321, 1.297566, -0.299810)",
        "(-0.217273, 1.291126, -0.303255)",
        "(-0.219262, 1.284383, -0.306224)",
        "(-0.222708, 1.273546, -0.310041)",
        "(-0.222708, 1.273546, -0.310041)",
        "(-0.225207, 1.265821, -0.312343)",
        "(-0.228010, 1.257681, -0.313907)",
        "(-0.231021, 1.249222, -0.315184)",
        "(-0.235681, 1.236109, -0.316385)",
        "(-0.235681, 1.236109, -0.316385)",
        "(-0.238788, 1.227168, -0.316539)",
        "(-0.241944, 1.218056, -0.316172)",
        "(-0.245513, 1.208825, -0.314882)",
        "(-0.251024, 1.195044, -0.312500)",
        "(-0.251024, 1.195044, -0.312500)",
        "(-0.254581, 1.185972, -0.310359)",
        "(-0.258125, 1.177026, -0.307601)",
        "(-0.261716, 1.168237, -0.304151)",
        "(-0.267101, 1.155574, -0.298037)",
        "(-0.267101, 1.155574, -0.298037)",
        "(-0.270432, 1.147527, -0.293848)",
        "(-0.273361, 1.140041, -0.289420)",
        "(-0.276168, 1.133341, -0.284174)",
        "(-0.279674, 1.124753, -0.275053)",
        "(-0.279674, 1.124753, -0.275053)",
        "(-0.281633, 1.119925, -0.268700)",
        "(-0.283075, 1.115896, -0.262388)",
        "(-0.283969, 1.112579, -0.256219)",
        "(-0.284261, 1.109344, -0.245954)",
        "(-0.284261, 1.109344, -0.245954)",
        "(-0.284188, 1.108096, -0.239026)",
        "(-0.283946, 1.107541, -0.232277)",
        "(-0.283069, 1.107523, -0.226031)",
        "(-0.281393, 1.108581, -0.216723)",
        "(-0.281393, 1.108581, -0.216723)",
        "(-0.280575, 1.110004, -0.210167)",
        "(-0.279456, 1.111675, -0.204357)",
        "(-0.278174, 1.113650, -0.198900)",
        "(-0.276263, 1.117253, -0.190972)",
        "(-0.276263, 1.117253, -0.190972)",
        "(-0.274873, 1.120031, -0.185668)",
        "(-0.273490, 1.123095, -0.181042)",
        "(-0.271929, 1.126504, -0.176619)",
        "(-0.269616, 1.132057, -0.170588)",
        "(-0.269616, 1.132057, -0.170588)",
        "(-0.267956, 1.136060, -0.166984)",
        "(-0.266331, 1.140366, -0.163578)",
        "(-0.264744, 1.144872, -0.160341)",
        "(-0.262019, 1.151959, -0.156207)",
        "(-0.262019, 1.151959, -0.156207)",
        "(-0.260281, 1.156888, -0.153722)",
        "(-0.258541, 1.162079, -0.151781)",
        "(-0.256454, 1.167422, -0.150104)",
        "(-0.253413, 1.175718, -0.147888)",
        "(-0.253413, 1.175718, -0.147888)",
        "(-0.251539, 1.181408, -0.146393)",
        "(-0.249537, 1.187218, -0.145220)",
        "(-0.247111, 1.193064, -0.144630)",
        "(-0.243887, 1.201929, -0.143861)",
        "(-0.243887, 1.201929, -0.143861)",
        "(-0.242059, 1.207865, -0.143409)",
        "(-0.240162, 1.213857, -0.143176)",
        "(-0.237395, 1.219804, -0.143181)",
        "(-0.233690, 1.228765, -0.144061)",
        "(-0.233690, 1.228765, -0.144061)",
        "(-0.231377, 1.234706, -0.144775)",
        "(-0.229151, 1.240604, -0.145760)",
        "(-0.226810, 1.246507, -0.147027)",
        "(-0.222876, 1.255499, -0.149725)",
        "(-0.222876, 1.255499, -0.149725)",
        "(-0.220885, 1.261512, -0.151973)",
        "(-0.218868, 1.267465, -0.154217)",
        "(-0.216698, 1.273364, -0.156718)",
        "(-0.214208, 1.281970, -0.160897)",
        "(-0.214208, 1.281970, -0.160897)",
        "(-0.212762, 1.287416, -0.163993)",
        "(-0.211099, 1.292587, -0.167331)",
        "(-0.209654, 1.297404, -0.170617)",
        "(-0.208070, 1.303894, -0.176187)",
        "(-0.208070, 1.303894, -0.176187)",
        "(-0.206974, 1.307818, -0.180157)",
        "(-0.205987, 1.311328, -0.184303)",
        "(-0.205240, 1.314598, -0.188542)",
        "(-0.204645, 1.318762, -0.194695)",
        "(-0.204645, 1.318762, -0.194695)",
        "(-0.204310, 1.321119, -0.198888)",
        "(-0.203817, 1.323243, -0.203237)",
        "(-0.203376, 1.325020, -0.207726)",
        "(-0.203430, 1.326873, -0.214649)",
        "(-0.203430, 1.326873, -0.214649)",
        "(-0.203540, 1.327680, -0.219144)",
        "(-0.203697, 1.328148, -0.223669)",
        "(-0.203963, 1.328269, -0.228178)",
        "(-0.204811, 1.327861, -0.235415)",
        "(-0.204811, 1.327861, -0.235415)",
        "(-0.205383, 1.327295, -0.239882)",
        "(-0.205993, 1.326427, -0.244253)",
        "(-0.206777, 1.325236, -0.248961)",
        "(-0.207858, 1.323042, -0.255847)",
        "(-0.207858, 1.323042, -0.255847)",
        "(-0.208882, 1.321304, -0.260292)",
        "(-0.210004, 1.319347, -0.264562)",
        "(-0.211185, 1.317066, -0.268656)",
        "(-0.213121, 1.313235, -0.275291)",
        "(-0.213121, 1.313235, -0.275291)",
        "(-0.214331, 1.310513, -0.279348)",
        "(-0.215743, 1.307528, -0.283470)",
        "(-0.217498, 1.304257, -0.287483)",
        "(-0.220076, 1.298763, -0.293147)",
        "(-0.220076, 1.298763, -0.293147)",
        "(-0.221748, 1.294724, -0.296470)",
        "(-0.223678, 1.290258, -0.299345)",
        "(-0.225723, 1.285441, -0.302148)",
        "(-0.228907, 1.277599, -0.305514)",
        "(-0.228907, 1.277599, -0.305514)",
        "(-0.231003, 1.271984, -0.307018)",
        "(-0.232885, 1.266160, -0.308430)",
        "(-0.234816, 1.260163, -0.309650)",
        "(-0.237789, 1.250703, -0.310052)",
        "(-0.237789, 1.250703, -0.310052)",
        "(-0.239598, 1.244544, -0.309595)",
        "(-0.241165, 1.238244, -0.308958)",
        "(-0.243082, 1.231874, -0.307906)",
        "(-0.246335, 1.222126, -0.305770)",
        "(-0.246335, 1.222126, -0.305770)",
        "(-0.247949, 1.215622, -0.304315)",
        "(-0.249867, 1.209263, -0.302556)",
        "(-0.251999, 1.203049, -0.300157)",
        "(-0.254983, 1.193856, -0.295655)",
        "(-0.254983, 1.193856, -0.295655)",
        "(-0.257163, 1.187760, -0.292203)",
        "(-0.259405, 1.181591, -0.288587)",
        "(-0.261445, 1.175328, -0.284701)",
        "(-0.264772, 1.166043, -0.278583)",
        "(-0.264772, 1.166043, -0.278583)",
        "(-0.266769, 1.159967, -0.273899)",
        "(-0.268923, 1.154106, -0.268821)",
        "(-0.270916, 1.148494, -0.264025)",
        "(-0.273385, 1.140786, -0.256279)",
        "(-0.273385, 1.140786, -0.256279)",
        "(-0.274862, 1.136140, -0.250531)",
        "(-0.276314, 1.131959, -0.244923)",
        "(-0.277467, 1.128385, -0.239275)",
        "(-0.278527, 1.124315, -0.230192)",
        "(-0.278527, 1.124315, -0.230192)",
        "(-0.278872, 1.122295, -0.223942)",
        "(-0.279009, 1.120837, -0.217813)",
        "(-0.278999, 1.119908, -0.211578)",
        "(-0.278283, 1.119417, -0.202748)",
        "(-0.278283, 1.119417, -0.202748)",
        "(-0.277713, 1.119663, -0.196489)",
        "(-0.277078, 1.120301, -0.190742)",
        "(-0.276023, 1.121261, -0.185926)",
        "(-0.274573, 1.123536, -0.178462)",
        "(-0.274573, 1.123536, -0.178462)",
        "(-0.273582, 1.125513, -0.173750)",
        "(-0.272590, 1.127831, -0.169362)",
        "(-0.271318, 1.130409, -0.165530)",
        "(-0.269437, 1.134942, -0.160471)",
        "(-0.269437, 1.134942, -0.160471)",
        "(-0.268045, 1.138266, -0.157513)",
        "(-0.266634, 1.141966, -0.154896)",
        "(-0.265052, 1.145936, -0.152385)",
        "(-0.262627, 1.152396, -0.149474)",
        "(-0.262627, 1.152396, -0.149474)",
        "(-0.260671, 1.157013, -0.148114)",
        "(-0.258900, 1.161892, -0.146901)",
        "(-0.257139, 1.167004, -0.145851)",
        "(-0.254245, 1.174978, -0.144755)",
        "(-0.254245, 1.174978, -0.144755)",
        "(-0.252484, 1.180470, -0.144424)",
        "(-0.250645, 1.186078, -0.144257)",
        "(-0.248363, 1.191748, -0.144531)",
        "(-0.245169, 1.200427, -0.145474)",
        "(-0.245169, 1.200427, -0.145474)",
        "(-0.243162, 1.206312, -0.146184)",
        "(-0.240936, 1.212314, -0.147121)",
        "(-0.238825, 1.218450, -0.148303)",
        "(-0.235113, 1.227877, -0.150350)",
        "(-0.235113, 1.227877, -0.150350)",
        "(-0.232582, 1.234329, -0.152134)",
        "(-0.230054, 1.240872, -0.153872)",
        "(-0.227657, 1.247512, -0.155685)",
        "(-0.224506, 1.257561, -0.158594)",
        "(-0.224506, 1.257561, -0.158594)",
        "(-0.222508, 1.264275, -0.160507)",
        "(-0.220517, 1.270948, -0.162611)",
        "(-0.218352, 1.277533, -0.164905)",
        "(-0.215441, 1.287021, -0.168914)",
        "(-0.215441, 1.287021, -0.168914)",
        "(-0.213835, 1.293017, -0.171371)",
        "(-0.212168, 1.298740, -0.173921)",
        "(-0.210345, 1.304238, -0.177001)",
        "(-0.208233, 1.311959, -0.181697)",
        "(-0.208233, 1.311959, -0.181697)",
        "(-0.207120, 1.316717, -0.184932)",
        "(-0.205893, 1.321213, -0.188358)",
        "(-0.205079, 1.325361, -0.191726)",
        "(-0.203859, 1.331081, -0.197252)",
        "(-0.203859, 1.331081, -0.197252)",
        "(-0.203067, 1.334591, -0.200787)",
        "(-0.202594, 1.337845, -0.204895)",
        "(-0.202081, 1.340901, -0.208754)",
        "(-0.201634, 1.344961, -0.214896)",
        "(-0.201634, 1.344961, -0.214896)",
        "(-0.201437, 1.347224, -0.219571)",
        "(-0.201257, 1.349098, -0.224491)",
        "(-0.201326, 1.350590, -0.229331)",
        "(-0.201595, 1.352116, -0.236628)",
        "(-0.201595, 1.352116, -0.236628)",
        "(-0.201873, 1.352588, -0.241603)",
        "(-0.202345, 1.352691, -0.246617)",
        "(-0.202877, 1.352255, -0.251626)",
        "(-0.203958, 1.350752, -0.259092)",
        "(-0.203958, 1.350752, -0.259092)",
        "(-0.204575, 1.349199, -0.264096)",
        "(-0.205518, 1.347084, -0.269035)",
        "(-0.206526, 1.344432, -0.273405)",
        "(-0.208271, 1.339614, -0.279683)",
        "(-0.208271, 1.339614, -0.279683)",
        "(-0.209311, 1.336051, -0.284281)",
        "(-0.210324, 1.332233, -0.288259)",
        "(-0.211562, 1.328028, -0.291822)",
        "(-0.213704, 1.321121, -0.297172)",
        "(-0.213704, 1.321121, -0.297172)",
        "(-0.214861, 1.316303, -0.300494)",
        "(-0.216174, 1.311404, -0.303362)",
        "(-0.217583, 1.306480, -0.305711)",
        "(-0.219627, 1.299027, -0.308855)",
        "(-0.219627, 1.299027, -0.308855)",
        "(-0.221025, 1.293959, -0.310637)",
        "(-0.222233, 1.288819, -0.311479)",
        "(-0.223563, 1.283663, -0.312122)",
        "(-0.225541, 1.275935, -0.312752)",
        "(-0.225541, 1.275935, -0.312752)",
        "(-0.226554, 1.270779, -0.312466)",
        "(-0.227655, 1.265539, -0.311629)",
        "(-0.228706, 1.260115, -0.310979)",
        "(-0.230512, 1.251503, -0.309986)",
        "(-0.230512, 1.251503, -0.309986)",
        "(-0.231825, 1.245489, -0.309160)",
        "(-0.233526, 1.239212, -0.307901)",
        "(-0.235341, 1.232723, -0.306602)",
        "(-0.237867, 1.222600, -0.304724)",
        "(-0.237867, 1.222600, -0.304724)",
        "(-0.239897, 1.215723, -0.302431)",
        "(-0.241930, 1.208666, -0.300277)",
        "(-0.244257, 1.201526, -0.297993)",
        "(-0.247787, 1.190671, -0.294232)",
        "(-0.247787, 1.190671, -0.294232)",
        "(-0.250243, 1.183371, -0.291208)",
        "(-0.252889, 1.176206, -0.288074)",
        "(-0.255663, 1.169223, -0.284449)",
        "(-0.259592, 1.159070, -0.278312)",
        "(-0.259592, 1.159070, -0.278312)",
        "(-0.262067, 1.152601, -0.274479)",
        "(-0.264399, 1.146586, -0.270015)",
        "(-0.266772, 1.140965, -0.265374)",
        "(-0.270290, 1.133359, -0.258831)",
        "(-0.270290, 1.133359, -0.258831)",
        "(-0.272082, 1.128854, -0.254463)",
        "(-0.273495, 1.124893, -0.249851)",
        "(-0.275076, 1.121585, -0.244592)",
        "(-0.276916, 1.117470, -0.237042)",
        "(-0.276916, 1.117470, -0.237042)",
        "(-0.277865, 1.115302, -0.232050)",
        "(-0.278333, 1.113607, -0.227622)",
        "(-0.278487, 1.112377, -0.222685)",
        "(-0.278944, 1.111483, -0.214477)",
        "(-0.278944, 1.111483, -0.214477)",
        "(-0.278784, 1.111321, -0.210067)",
        "(-0.278129, 1.111619, -0.205572)",
        "(-0.277686, 1.112383, -0.200688)",
        "(-0.277078, 1.114245, -0.193103)",
        "(-0.277078, 1.114245, -0.193103)",
        "(-0.276408, 1.115788, -0.188804)",
        "(-0.275310, 1.117676, -0.184708)",
        "(-0.274427, 1.119991, -0.180177)",
        "(-0.273009, 1.123924, -0.174228)",
        "(-0.273009, 1.123924, -0.174228)",
        "(-0.271925, 1.126782, -0.170515)",
        "(-0.270852, 1.129954, -0.166955)",
        "(-0.269672, 1.133088, -0.163812)",
        "(-0.267629, 1.138123, -0.159785)",
        "(-0.267629, 1.138123, -0.159785)",
        "(-0.266333, 1.141877, -0.157484)",
        "(-0.264964, 1.146095, -0.155229)",
        "(-0.263440, 1.150693, -0.153022)",
        "(-0.260727, 1.158499, -0.150561)",
        "(-0.260727, 1.158499, -0.150561)",
        "(-0.258977, 1.164241, -0.149128)",
        "(-0.256789, 1.170273, -0.147831)",
        "(-0.254805, 1.176595, -0.146743)",
        "(-0.251378, 1.186500, -0.145391)",
        "(-0.251378, 1.186500, -0.145391)",
        "(-0.248701, 1.193307, -0.144958)",
        "(-0.246173, 1.200297, -0.144981)",
        "(-0.243567, 1.207325, -0.144781)",
        "(-0.240181, 1.217880, -0.144918)",
        "(-0.240181, 1.217880, -0.144918)",
        "(-0.237280, 1.224955, -0.145471)",
        "(-0.234204, 1.232111, -0.146591)",
        "(-0.231508, 1.239318, -0.147899)",
        "(-0.227901, 1.250030, -0.149634)",
        "(-0.227901, 1.250030, -0.149634)",
        "(-0.225934, 1.257035, -0.151099)",
        "(-0.222987, 1.263923, -0.152500)",
        "(-0.220343, 1.270605, -0.154258)",
        "(-0.217326, 1.280428, -0.157702)",
        "(-0.217326, 1.280428, -0.157702)",
        "(-0.215673, 1.286775, -0.159730)",
        "(-0.213702, 1.292979, -0.162041)",
        "(-0.211731, 1.298940, -0.164714)",
        "(-0.209454, 1.307385, -0.168614)",
        "(-0.209454, 1.307385, -0.168614)",
        "(-0.208318, 1.312777, -0.171292)",
        "(-0.207006, 1.318084, -0.174488)",
        "(-0.205724, 1.323220, -0.177871)",
        "(-0.204283, 1.330418, -0.183156)",
        "(-0.204283, 1.330418, -0.183156)",
        "(-0.203354, 1.334934, -0.186662)",
        "(-0.202773, 1.339105, -0.190178)",
        "(-0.201878, 1.342961, -0.194445)",
        "(-0.200532, 1.347996, -0.201247)",
        "(-0.200532, 1.347996, -0.201247)",
        "(-0.199939, 1.350788, -0.205880)",
        "(-0.199530, 1.353109, -0.210605)",
        "(-0.199134, 1.355054, -0.215263)",
        "(-0.198610, 1.357181, -0.222564)",
        "(-0.198610, 1.357181, -0.222564)",
        "(-0.198629, 1.358216, -0.227713)",
        "(-0.198545, 1.358880, -0.232524)",
        "(-0.198685, 1.359297, -0.237395)",
        "(-0.199403, 1.359198, -0.244638)",
        "(-0.199403, 1.359198, -0.244638)",
        "(-0.199929, 1.358582, -0.249495)",
        "(-0.200216, 1.357606, -0.254441)",
        "(-0.200548, 1.356148, -0.258990)",
        "(-0.201856, 1.352923, -0.265416)",
        "(-0.201856, 1.352923, -0.265416)",
        "(-0.202565, 1.350310, -0.269710)",
        "(-0.203055, 1.347326, -0.274110)",
        "(-0.203696, 1.343889, -0.278362)",
        "(-0.204899, 1.337729, -0.283871)",
        "(-0.204899, 1.337729, -0.283871)",
        "(-0.205921, 1.333000, -0.287278)",
        "(-0.207109, 1.327965, -0.290719)",
        "(-0.208004, 1.322763, -0.293817)",
        "(-0.209520, 1.314566, -0.297766)",
        "(-0.209520, 1.314566, -0.297766)",
        "(-0.210661, 1.308783, -0.299782)",
        "(-0.212094, 1.302737, -0.301715)",
        "(-0.213287, 1.296539, -0.303103)",
        "(-0.214922, 1.286795, -0.304847)",
        "(-0.214922, 1.286795, -0.304847)",
        "(-0.216203, 1.279889, -0.305519)",
        "(-0.218048, 1.272633, -0.305674)",
        "(-0.219746, 1.265173, -0.306077)",
        "(-0.222383, 1.253642, -0.306412)",
        "(-0.222383, 1.253642, -0.306412)",
        "(-0.224135, 1.245818, -0.305883)",
        "(-0.226196, 1.237864, -0.304800)",
        "(-0.228800, 1.230043, -0.303827)",
        "(-0.232285, 1.218767, -0.302333)",
        "(-0.232285, 1.218767, -0.302333)",
        "(-0.234486, 1.211564, -0.300314)",
        "(-0.236740, 1.204527, -0.297722)",
        "(-0.239131, 1.197631, -0.295631)",
        "(-0.242447, 1.187782, -0.292373)",
        "(-0.242447, 1.187782, -0.292373)",
        "(-0.244949, 1.181567, -0.288833)",
        "(-0.247562, 1.175520, -0.284719)",
        "(-0.250228, 1.169552, -0.281124)",
        "(-0.253667, 1.160929, -0.275366)",
        "(-0.253667, 1.160929, -0.275366)",
        "(-0.256083, 1.155587, -0.271008)",
        "(-0.258225, 1.150731, -0.265782)",
        "(-0.260275, 1.146175, -0.260829)",
        "(-0.262782, 1.140139, -0.252801)",
        "(-0.262782, 1.140139, -0.252801)",
        "(-0.264482, 1.136679, -0.247462)",
        "(-0.265902, 1.133796, -0.241949)",
        "(-0.266788, 1.131441, -0.236283)",
        "(-0.268169, 1.129092, -0.227137)",
        "(-0.268169, 1.129092, -0.227137)",
        "(-0.268676, 1.128201, -0.221277)",
        "(-0.268802, 1.127845, -0.215747)",
        "(-0.268751, 1.127970, -0.209775)",
        "(-0.268179, 1.129140, -0.201063)",
        "(-0.268179, 1.129140, -0.201063)",
        "(-0.267536, 1.130450, -0.195724)",
        "(-0.266691, 1.132252, -0.190226)",
        "(-0.265924, 1.134495, -0.184646)",
        "(-0.264590, 1.138402, -0.177593)",
        "(-0.264590, 1.138402, -0.177593)",
        "(-0.263215, 1.141546, -0.173353)",
        "(-0.261567, 1.145057, -0.169390)",
        "(-0.260183, 1.149145, -0.165676)",
        "(-0.257928, 1.155986, -0.160755)",
        "(-0.257928, 1.155986, -0.160755)",
        "(-0.256236, 1.160882, -0.158405)",
        "(-0.253966, 1.165910, -0.156629)",
        "(-0.251635, 1.171200, -0.155008)",
        "(-0.248221, 1.179746, -0.153047)",
        "(-0.248221, 1.179746, -0.153047)",
        "(-0.245581, 1.185714, -0.152537)",
        "(-0.243145, 1.192044, -0.152256)",
        "(-0.240183, 1.198607, -0.152245)",
        "(-0.235768, 1.208931, -0.152681)",
        "(-0.235768, 1.208931, -0.152681)",
        "(-0.233117, 1.216043, -0.152982)",
        "(-0.230289, 1.223326, -0.153738)",
        "(-0.227320, 1.230783, -0.154946)",
        "(-0.223153, 1.242258, -0.157181)",
        "(-0.223153, 1.242258, -0.157181)",
        "(-0.220204, 1.250088, -0.158429)",
        "(-0.217506, 1.257931, -0.159893)",
        "(-0.215195, 1.265757, -0.161863)",
        "(-0.212290, 1.277117, -0.165742)",
        "(-0.212290, 1.277117, -0.165742)",
        "(-0.209918, 1.284463, -0.167794)",
        "(-0.207246, 1.291566, -0.170104)",
        "(-0.205170, 1.298395, -0.173338)",
        "(-0.203051, 1.307742, -0.177898)",
        "(-0.203051, 1.307742, -0.177898)",
        "(-0.201636, 1.313474, -0.181142)",
        "(-0.199626, 1.318791, -0.184597)",
        "(-0.198222, 1.323678, -0.188245)",
        "(-0.196818, 1.330238, -0.193694)",
        "(-0.196818, 1.330238, -0.193694)",
        "(-0.195942, 1.334162, -0.197418)",
        "(-0.195271, 1.337623, -0.200950)",
        "(-0.194471, 1.340633, -0.204909)",
        "(-0.193863, 1.344092, -0.210491)",
        "(-0.193863, 1.344092, -0.210491)",
        "(-0.193661, 1.345779, -0.214358)",
        "(-0.193336, 1.347003, -0.218424)",
        "(-0.193175, 1.347671, -0.222857)",
        "(-0.193285, 1.347734, -0.229149)",
        "(-0.193285, 1.347734, -0.229149)",
        "(-0.193560, 1.347229, -0.233361)",
        "(-0.193966, 1.346321, -0.237669)",
        "(-0.194311, 1.344929, -0.242253)",
        "(-0.195080, 1.342196, -0.248958)",
        "(-0.195080, 1.342196, -0.248958)",
        "(-0.195895, 1.339890, -0.253100)",
        "(-0.196690, 1.337191, -0.257474)",
        "(-0.197231, 1.334151, -0.262210)",
        "(-0.198621, 1.329032, -0.268977)",
        "(-0.198621, 1.329032, -0.268977)",
        "(-0.200083, 1.325168, -0.273070)",
        "(-0.201488, 1.320940, -0.277131)",
        "(-0.202675, 1.316347, -0.281150)",
        "(-0.204876, 1.308963, -0.287202)",
        "(-0.204876, 1.308963, -0.287202)",
        "(-0.206561, 1.303823, -0.290255)",
        "(-0.208224, 1.298435, -0.293199)",
        "(-0.209839, 1.292751, -0.296223)",
        "(-0.212335, 1.283591, -0.299637)",
        "(-0.212335, 1.283591, -0.299637)",
        "(-0.214195, 1.277101, -0.301355)",
        "(-0.216149, 1.270392, -0.302839)",
        "(-0.218075, 1.263418, -0.303839)",
        "(-0.220562, 1.252688, -0.304609)",
        "(-0.220562, 1.252688, -0.304609)",
        "(-0.222562, 1.245485, -0.304168)",
        "(-0.224795, 1.238252, -0.302975)",
        "(-0.226917, 1.230861, -0.301632)",
        "(-0.230093, 1.219493, -0.300100)",
        "(-0.230093, 1.219493, -0.300100)",
        "(-0.232092, 1.211838, -0.297808)",
        "(-0.234297, 1.204202, -0.294704)",
        "(-0.236672, 1.196532, -0.292075)",
        "(-0.239346, 1.185306, -0.288634)",
        "(-0.239346, 1.185306, -0.288634)",
        "(-0.241260, 1.178103, -0.285715)",
        "(-0.243664, 1.171299, -0.281860)",
        "(-0.245829, 1.164839, -0.278131)",
        "(-0.248785, 1.156040, -0.273445)",
        "(-0.248785, 1.156040, -0.273445)",
        "(-0.250561, 1.151043, -0.269464)",
        "(-0.252067, 1.146574, -0.265306)",
        "(-0.253760, 1.142765, -0.261011)",
        "(-0.255806, 1.138111, -0.254130)",
        "(-0.255806, 1.138111, -0.254130)",
        "(-0.256866, 1.135480, -0.249773)",
        "(-0.257530, 1.133338, -0.245309)",
        "(-0.258170, 1.131598, -0.240809)",
        "(-0.258858, 1.129703, -0.233690)",
        "(-0.258858, 1.129703, -0.233690)",
        "(-0.259379, 1.128877, -0.228690)",
        "(-0.259216, 1.128308, -0.223955)",
        "(-0.258848, 1.128141, -0.219328)",
        "(-0.258395, 1.128564, -0.211383)",
        "(-0.258395, 1.128564, -0.211383)",
        "(-0.258125, 1.129165, -0.206311)",
        "(-0.257348, 1.129961, -0.201455)",
        "(-0.256595, 1.131024, -0.196400)",
        "(-0.255885, 1.133077, -0.188377)",
        "(-0.255885, 1.133077, -0.188377)",
        "(-0.254951, 1.134709, -0.183677)",
        "(-0.253948, 1.136636, -0.178716)",
        "(-0.253209, 1.138800, -0.173564)",
        "(-0.251896, 1.142383, -0.166732)",
        "(-0.251896, 1.142383, -0.166732)",
        "(-0.250983, 1.145074, -0.162567)",
        "(-0.249835, 1.148026, -0.158584)",
        "(-0.248511, 1.151261, -0.154665)",
        "(-0.246441, 1.156828, -0.149714)",
        "(-0.246441, 1.156828, -0.149714)",
        "(-0.244809, 1.161055, -0.147139)",
        "(-0.243131, 1.165757, -0.144954)",
        "(-0.241318, 1.170932, -0.142983)",
        "(-0.238229, 1.179558, -0.140482)",
        "(-0.238229, 1.179558, -0.140482)",
        "(-0.236448, 1.185870, -0.139197)",
        "(-0.234335, 1.192495, -0.138720)",
        "(-0.231743, 1.199309, -0.138453)",
        "(-0.227911, 1.209823, -0.138647)",
        "(-0.227911, 1.209823, -0.138647)",
        "(-0.225551, 1.216877, -0.139291)",
        "(-0.223314, 1.223922, -0.140295)",
        "(-0.220106, 1.230919, -0.141350)",
        "(-0.215491, 1.241399, -0.143596)",
        "(-0.215491, 1.241399, -0.143596)",
        "(-0.212709, 1.248383, -0.145370)",
        "(-0.209945, 1.255270, -0.147341)",
        "(-0.206625, 1.262096, -0.149596)",
        "(-0.201070, 1.272157, -0.153830)",
        "(-0.201070, 1.272157, -0.153830)",
        "(-0.197522, 1.278622, -0.156726)",
        "(-0.194609, 1.284839, -0.159253)",
        "(-0.191659, 1.290805, -0.161998)",
        "(-0.186497, 1.299326, -0.167242)",
        "(-0.186497, 1.299326, -0.167242)",
        "(-0.182896, 1.304714, -0.171652)",
        "(-0.180244, 1.309778, -0.175270)",
        "(-0.178223, 1.314703, -0.178608)",
        "(-0.175869, 1.321787, -0.183832)",
        "(-0.175869, 1.321787, -0.183832)",
        "(-0.174811, 1.326311, -0.187995)",
        "(-0.173957, 1.330664, -0.192843)",
        "(-0.174087, 1.334678, -0.197010)",
        "(-0.174737, 1.340307, -0.203377)",
        "(-0.174737, 1.340307, -0.203377)",
        "(-0.175928, 1.343672, -0.207797)",
        "(-0.176982, 1.346850, -0.212482)",
        "(-0.178452, 1.349596, -0.217412)",
        "(-0.181445, 1.352980, -0.224721)",
        "(-0.181445, 1.352980, -0.224721)",
        "(-0.183163, 1.354904, -0.230070)",
        "(-0.185165, 1.356528, -0.235913)",
        "(-0.187455, 1.357785, -0.241629)",
        "(-0.190995, 1.359028, -0.249901)",
        "(-0.190995, 1.359028, -0.249901)",
        "(-0.193283, 1.359455, -0.256075)",
        "(-0.195393, 1.359537, -0.262579)",
        "(-0.197288, 1.359183, -0.269401)",
        "(-0.200508, 1.357671, -0.279048)",
        "(-0.200508, 1.357671, -0.279048)",
        "(-0.202910, 1.356054, -0.285195)",
        "(-0.205358, 1.353819, -0.291493)",
        "(-0.207526, 1.351041, -0.298258)",
        "(-0.210745, 1.345715, -0.308081)",
        "(-0.210745, 1.345715, -0.308081)",
        "(-0.213228, 1.341259, -0.313674)",
        "(-0.215946, 1.336241, -0.318811)",
        "(-0.218426, 1.330640, -0.324365)",
        "(-0.221852, 1.321331, -0.332305)",
        "(-0.221852, 1.321331, -0.332305)",
        "(-0.224811, 1.314420, -0.336021)",
        "(-0.227906, 1.306961, -0.338778)",
        "(-0.230813, 1.299014, -0.341555)",
        "(-0.235221, 1.286474, -0.345214)",
        "(-0.235221, 1.286474, -0.345214)",
        "(-0.238199, 1.277986, -0.346707)",
        "(-0.240990, 1.269573, -0.347552)",
        "(-0.244008, 1.261228, -0.347517)",
        "(-0.248932, 1.248950, -0.345495)",
        "(-0.248932, 1.248950, -0.345495)",
        "(-0.251810, 1.241173, -0.344137)",
        "(-0.254618, 1.233846, -0.342345)",
        "(-0.257338, 1.226819, -0.339649)",
        "(-0.260729, 1.216708, -0.333444)",
        "(-0.260729, 1.216708, -0.333444)",
        "(-0.263016, 1.210241, -0.328702)",
        "(-0.265066, 1.204228, -0.323684)",
        "(-0.266825, 1.198778, -0.317856)",
        "(-0.268622, 1.191242, -0.308440)",
        "(-0.268622, 1.191242, -0.308440)",
        "(-0.269870, 1.186498, -0.301587)",
        "(-0.270911, 1.181968, -0.294931)",
        "(-0.271655, 1.177676, -0.288559)",
        "(-0.272227, 1.171656, -0.278096)",
        "(-0.272227, 1.171656, -0.278096)",
        "(-0.272455, 1.167816, -0.271226)",
        "(-0.273275, 1.164241, -0.263611)",
        "(-0.274082, 1.160979, -0.256248)",
        "(-0.274414, 1.156525, -0.246395)",
        "(-0.274414, 1.156525, -0.246395)",
        "(-0.274423, 1.154079, -0.240192)",
        "(-0.274544, 1.152122, -0.233280)",
        "(-0.274727, 1.150618, -0.226050)",
        "(-0.273952, 1.149186, -0.217652)",
        "(-0.273952, 1.149186, -0.217652)",
        "(-0.273100, 1.148916, -0.212387)",
        "(-0.272536, 1.149262, -0.206404)",
        "(-0.271924, 1.150258, -0.200583)",
        "(-0.269619, 1.152806, -0.193526)",
        "(-0.269619, 1.152806, -0.193526)",
        "(-0.268300, 1.155369, -0.188859)",
        "(-0.266958, 1.158769, -0.183715)",
        "(-0.265381, 1.162729, -0.179075)",
        "(-0.261739, 1.169699, -0.173209)",
        "(-0.261739, 1.169699, -0.173209)",
        "(-0.259623, 1.175086, -0.169832)",
        "(-0.257484, 1.181025, -0.166716)",
        "(-0.255112, 1.187417, -0.163761)",
        "(-0.251184, 1.197614, -0.160166)",
        "(-0.251184, 1.197614, -0.160166)",
        "(-0.248749, 1.204736, -0.158199)",
        "(-0.246754, 1.212086, -0.156431)",
        "(-0.244752, 1.219596, -0.154797)",
        "(-0.241608, 1.230972, -0.153816)",
        "(-0.241608, 1.230972, -0.153816)",
        "(-0.239622, 1.238571, -0.153620)",
        "(-0.237594, 1.246180, -0.153678)",
        "(-0.235362, 1.253795, -0.153879)",
        "(-0.232566, 1.265013, -0.155485)",
        "(-0.232566, 1.265013, -0.155485)",
        "(-0.230512, 1.272213, -0.157729)",
        "(-0.227821, 1.279249, -0.159549)",
        "(-0.225772, 1.285928, -0.161705)",
        "(-0.223644, 1.295267, -0.165517)",
        "(-0.223644, 1.295267, -0.165517)",
        "(-0.221312, 1.301290, -0.169004)",
        "(-0.218810, 1.307116, -0.173060)",
        "(-0.217362, 1.312681, -0.176807)",
        "(-0.215986, 1.320650, -0.182239)",
        "(-0.215986, 1.320650, -0.182239)",
        "(-0.215197, 1.325708, -0.186589)",
        "(-0.214150, 1.330587, -0.191525)",
        "(-0.213337, 1.335078, -0.196571)",
        "(-0.212446, 1.341164, -0.204194)",
        "(-0.212446, 1.341164, -0.204194)",
        "(-0.211958, 1.344810, -0.209682)",
        "(-0.211660, 1.348023, -0.215545)",
        "(-0.211369, 1.350849, -0.221578)",
        "(-0.211560, 1.354194, -0.230358)",
        "(-0.211560, 1.354194, -0.230358)",
        "(-0.211877, 1.355851, -0.236743)",
        "(-0.212303, 1.357010, -0.243261)",
        "(-0.213068, 1.357661, -0.249472)",
        "(-0.214675, 1.357508, -0.258347)",
        "(-0.214675, 1.357508, -0.258347)",
        "(-0.215775, 1.356691, -0.264493)",
        "(-0.216776, 1.355294, -0.270370)",
        "(-0.218142, 1.353295, -0.275668)",
        "(-0.220533, 1.349286, -0.283001)",
        "(-0.220533, 1.349286, -0.283001)",
        "(-0.221821, 1.346168, -0.288039)",
        "(-0.222985, 1.342718, -0.293416)",
        "(-0.224463, 1.338797, -0.298045)",
        "(-0.226990, 1.332262, -0.303607)",
        "(-0.226990, 1.332262, -0.303607)",
        "(-0.228646, 1.327654, -0.307601)",
        "(-0.230096, 1.322896, -0.311164)",
        "(-0.231490, 1.317924, -0.314461)",
        "(-0.233992, 1.309957, -0.317999)",
        "(-0.233992, 1.309957, -0.317999)",
        "(-0.235777, 1.304240, -0.319634)",
        "(-0.237525, 1.298199, -0.321586)",
        "(-0.239082, 1.291958, -0.323906)",
        "(-0.241370, 1.282123, -0.326193)",
        "(-0.241370, 1.282123, -0.326193)",
        "(-0.243106, 1.275355, -0.326538)",
        "(-0.244929, 1.268426, -0.326792)",
        "(-0.246692, 1.261379, -0.327159)",
        "(-0.249101, 1.250716, -0.327529)",
        "(-0.249101, 1.250716, -0.327529)",
        "(-0.250619, 1.243616, -0.327050)",
        "(-0.252403, 1.236543, -0.325699)",
        "(-0.254402, 1.229466, -0.323821)",
        "(-0.257319, 1.219074, -0.321065)",
        "(-0.257319, 1.219074, -0.321065)",
        "(-0.259050, 1.212270, -0.318927)",
        "(-0.261055, 1.205544, -0.316086)",
        "(-0.263202, 1.198850, -0.312874)",
        "(-0.266178, 1.188895, -0.308151)",
        "(-0.266178, 1.188895, -0.308151)",
        "(-0.268078, 1.182462, -0.304860)",
        "(-0.270134, 1.176217, -0.301401)",
        "(-0.272603, 1.170278, -0.297168)",
        "(-0.276051, 1.161776, -0.290451)",
        "(-0.276051, 1.161776, -0.290451)",
        "(-0.278011, 1.156448, -0.286370)",
        "(-0.279776, 1.151489, -0.282174)",
        "(-0.281640, 1.146887, -0.277783)",
        "(-0.284475, 1.140785, -0.270896)",
        "(-0.284475, 1.140785, -0.270896)",
        "(-0.286011, 1.137114, -0.266748)",
        "(-0.287346, 1.133920, -0.262924)",
        "(-0.288414, 1.131256, -0.258652)",
        "(-0.289825, 1.128192, -0.251840)",
        "(-0.289825, 1.128192, -0.251840)",
        "(-0.290359, 1.126527, -0.247695)",
        "(-0.290616, 1.125363, -0.243754)",
        "(-0.290667, 1.124630, -0.239161)",
        "(-0.290663, 1.124693, -0.231604)",
        "(-0.290663, 1.124693, -0.231604)",
        "(-0.289973, 1.125185, -0.227094)",
        "(-0.289081, 1.126067, -0.222884)",
        "(-0.288084, 1.127556, -0.218325)",
        "(-0.286589, 1.130626, -0.211144)",
        "(-0.286589, 1.130626, -0.211144)",
        "(-0.285021, 1.133148, -0.207026)",
        "(-0.283214, 1.136085, -0.202732)",
        "(-0.281442, 1.139740, -0.198339)",
        "(-0.278617, 1.145773, -0.192220)",
        "(-0.278617, 1.145773, -0.192220)",
        "(-0.276430, 1.150339, -0.188481)",
        "(-0.274161, 1.155372, -0.184832)",
        "(-0.271789, 1.160876, -0.181359)",
        "(-0.267860, 1.169558, -0.176542)",
        "(-0.267860, 1.169558, -0.176542)",
        "(-0.265411, 1.175752, -0.173714)",
        "(-0.262467, 1.182206, -0.171232)",
        "(-0.259479, 1.188910, -0.168761)",
        "(-0.255419, 1.199215, -0.165808)",
        "(-0.255419, 1.199215, -0.165808)",
        "(-0.252818, 1.206156, -0.164415)",
        "(-0.250020, 1.213217, -0.163206)",
        "(-0.246663, 1.220381, -0.162442)",
        "(-0.242451, 1.231457, -0.162280)",
        "(-0.242451, 1.231457, -0.162280)",
        "(-0.239851, 1.238924, -0.162409)",
        "(-0.237466, 1.246468, -0.162600)",
        "(-0.234666, 1.254046, -0.163570)",
        "(-0.230887, 1.265378, -0.165598)",
        "(-0.230887, 1.265378, -0.165598)",
        "(-0.228984, 1.272883, -0.167240)",
        "(-0.226784, 1.280294, -0.168730)",
        "(-0.224247, 1.287683, -0.170195)",
        "(-0.220522, 1.298524, -0.174276)",
        "(-0.220522, 1.298524, -0.174276)",
        "(-0.218307, 1.305671, -0.177259)",
        "(-0.216753, 1.312563, -0.180164)",
        "(-0.214971, 1.319267, -0.183089)",
        "(-0.212319, 1.328642, -0.187752)",
        "(-0.212319, 1.328642, -0.187752)",
        "(-0.210843, 1.334490, -0.191744)",
        "(-0.209644, 1.339931, -0.195751)",
        "(-0.208372, 1.344917, -0.199751)",
        "(-0.207059, 1.351349, -0.206137)",
        "(-0.207059, 1.351349, -0.206137)",
        "(-0.206453, 1.354861, -0.210879)",
        "(-0.205570, 1.357893, -0.215983)",
        "(-0.205058, 1.360410, -0.221044)",
        "(-0.204722, 1.363220, -0.228600)",
        "(-0.204722, 1.363220, -0.228600)",
        "(-0.204635, 1.364485, -0.234308)",
        "(-0.204707, 1.365258, -0.240326)",
        "(-0.205092, 1.365365, -0.246375)",
        "(-0.205891, 1.364372, -0.255008)",
        "(-0.205891, 1.364372, -0.255008)",
        "(-0.206595, 1.363050, -0.261166)",
        "(-0.207318, 1.361303, -0.267431)",
        "(-0.208114, 1.359109, -0.273382)",
        "(-0.209339, 1.354897, -0.282069)",
        "(-0.209339, 1.354897, -0.282069)",
        "(-0.210393, 1.351469, -0.288365)",
        "(-0.211600, 1.347597, -0.294536)",
        "(-0.212741, 1.343235, -0.300187)",
        "(-0.214562, 1.335793, -0.308351)",
        "(-0.214562, 1.335793, -0.308351)",
        "(-0.216006, 1.330384, -0.313812)",
        "(-0.217210, 1.324820, -0.319083)",
        "(-0.218478, 1.319064, -0.324151)",
        "(-0.220428, 1.310209, -0.331340)",
        "(-0.220428, 1.310209, -0.331340)",
        "(-0.222022, 1.304218, -0.335537)",
        "(-0.223947, 1.298129, -0.339528)",
        "(-0.225523, 1.291989, -0.343606)",
        "(-0.227801, 1.282813, -0.348662)",
        "(-0.227801, 1.282813, -0.348662)",
        "(-0.229726, 1.276700, -0.351288)",
        "(-0.231838, 1.270513, -0.354001)",
        "(-0.233763, 1.264325, -0.356379)",
        "(-0.236994, 1.254887, -0.358151)",
        "(-0.236994, 1.254887, -0.358151)",
        "(-0.239566, 1.248333, -0.359033)",
        "(-0.242064, 1.241542, -0.359420)",
        "(-0.244528, 1.234456, -0.359521)",
        "(-0.248468, 1.223320, -0.358229)",
        "(-0.248468, 1.223320, -0.358229)",
        "(-0.251166, 1.215580, -0.356299)",
        "(-0.254102, 1.207691, -0.353922)",
        "(-0.257097, 1.199693, -0.351422)",
        "(-0.261449, 1.187639, -0.345860)",
        "(-0.261449, 1.187639, -0.345860)",
        "(-0.264396, 1.179457, -0.340868)",
        "(-0.267639, 1.171244, -0.335228)",
        "(-0.270833, 1.162987, -0.329751)",
        "(-0.274987, 1.150742, -0.320749)",
        "(-0.274987, 1.150742, -0.320749)",
        "(-0.277845, 1.142873, -0.313979)",
        "(-0.280647, 1.135255, -0.307381)",
        "(-0.283391, 1.128123, -0.300883)",
        "(-0.286903, 1.118758, -0.289386)",
        "(-0.286903, 1.118758, -0.289386)",
        "(-0.289075, 1.113390, -0.281338)",
        "(-0.290630, 1.108756, -0.274284)",
        "(-0.291517, 1.105057, -0.267468)",
        "(-0.291938, 1.101577, -0.256153)",
        "(-0.291938, 1.101577, -0.256153)",
        "(-0.292003, 1.100545, -0.247905)",
        "(-0.291651, 1.100265, -0.240496)",
        "(-0.290243, 1.100633, -0.234297)",
        "(-0.287431, 1.102919, -0.224105)",
        "(-0.287431, 1.102919, -0.224105)",
        "(-0.285515, 1.105442, -0.216888)",
        "(-0.282940, 1.108553, -0.210669)",
        "(-0.279847, 1.112341, -0.204486)",
        "(-0.274923, 1.119460, -0.195221)",
        "(-0.274923, 1.119460, -0.195221)",
        "(-0.271416, 1.125002, -0.189296)",
        "(-0.267644, 1.130978, -0.183987)",
        "(-0.263804, 1.137341, -0.179185)",
        "(-0.258398, 1.147777, -0.172481)",
        "(-0.258398, 1.147777, -0.172481)",
        "(-0.254654, 1.155280, -0.168273)",
        "(-0.250883, 1.163152, -0.164539)",
        "(-0.246961, 1.171273, -0.161373)",
        "(-0.241624, 1.184162, -0.157431)",
        "(-0.241624, 1.184162, -0.157431)",
        "(-0.237996, 1.193186, -0.155391)",
        "(-0.234160, 1.202387, -0.153892)",
        "(-0.230762, 1.211808, -0.152602)",
        "(-0.226070, 1.226188, -0.151553)",
        "(-0.226070, 1.226188, -0.151553)",
        "(-0.222159, 1.235883, -0.151477)",
        "(-0.218073, 1.245616, -0.152442)",
        "(-0.214716, 1.255178, -0.153991)",
        "(-0.210067, 1.269151, -0.156186)",
        "(-0.210067, 1.269151, -0.156186)",
        "(-0.206430, 1.278236, -0.158002)",
        "(-0.203247, 1.287068, -0.160358)",
        "(-0.200326, 1.295779, -0.163155)",
        "(-0.196827, 1.308713, -0.166783)",
        "(-0.196827, 1.308713, -0.166783)",
        "(-0.194389, 1.317120, -0.169158)",
        "(-0.192386, 1.325190, -0.171561)",
        "(-0.190442, 1.332858, -0.174833)",
        "(-0.188405, 1.343547, -0.179796)",
        "(-0.188405, 1.343547, -0.179796)",
        "(-0.186503, 1.350253, -0.182988)",
        "(-0.184927, 1.356453, -0.187536)",
        "(-0.183615, 1.362285, -0.191920)",
        "(-0.182103, 1.370015, -0.198363)",
        "(-0.182103, 1.370015, -0.198363)",
        "(-0.181345, 1.374629, -0.203140)",
        "(-0.180729, 1.378767, -0.208159)",
        "(-0.180411, 1.382439, -0.213515)",
        "(-0.180308, 1.387146, -0.221670)",
        "(-0.180308, 1.387146, -0.221670)",
        "(-0.180233, 1.389788, -0.227706)",
        "(-0.180275, 1.391991, -0.233871)",
        "(-0.180688, 1.393711, -0.239708)",
        "(-0.181552, 1.395481, -0.248734)",
        "(-0.181552, 1.395481, -0.248734)",
        "(-0.182066, 1.396250, -0.255336)",
        "(-0.182854, 1.396695, -0.262265)",
        "(-0.183659, 1.396717, -0.268845)",
        "(-0.185317, 1.395826, -0.278672)",
        "(-0.185317, 1.395826, -0.278672)",
        "(-0.186510, 1.394598, -0.284930)",
        "(-0.187754, 1.393067, -0.291486)",
        "(-0.189039, 1.391134, -0.298468)",
        "(-0.190653, 1.387810, -0.309112)",
        "(-0.190653, 1.387810, -0.309112)",
        "(-0.192215, 1.385245, -0.315965)",
        "(-0.194070, 1.382217, -0.322075)",
        "(-0.196020, 1.378814, -0.328044)",
        "(-0.198839, 1.373054, -0.337612)",
        "(-0.198839, 1.373054, -0.337612)",
        "(-0.200891, 1.368591, -0.343825)",
        "(-0.203196, 1.363664, -0.349482)",
        "(-0.205578, 1.358344, -0.354355)",
        "(-0.209189, 1.349492, -0.361987)",
        "(-0.209189, 1.349492, -0.361987)",
        "(-0.211387, 1.343037, -0.366854)",
        "(-0.214013, 1.336058, -0.370479)",
        "(-0.216930, 1.328558, -0.373643)",
        "(-0.221055, 1.316499, -0.377987)",
        "(-0.221055, 1.316499, -0.377987)",
        "(-0.223608, 1.308011, -0.380662)",
        "(-0.226542, 1.299213, -0.382702)",
        "(-0.229531, 1.290205, -0.384283)",
        "(-0.233592, 1.276425, -0.385617)",
        "(-0.233592, 1.276425, -0.385617)",
        "(-0.236785, 1.266986, -0.386005)",
        "(-0.239883, 1.257439, -0.385617)",
        "(-0.242810, 1.247763, -0.385155)",
        "(-0.247292, 1.232913, -0.384683)",
        "(-0.247292, 1.232913, -0.384683)",
        "(-0.250348, 1.222787, -0.383923)",
        "(-0.253495, 1.212692, -0.382050)",
        "(-0.257274, 1.202573, -0.379067)",
        "(-0.262483, 1.187254, -0.375211)",
        "(-0.262483, 1.187254, -0.375211)",
        "(-0.265750, 1.177299, -0.372697)",
        "(-0.269365, 1.167858, -0.368487)",
        "(-0.272856, 1.158898, -0.363214)",
        "(-0.277438, 1.146359, -0.355678)",
        "(-0.277438, 1.146359, -0.355678)",
        "(-0.280421, 1.138646, -0.350030)",
        "(-0.283072, 1.131508, -0.343092)",
        "(-0.285433, 1.124986, -0.335552)",
        "(-0.288221, 1.116456, -0.325085)",
        "(-0.288221, 1.116456, -0.325085)",
        "(-0.289582, 1.111485, -0.318268)",
        "(-0.290736, 1.107300, -0.311092)",
        "(-0.291681, 1.103783, -0.302507)",
        "(-0.292712, 1.099899, -0.290727)",
        "(-0.292712, 1.099899, -0.290727)",
        "(-0.292906, 1.097804, -0.283619)",
        "(-0.292984, 1.096372, -0.276109)",
        "(-0.292884, 1.095591, -0.267597)",
        "(-0.292149, 1.095190, -0.256331)",
        "(-0.292149, 1.095190, -0.256331)",
        "(-0.291149, 1.095450, -0.249717)",
        "(-0.290092, 1.096241, -0.242840)",
        "(-0.289073, 1.097520, -0.235778)",
        "(-0.286950, 1.100339, -0.226511)",
        "(-0.286950, 1.100339, -0.226511)",
        "(-0.284975, 1.102870, -0.220545)",
        "(-0.282966, 1.105839, -0.214452)",
        "(-0.281347, 1.109181, -0.208677)",
        "(-0.278689, 1.114617, -0.200591)",
        "(-0.278689, 1.114617, -0.200591)",
        "(-0.276536, 1.118479, -0.195645)",
        "(-0.274446, 1.122664, -0.190729)",
        "(-0.272657, 1.127176, -0.185828)",
        "(-0.269545, 1.134139, -0.179687)",
        "(-0.269545, 1.134139, -0.179687)",
        "(-0.267542, 1.139010, -0.175892)",
        "(-0.265567, 1.144097, -0.172156)",
        "(-0.263504, 1.149380, -0.169127)",
        "(-0.260155, 1.157528, -0.165724)",
        "(-0.260155, 1.157528, -0.165724)",
        "(-0.257841, 1.163230, -0.163631)",
        "(-0.255748, 1.169236, -0.161572)",
        "(-0.253382, 1.175537, -0.160166)",
        "(-0.249603, 1.185451, -0.158669)",
        "(-0.249603, 1.185451, -0.158669)",
        "(-0.246558, 1.192455, -0.158173)",
        "(-0.243699, 1.199899, -0.157724)",
        "(-0.240738, 1.207684, -0.157540)",
        "(-0.235931, 1.219864, -0.157453)",
        "(-0.235931, 1.219864, -0.157453)",
        "(-0.233226, 1.228271, -0.157743)",
        "(-0.230064, 1.236740, -0.158236)",
        "(-0.227296, 1.245290, -0.158993)",
        "(-0.223301, 1.257888, -0.159802)",
        "(-0.223301, 1.257888, -0.159802)",
        "(-0.221034, 1.266048, -0.160469)",
        "(-0.218780, 1.274042, -0.161357)",
        "(-0.216873, 1.281832, -0.162721)",
        "(-0.214087, 1.292969, -0.164340)",
        "(-0.214087, 1.292969, -0.164340)",
        "(-0.212165, 1.300056, -0.165589)",
        "(-0.210262, 1.306915, -0.167242)",
        "(-0.208395, 1.313550, -0.168997)",
        "(-0.206078, 1.323029, -0.171313)",
        "(-0.206078, 1.323029, -0.171313)",
        "(-0.204623, 1.329027, -0.172929)",
        "(-0.203125, 1.334872, -0.174491)",
        "(-0.201731, 1.340545, -0.176850)",
        "(-0.199586, 1.349143, -0.180540)",
        "(-0.199586, 1.349143, -0.180540)",
        "(-0.198495, 1.355005, -0.182566)",
        "(-0.197664, 1.360917, -0.184786)",
        "(-0.196911, 1.366777, -0.186861)",
        "(-0.195394, 1.375433, -0.189811)",
        "(-0.195394, 1.375433, -0.189811)",
        "(-0.194493, 1.380970, -0.192640)",
        "(-0.193679, 1.386345, -0.195777)",
        "(-0.193037, 1.391489, -0.199340)",
        "(-0.192024, 1.398869, -0.204770)",
        "(-0.192024, 1.398869, -0.204770)",
        "(-0.191593, 1.403426, -0.208614)",
        "(-0.191499, 1.407565, -0.212906)",
        "(-0.191540, 1.411307, -0.217272)",
        "(-0.191894, 1.416131, -0.223951)",
        "(-0.191894, 1.416131, -0.223951)",
        "(-0.192126, 1.418912, -0.228697)",
        "(-0.192726, 1.421172, -0.233981)",
        "(-0.193429, 1.422922, -0.239675)",
        "(-0.194514, 1.424580, -0.247826)",
        "(-0.194514, 1.424580, -0.247826)",
        "(-0.195528, 1.425020, -0.253519)",
        "(-0.196573, 1.424920, -0.259537)",
        "(-0.197632, 1.424339, -0.265848)",
        "(-0.199219, 1.422373, -0.275119)",
        "(-0.199219, 1.422373, -0.275119)",
        "(-0.200538, 1.420348, -0.281149)",
        "(-0.201880, 1.417774, -0.286726)",
        "(-0.203225, 1.414597, -0.292192)",
        "(-0.205167, 1.408698, -0.301096)",
        "(-0.205167, 1.408698, -0.301096)",
        "(-0.206476, 1.404175, -0.306331)",
        "(-0.207809, 1.399157, -0.311396)",
        "(-0.209239, 1.393647, -0.316439)",
        "(-0.210914, 1.384600, -0.323714)",
        "(-0.210914, 1.384600, -0.323714)",
        "(-0.212200, 1.378004, -0.327983)",
        "(-0.213660, 1.370963, -0.332212)",
        "(-0.215070, 1.363557, -0.335911)",
        "(-0.216801, 1.351859, -0.340074)",
        "(-0.216801, 1.351859, -0.340074)",
        "(-0.218366, 1.343440, -0.342551)",
        "(-0.219863, 1.334716, -0.345786)",
        "(-0.221371, 1.325793, -0.348710)",
        "(-0.224124, 1.312145, -0.351124)",
        "(-0.224124, 1.312145, -0.351124)",
        "(-0.226057, 1.302751, -0.352384)",
        "(-0.228255, 1.293108, -0.353470)",
        "(-0.230479, 1.283307, -0.354146)",
        "(-0.234006, 1.268463, -0.353570)",
        "(-0.234006, 1.268463, -0.353570)",
        "(-0.236790, 1.258550, -0.353118)",
        "(-0.239286, 1.248802, -0.352840)",
        "(-0.241493, 1.239313, -0.352186)",
        "(-0.245412, 1.225626, -0.348672)",
        "(-0.245412, 1.225626, -0.348672)",
        "(-0.248419, 1.216757, -0.345302)",
        "(-0.251277, 1.208046, -0.342691)",
        "(-0.253765, 1.199533, -0.340548)",
        "(-0.257708, 1.187490, -0.336260)",
        "(-0.257708, 1.187490, -0.336260)",
        "(-0.260545, 1.180003, -0.331871)",
        "(-0.263671, 1.172966, -0.327052)",
        "(-0.266184, 1.166078, -0.322168)",
        "(-0.269325, 1.156451, -0.313941)",
        "(-0.269325, 1.156451, -0.313941)",
        "(-0.271571, 1.150614, -0.308523)",
        "(-0.273246, 1.145173, -0.303251)",
        "(-0.274916, 1.140275, -0.297696)",
        "(-0.277274, 1.133823, -0.287978)",
        "(-0.277274, 1.133823, -0.287978)",
        "(-0.278557, 1.129958, -0.281752)",
        "(-0.279403, 1.126380, -0.275915)",
        "(-0.280316, 1.123417, -0.269565)",
        "(-0.281462, 1.119780, -0.260138)",
        "(-0.281462, 1.119780, -0.260138)",
        "(-0.282119, 1.117900, -0.253860)",
        "(-0.282537, 1.116530, -0.248189)",
        "(-0.282761, 1.115624, -0.242787)",
        "(-0.282759, 1.115410, -0.234492)",
        "(-0.282759, 1.115410, -0.234492)",
        "(-0.282635, 1.115922, -0.228935)",
        "(-0.282199, 1.116850, -0.223700)",
        "(-0.281376, 1.118194, -0.218724)",
        "(-0.279787, 1.121259, -0.211471)",
        "(-0.279787, 1.121259, -0.211471)",
        "(-0.278660, 1.123964, -0.206734)",
        "(-0.277363, 1.127164, -0.201967)",
        "(-0.276115, 1.130979, -0.197300)",
        "(-0.273219, 1.137557, -0.191394)",
        "(-0.273219, 1.137557, -0.191394)",
        "(-0.270943, 1.142467, -0.187788)",
        "(-0.268557, 1.147896, -0.184350)",
        "(-0.266189, 1.153763, -0.181249)",
        "(-0.262629, 1.163200, -0.176685)",
        "(-0.262629, 1.163200, -0.176685)",
        "(-0.259777, 1.169975, -0.173851)",
        "(-0.257024, 1.177200, -0.171618)",
        "(-0.253835, 1.184778, -0.169693)",
        "(-0.249223, 1.197086, -0.167734)",
        "(-0.249223, 1.197086, -0.167734)",
        "(-0.245749, 1.205848, -0.166622)",
        "(-0.242331, 1.214904, -0.165891)",
        "(-0.238547, 1.224233, -0.165853)",
        "(-0.233765, 1.237796, -0.165953)",
        "(-0.233765, 1.237796, -0.165953)",
        "(-0.230742, 1.247003, -0.166262)",
        "(-0.227374, 1.256196, -0.167074)",
        "(-0.224779, 1.265375, -0.168195)",
        "(-0.221113, 1.278707, -0.169542)",
        "(-0.221113, 1.278707, -0.169542)",
        "(-0.218554, 1.287178, -0.170769)",
        "(-0.216482, 1.295241, -0.172610)",
        "(-0.214788, 1.302867, -0.174610)",
        "(-0.212104, 1.313671, -0.177844)",
        "(-0.212104, 1.313671, -0.177844)",
        "(-0.210446, 1.320517, -0.180267)",
        "(-0.209084, 1.326948, -0.183291)",
        "(-0.207938, 1.332943, -0.186399)",
        "(-0.206778, 1.341062, -0.191224)",
        "(-0.206778, 1.341062, -0.191224)",
        "(-0.206073, 1.345873, -0.194696)",
        "(-0.205510, 1.350181, -0.198442)",
        "(-0.205070, 1.353973, -0.202511)",
        "(-0.204426, 1.358664, -0.209208)",
        "(-0.204426, 1.358664, -0.209208)",
        "(-0.204288, 1.361146, -0.213683)",
        "(-0.204346, 1.363047, -0.218479)",
        "(-0.204492, 1.364376, -0.223709)",
        "(-0.204932, 1.365181, -0.231874)",
        "(-0.204932, 1.365181, -0.231874)",
        "(-0.205499, 1.364953, -0.237778)",
        "(-0.206411, 1.364078, -0.243409)",
        "(-0.207597, 1.362680, -0.249251)",
        "(-0.208815, 1.359836, -0.259048)",
        "(-0.208815, 1.359836, -0.259048)",
        "(-0.209895, 1.357393, -0.265487)",
        "(-0.211291, 1.354510, -0.271704)",
        "(-0.212910, 1.351276, -0.277654)",
        "(-0.215553, 1.345708, -0.286542)",
        "(-0.215553, 1.345708, -0.286542)",
        "(-0.217666, 1.341403, -0.292284)",
        "(-0.219847, 1.336632, -0.297435)",
        "(-0.222061, 1.331385, -0.302178)",
        "(-0.225525, 1.322598, -0.308974)",
        "(-0.225525, 1.322598, -0.308974)",
        "(-0.227883, 1.316073, -0.312916)",
        "(-0.230200, 1.308988, -0.316258)",
        "(-0.232475, 1.301489, -0.318919)",
        "(-0.236102, 1.289559, -0.322089)",
        "(-0.236102, 1.289559, -0.322089)",
        "(-0.238543, 1.281206, -0.323932)",
        "(-0.241041, 1.272678, -0.324867)",
        "(-0.243602, 1.264060, -0.324853)",
        "(-0.247485, 1.250893, -0.324151)",
        "(-0.247485, 1.250893, -0.324151)",
        "(-0.250131, 1.242016, -0.323344)",
        "(-0.252724, 1.233153, -0.321938)",
        "(-0.255283, 1.224435, -0.319326)",
        "(-0.259365, 1.211369, -0.314905)",
        "(-0.259365, 1.211369, -0.314905)",
        "(-0.261757, 1.202942, -0.311812)",
        "(-0.264186, 1.194918, -0.308897)",
        "(-0.266425, 1.187502, -0.305010)",
        "(-0.269602, 1.177444, -0.296928)",
        "(-0.269602, 1.177444, -0.296928)",
        "(-0.271795, 1.171282, -0.290905)",
        "(-0.273707, 1.165575, -0.284924)",
        "(-0.275293, 1.160312, -0.279090)",
        "(-0.277042, 1.153627, -0.269532)",
        "(-0.277042, 1.153627, -0.269532)",
        "(-0.277919, 1.149873, -0.262487)",
        "(-0.278477, 1.146784, -0.255638)",
        "(-0.278801, 1.144182, -0.249000)",
        "(-0.278781, 1.141495, -0.239052)",
        "(-0.278781, 1.141495, -0.239052)",
        "(-0.278666, 1.140444, -0.232617)",
        "(-0.278074, 1.139829, -0.226521)",
        "(-0.277305, 1.139775, -0.220563)",
        "(-0.276198, 1.140846, -0.212266)",
        "(-0.276198, 1.140846, -0.212266)",
        "(-0.275112, 1.142208, -0.206619)",
        "(-0.274175, 1.144050, -0.200982)",
        "(-0.272818, 1.146207, -0.196281)",
        "(-0.270300, 1.150278, -0.189980)",
        "(-0.270300, 1.150278, -0.189980)",
        "(-0.268986, 1.153557, -0.185706)",
        "(-0.267572, 1.157168, -0.181787)",
        "(-0.265683, 1.161061, -0.178732)",
        "(-0.262727, 1.167776, -0.174575)",
        "(-0.262727, 1.167776, -0.174575)",
        "(-0.260747, 1.172885, -0.172306)",
        "(-0.258460, 1.178384, -0.170339)",
        "(-0.256076, 1.184151, -0.168754)",
        "(-0.252350, 1.193247, -0.167281)",
        "(-0.252350, 1.193247, -0.167281)",
        "(-0.250027, 1.199605, -0.166517)",
        "(-0.247723, 1.206075, -0.165893)",
        "(-0.245030, 1.212639, -0.165782)",
        "(-0.241557, 1.222772, -0.165947)",
        "(-0.241557, 1.222772, -0.165947)",
        "(-0.239209, 1.229800, -0.166382)",
        "(-0.236305, 1.237040, -0.166679)",
        "(-0.233812, 1.244460, -0.167312)",
        "(-0.230773, 1.255694, -0.168687)",
        "(-0.230773, 1.255694, -0.168687)",
        "(-0.228716, 1.263183, -0.169544)",
        "(-0.226426, 1.270647, -0.170697)",
        "(-0.224470, 1.278020, -0.172126)",
        "(-0.221784, 1.288761, -0.174536)",
        "(-0.221784, 1.288761, -0.174536)",
        "(-0.220381, 1.295619, -0.176275)",
        "(-0.218980, 1.302197, -0.178160)",
        "(-0.217620, 1.308421, -0.180390)",
        "(-0.216276, 1.317188, -0.183581)",
        "(-0.216276, 1.317188, -0.183581)",
        "(-0.215312, 1.322626, -0.185893)",
        "(-0.214465, 1.327790, -0.188571)",
        "(-0.213993, 1.332687, -0.190942)",
        "(-0.213825, 1.339378, -0.194403)",
        "(-0.213825, 1.339378, -0.194403)",
        "(-0.213162, 1.343461, -0.196779)",
        "(-0.212655, 1.347371, -0.199286)",
        "(-0.212229, 1.350971, -0.202079)",
        "(-0.211844, 1.355875, -0.206320)",
        "(-0.211844, 1.355875, -0.206320)",
        "(-0.211615, 1.358829, -0.208846)",
        "(-0.211519, 1.361450, -0.211439)",
        "(-0.211582, 1.363671, -0.214317)",
        "(-0.211699, 1.366216, -0.219418)",
        "(-0.211699, 1.366216, -0.219418)",
        "(-0.211876, 1.367420, -0.222876)",
        "(-0.212295, 1.368188, -0.226620)",
        "(-0.212855, 1.368572, -0.230363)",
        "(-0.213953, 1.368324, -0.235409)",
        "(-0.213953, 1.368324, -0.235409)",
        "(-0.215138, 1.367601, -0.239217)",
        "(-0.216043, 1.366599, -0.243663)",
        "(-0.216994, 1.365206, -0.248211)",
        "(-0.219147, 1.362260, -0.254875)",
        "(-0.219147, 1.362260, -0.254875)",
        "(-0.220694, 1.359712, -0.259343)",
        "(-0.222268, 1.356723, -0.264292)",
        "(-0.223717, 1.353314, -0.269546)",
        "(-0.226275, 1.347357, -0.277339)",
        "(-0.226275, 1.347357, -0.277339)",
        "(-0.227937, 1.342870, -0.282393)",
        "(-0.229650, 1.337970, -0.287455)",
        "(-0.231454, 1.332632, -0.292120)",
        "(-0.234742, 1.323739, -0.297696)",
        "(-0.234742, 1.323739, -0.297696)",
        "(-0.236837, 1.317449, -0.301368)",
        "(-0.238899, 1.311002, -0.304574)",
        "(-0.240706, 1.304445, -0.307194)",
        "(-0.243558, 1.294408, -0.309670)",
        "(-0.243558, 1.294408, -0.309670)",
        "(-0.245860, 1.287410, -0.310224)",
        "(-0.248171, 1.280108, -0.310513)",
        "(-0.250390, 1.272571, -0.310742)",
        "(-0.253519, 1.260739, -0.310289)",
        "(-0.253519, 1.260739, -0.310289)",
        "(-0.256070, 1.252432, -0.308991)",
        "(-0.258892, 1.243490, -0.307534)",
        "(-0.261507, 1.234835, -0.306252)",
        "(-0.265174, 1.221567, -0.303622)",
        "(-0.265174, 1.221567, -0.303622)",
        "(-0.268150, 1.212743, -0.300759)",
        "(-0.271186, 1.204019, -0.297337)",
        "(-0.274017, 1.195508, -0.294296)",
        "(-0.277661, 1.183509, -0.289310)",
        "(-0.277661, 1.183509, -0.289310)",
        "(-0.280394, 1.176335, -0.284657)",
        "(-0.282981, 1.169661, -0.278746)",
        "(-0.285519, 1.163476, -0.273054)",
        "(-0.287731, 1.155112, -0.265145)",
        "(-0.287731, 1.155112, -0.265145)",
        "(-0.289106, 1.150324, -0.259437)",
        "(-0.290410, 1.146268, -0.253144)",
        "(-0.291392, 1.142823, -0.247059)",
        "(-0.291590, 1.138774, -0.237769)",
        "(-0.291590, 1.138774, -0.237769)",
        "(-0.291774, 1.136798, -0.231407)",
        "(-0.291750, 1.135357, -0.225082)",
        "(-0.291420, 1.134447, -0.218929)",
        "(-0.290352, 1.134338, -0.210090)",
        "(-0.290352, 1.134338, -0.210090)",
        "(-0.289529, 1.135263, -0.204113)",
        "(-0.288625, 1.136987, -0.197886)",
        "(-0.287302, 1.139483, -0.192551)",
        "(-0.284640, 1.144619, -0.184828)",
        "(-0.284640, 1.144619, -0.184828)",
        "(-0.282927, 1.148772, -0.179652)",
        "(-0.281001, 1.153439, -0.174721)",
        "(-0.278457, 1.158517, -0.170436)",
        "(-0.274651, 1.167132, -0.164628)",
        "(-0.274651, 1.167132, -0.164628)",
        "(-0.272053, 1.173386, -0.160780)",
        "(-0.269581, 1.180068, -0.157274)",
        "(-0.266868, 1.187109, -0.154283)",
        "(-0.262581, 1.198341, -0.151160)",
        "(-0.262581, 1.198341, -0.151160)",
        "(-0.259957, 1.206225, -0.149148)",
        "(-0.256989, 1.214363, -0.147433)",
        "(-0.254424, 1.222820, -0.146485)",
        "(-0.250225, 1.235730, -0.145485)",
        "(-0.250225, 1.235730, -0.145485)",
        "(-0.247819, 1.244422, -0.144779)",
        "(-0.245597, 1.253089, -0.144498)",
        "(-0.243508, 1.261695, -0.145345)",
        "(-0.239372, 1.274689, -0.146916)",
        "(-0.239372, 1.274689, -0.146916)",
        "(-0.236972, 1.283374, -0.147969)",
        "(-0.235367, 1.291862, -0.149243)",
        "(-0.234326, 1.300066, -0.150766)",
        "(-0.231912, 1.311836, -0.153430)",
        "(-0.231912, 1.311836, -0.153430)",
        "(-0.229590, 1.319327, -0.156021)",
        "(-0.228025, 1.326429, -0.159329)",
        "(-0.227048, 1.332975, -0.162576)",
        "(-0.225433, 1.341805, -0.167715)",
        "(-0.225433, 1.341805, -0.167715)",
        "(-0.223847, 1.347086, -0.171503)",
        "(-0.222815, 1.351817, -0.176035)",
        "(-0.222136, 1.356080, -0.180644)",
        "(-0.221098, 1.361603, -0.187212)",
        "(-0.221098, 1.361603, -0.187212)",
        "(-0.220685, 1.364698, -0.191652)",
        "(-0.220543, 1.367293, -0.196318)",
        "(-0.220325, 1.369528, -0.201468)",
        "(-0.219542, 1.372159, -0.209392)",
        "(-0.219542, 1.372159, -0.209392)",
        "(-0.219458, 1.373266, -0.214283)",
        "(-0.219916, 1.373875, -0.219384)",
        "(-0.220223, 1.374106, -0.224781)",
        "(-0.220263, 1.373741, -0.233080)",
        "(-0.220263, 1.373741, -0.233080)",
        "(-0.220547, 1.372924, -0.238747)",
        "(-0.220989, 1.371640, -0.244209)",
        "(-0.221616, 1.369764, -0.249613)",
        "(-0.222445, 1.366344, -0.258269)",
        "(-0.222445, 1.366344, -0.258269)",
        "(-0.223403, 1.363591, -0.263477)",
        "(-0.224402, 1.360375, -0.268618)",
        "(-0.225247, 1.356714, -0.274106)",
        "(-0.226945, 1.350261, -0.282370)",
        "(-0.226945, 1.350261, -0.282370)",
        "(-0.228269, 1.345292, -0.287073)",
        "(-0.229528, 1.339794, -0.291543)",
        "(-0.230928, 1.333779, -0.295888)",
        "(-0.233515, 1.323625, -0.302354)",
        "(-0.233515, 1.323625, -0.302354)",
        "(-0.235244, 1.316273, -0.305689)",
        "(-0.237006, 1.308581, -0.308391)",
        "(-0.238866, 1.300598, -0.310822)",
        "(-0.241746, 1.288063, -0.313334)",
        "(-0.241746, 1.288063, -0.313334)",
        "(-0.243531, 1.279468, -0.314263)",
        "(-0.245818, 1.270758, -0.314710)",
        "(-0.247807, 1.262189, -0.315203)",
        "(-0.250643, 1.249710, -0.314276)",
        "(-0.250643, 1.249710, -0.314276)",
        "(-0.252867, 1.241659, -0.312423)",
        "(-0.255141, 1.233680, -0.309958)",
        "(-0.257303, 1.225766, -0.307668)",
        "(-0.260194, 1.214665, -0.304028)",
        "(-0.260194, 1.214665, -0.304028)",
        "(-0.261805, 1.207906, -0.300609)",
        "(-0.263475, 1.201563, -0.296014)",
        "(-0.265594, 1.195428, -0.290899)",
        "(-0.268417, 1.186577, -0.284471)",
        "(-0.268417, 1.186577, -0.284471)",
        "(-0.269928, 1.181242, -0.279621)",
        "(-0.271386, 1.176305, -0.274328)",
        "(-0.273009, 1.171928, -0.268410)",
        "(-0.275547, 1.165846, -0.259061)",
        "(-0.275547, 1.165846, -0.259061)",
        "(-0.276951, 1.162114, -0.253085)",
        "(-0.278130, 1.158803, -0.247303)",
        "(-0.279076, 1.156036, -0.241034)",
        "(-0.280430, 1.153049, -0.231117)",
        "(-0.280430, 1.153049, -0.231117)",
        "(-0.281024, 1.151685, -0.224722)",
        "(-0.281232, 1.151083, -0.218604)",
        "(-0.281175, 1.151218, -0.212579)",
        "(-0.280842, 1.152935, -0.203397)",
        "(-0.280842, 1.152935, -0.203397)",
        "(-0.280206, 1.154819, -0.197586)",
        "(-0.279634, 1.157238, -0.192054)",
        "(-0.278642, 1.160315, -0.187046)",
        "(-0.276417, 1.165731, -0.180162)",
        "(-0.276417, 1.165731, -0.180162)",
        "(-0.275066, 1.169908, -0.175820)",
        "(-0.273881, 1.174530, -0.171649)",
        "(-0.272334, 1.179488, -0.168304)",
        "(-0.269011, 1.187476, -0.164350)",
        "(-0.269011, 1.187476, -0.164350)",
        "(-0.266780, 1.193111, -0.162257)",
        "(-0.264422, 1.198978, -0.160317)",
        "(-0.262410, 1.205117, -0.158565)",
        "(-0.258445, 1.214638, -0.157057)",
        "(-0.258445, 1.214638, -0.157057)",
        "(-0.255591, 1.221217, -0.156713)",
        "(-0.252889, 1.228036, -0.156011)",
        "(-0.250355, 1.234943, -0.155468)",
        "(-0.246840, 1.245330, -0.155096)",
        "(-0.246840, 1.245330, -0.155096)",
        "(-0.244480, 1.252120, -0.154933)",
        "(-0.241983, 1.258784, -0.155104)",
        "(-0.239696, 1.265243, -0.155053)",
        "(-0.236170, 1.274728, -0.155168)",
        "(-0.236170, 1.274728, -0.155168)",
        "(-0.234002, 1.281028, -0.155668)",
        "(-0.232013, 1.287271, -0.156325)",
        "(-0.229739, 1.293490, -0.156856)",
        "(-0.226809, 1.302864, -0.158045)",
        "(-0.226809, 1.302864, -0.158045)",
        "(-0.224887, 1.309074, -0.159380)",
        "(-0.222457, 1.315261, -0.160728)",
        "(-0.220257, 1.321306, -0.162102)",
        "(-0.217705, 1.329857, -0.165029)",
        "(-0.217705, 1.329857, -0.165029)",
        "(-0.216221, 1.335322, -0.167343)",
        "(-0.214888, 1.340226, -0.169855)",
        "(-0.213094, 1.344925, -0.172778)",
        "(-0.211122, 1.351514, -0.178259)",
        "(-0.211122, 1.351514, -0.178259)",
        "(-0.209952, 1.355548, -0.182123)",
        "(-0.209070, 1.359203, -0.186308)",
        "(-0.208243, 1.362474, -0.190882)",
        "(-0.207353, 1.366461, -0.198331)",
        "(-0.207353, 1.366461, -0.198331)",
        "(-0.207090, 1.368434, -0.203404)",
        "(-0.207087, 1.369922, -0.208520)",
        "(-0.207041, 1.371008, -0.213797)",
        "(-0.207085, 1.371665, -0.222533)",
        "(-0.207085, 1.371665, -0.222533)",
        "(-0.207238, 1.371424, -0.228434)",
        "(-0.207640, 1.370538, -0.234225)",
        "(-0.207945, 1.369053, -0.240130)",
        "(-0.208789, 1.365706, -0.249241)",
        "(-0.208789, 1.365706, -0.249241)",
        "(-0.209197, 1.362859, -0.254829)",
        "(-0.209939, 1.359444, -0.260038)",
        "(-0.210689, 1.355616, -0.265636)",
        "(-0.211538, 1.349132, -0.274197)",
        "(-0.211538, 1.349132, -0.274197)",
        "(-0.212336, 1.344332, -0.278893)",
        "(-0.213437, 1.339166, -0.283412)",
        "(-0.214662, 1.333656, -0.287945)",
        "(-0.216285, 1.324844, -0.294601)",
        "(-0.216285, 1.324844, -0.294601)",
        "(-0.217443, 1.318660, -0.298160)",
        "(-0.218742, 1.312144, -0.301322)",
        "(-0.220113, 1.305261, -0.304495)",
        "(-0.222556, 1.294338, -0.308437)",
        "(-0.222556, 1.294338, -0.308437)",
        "(-0.223967, 1.286850, -0.311151)",
        "(-0.225691, 1.279163, -0.313449)",
        "(-0.227825, 1.271244, -0.314834)",
        "(-0.230640, 1.259005, -0.316283)",
        "(-0.230640, 1.259005, -0.316283)",
        "(-0.232720, 1.250653, -0.316297)",
        "(-0.235404, 1.242134, -0.315869)",
        "(-0.238065, 1.233540, -0.315271)",
        "(-0.241831, 1.220764, -0.312715)",
        "(-0.241831, 1.220764, -0.312715)",
        "(-0.244404, 1.212333, -0.310247)",
        "(-0.246976, 1.204149, -0.307251)",
        "(-0.249514, 1.196313, -0.303443)",
        "(-0.253045, 1.185124, -0.296380)",
        "(-0.253045, 1.185124, -0.296380)",
        "(-0.255538, 1.178098, -0.291063)",
        "(-0.258086, 1.171530, -0.285581)",
        "(-0.260319, 1.165314, -0.279747)",
        "(-0.263546, 1.156747, -0.270158)",
        "(-0.263546, 1.156747, -0.270158)",
        "(-0.265710, 1.151649, -0.263904)",
        "(-0.267467, 1.147123, -0.257870)",
        "(-0.268599, 1.143401, -0.251913)",
        "(-0.269790, 1.139291, -0.242393)",
        "(-0.269790, 1.139291, -0.242393)",
        "(-0.270662, 1.137562, -0.236010)",
        "(-0.271110, 1.136468, -0.230043)",
        "(-0.270986, 1.135922, -0.224121)",
        "(-0.270813, 1.136127, -0.215186)",
        "(-0.270813, 1.136127, -0.215186)",
        "(-0.270608, 1.136873, -0.209716)",
        "(-0.269629, 1.138026, -0.205167)",
        "(-0.268541, 1.139680, -0.200416)",
        "(-0.266973, 1.143032, -0.193093)",
        "(-0.266973, 1.143032, -0.193093)",
        "(-0.265834, 1.145747, -0.188635)",
        "(-0.264412, 1.148854, -0.184490)",
        "(-0.262548, 1.152360, -0.180782)",
        "(-0.259500, 1.158403, -0.175355)",
        "(-0.259500, 1.158403, -0.175355)",
        "(-0.257444, 1.162741, -0.172050)",
        "(-0.255534, 1.167299, -0.169048)",
        "(-0.253336, 1.172077, -0.166670)",
        "(-0.249299, 1.179653, -0.163656)",
        "(-0.249299, 1.179653, -0.163656)",
        "(-0.246853, 1.184910, -0.161812)",
        "(-0.244521, 1.190440, -0.160376)",
        "(-0.241901, 1.196146, -0.158963)",
        "(-0.237915, 1.205091, -0.157581)",
        "(-0.237915, 1.205091, -0.157581)",
        "(-0.235281, 1.211179, -0.157010)",
        "(-0.232597, 1.217427, -0.156829)",
        "(-0.229862, 1.223882, -0.156833)",
        "(-0.225319, 1.234147, -0.156859)",
        "(-0.225319, 1.234147, -0.156859)",
        "(-0.222394, 1.241377, -0.157107)",
        "(-0.219717, 1.248971, -0.157502)",
        "(-0.216506, 1.256906, -0.157817)",
        "(-0.212073, 1.269319, -0.158418)",
        "(-0.212073, 1.269319, -0.158418)",
        "(-0.209708, 1.277783, -0.159343)",
        "(-0.207217, 1.286376, -0.160066)",
        "(-0.203794, 1.295061, -0.160440)",
        "(-0.199012, 1.308094, -0.162928)",
        "(-0.199012, 1.308094, -0.162928)",
        "(-0.196558, 1.316440, -0.164711)",
        "(-0.194334, 1.324424, -0.166304)",
        "(-0.192180, 1.331805, -0.167984)",
        "(-0.189105, 1.341838, -0.172636)",
        "(-0.189105, 1.341838, -0.172636)",
        "(-0.187413, 1.347910, -0.176197)",
        "(-0.185937, 1.353409, -0.179878)",
        "(-0.185179, 1.358198, -0.183942)",
        "(-0.184646, 1.364097, -0.190369)",
        "(-0.184646, 1.364097, -0.190369)",
        "(-0.184663, 1.367274, -0.194787)",
        "(-0.184367, 1.369913, -0.199439)",
        "(-0.184347, 1.371811, -0.204620)",
        "(-0.184763, 1.373695, -0.212312)",
        "(-0.184763, 1.373695, -0.212312)",
        "(-0.185135, 1.374400, -0.217214)",
        "(-0.185670, 1.374604, -0.222433)",
        "(-0.186263, 1.374606, -0.228219)",
        "(-0.187849, 1.374257, -0.236814)",
        "(-0.187849, 1.374257, -0.236814)",
        "(-0.189049, 1.373757, -0.242334)",
        "(-0.190442, 1.372997, -0.247836)",
        "(-0.192214, 1.371914, -0.253557)",
        "(-0.195003, 1.369796, -0.262585)",
        "(-0.195003, 1.369796, -0.262585)",
        "(-0.197048, 1.367922, -0.268735)",
        "(-0.199385, 1.365594, -0.274540)",
        "(-0.201979, 1.362824, -0.279830)",
        "(-0.206545, 1.357446, -0.288086)",
        "(-0.206545, 1.357446, -0.288086)",
        "(-0.209324, 1.353171, -0.294247)",
        "(-0.212005, 1.348385, -0.300364)",
        "(-0.215292, 1.342937, -0.305973)",
        "(-0.220333, 1.333658, -0.313307)",
        "(-0.220333, 1.333658, -0.313307)",
        "(-0.223841, 1.326739, -0.317676)",
        "(-0.227053, 1.319272, -0.322077)",
        "(-0.230260, 1.311291, -0.326563)",
        "(-0.234794, 1.298781, -0.332200)",
        "(-0.234794, 1.298781, -0.332200)",
        "(-0.238397, 1.290104, -0.334379)",
        "(-0.242061, 1.281189, -0.335684)",
        "(-0.245746, 1.272093, -0.336823)",
        "(-0.250526, 1.258644, -0.337428)",
        "(-0.250526, 1.258644, -0.337428)",
        "(-0.253402, 1.250229, -0.336719)",
        "(-0.256208, 1.242307, -0.335000)",
        "(-0.258417, 1.234694, -0.332951)",
        "(-0.261958, 1.223967, -0.329012)",
        "(-0.261958, 1.223967, -0.329012)",
        "(-0.263669, 1.217236, -0.325887)",
        "(-0.265410, 1.210930, -0.321537)",
        "(-0.267048, 1.205023, -0.316429)",
        "(-0.269055, 1.196814, -0.307876)",
        "(-0.269055, 1.196814, -0.307876)",
        "(-0.270185, 1.191606, -0.301991)",
        "(-0.270956, 1.186714, -0.295673)",
        "(-0.271783, 1.182188, -0.288198)",
        "(-0.273016, 1.175757, -0.276939)",
        "(-0.273016, 1.175757, -0.276939)",
        "(-0.273370, 1.171675, -0.270096)",
        "(-0.273631, 1.167674, -0.262506)",
        "(-0.274186, 1.163731, -0.254652)",
        "(-0.274917, 1.158021, -0.243706)",
        "(-0.274917, 1.158021, -0.243706)",
        "(-0.274591, 1.154626, -0.236935)",
        "(-0.274805, 1.152058, -0.229142)",
        "(-0.274799, 1.150056, -0.221665)",
        "(-0.273506, 1.148057, -0.212621)",
        "(-0.273506, 1.148057, -0.212621)",
        "(-0.272444, 1.147696, -0.206599)",
        "(-0.271556, 1.148175, -0.200122)",
        "(-0.270459, 1.149490, -0.193835)",
        "(-0.267739, 1.152504, -0.186766)",
        "(-0.267739, 1.152504, -0.186766)",
        "(-0.265482, 1.155543, -0.182216)",
        "(-0.263611, 1.159582, -0.177534)",
        "(-0.261219, 1.164333, -0.173308)",
        "(-0.256998, 1.172795, -0.168531)",
        "(-0.256998, 1.172795, -0.168531)",
        "(-0.254077, 1.179231, -0.165779)",
        "(-0.251285, 1.186279, -0.163108)",
        "(-0.248755, 1.193705, -0.160907)",
        "(-0.244082, 1.205417, -0.158918)",
        "(-0.244082, 1.205417, -0.158918)",
        "(-0.240302, 1.213641, -0.158199)",
        "(-0.237082, 1.222199, -0.157709)",
        "(-0.234245, 1.230952, -0.157311)",
        "(-0.230677, 1.244209, -0.157998)",
        "(-0.230677, 1.244209, -0.157998)",
        "(-0.227902, 1.253149, -0.158297)",
        "(-0.224119, 1.262146, -0.158619)",
        "(-0.221036, 1.271071, -0.159976)",
        "(-0.218119, 1.284017, -0.161406)",
        "(-0.218119, 1.284017, -0.161406)",
        "(-0.216925, 1.292249, -0.162453)",
        "(-0.215588, 1.300205, -0.163408)",
        "(-0.213382, 1.307976, -0.164709)",
        "(-0.210191, 1.319265, -0.168087)",
        "(-0.210191, 1.319265, -0.168087)",
        "(-0.209137, 1.326441, -0.170034)",
        "(-0.208883, 1.333129, -0.172264)",
        "(-0.208510, 1.339611, -0.174074)",
        "(-0.206627, 1.349155, -0.177037)",
        "(-0.206627, 1.349155, -0.177037)",
        "(-0.205441, 1.355272, -0.180401)",
        "(-0.204707, 1.360988, -0.183597)",
        "(-0.204607, 1.366144, -0.186653)",
        "(-0.204795, 1.372775, -0.191921)",
        "(-0.204795, 1.372775, -0.191921)",
        "(-0.204800, 1.376527, -0.195556)",
        "(-0.204791, 1.379709, -0.200059)",
        "(-0.204967, 1.382199, -0.205135)",
        "(-0.205197, 1.384660, -0.212991)",
        "(-0.205197, 1.384660, -0.212991)",
        "(-0.205422, 1.385605, -0.218082)",
        "(-0.205752, 1.386090, -0.223796)",
        "(-0.206231, 1.386143, -0.230216)",
        "(-0.206820, 1.385582, -0.240165)",
        "(-0.206820, 1.385582, -0.240165)",
        "(-0.207334, 1.384852, -0.246580)",
        "(-0.208148, 1.383759, -0.253054)",
        "(-0.208902, 1.382392, -0.259686)",
        "(-0.209808, 1.379898, -0.270340)",
        "(-0.209808, 1.379898, -0.270340)",
        "(-0.210290, 1.377929, -0.277129)",
        "(-0.210800, 1.375583, -0.284032)",
        "(-0.211524, 1.372912, -0.291075)",
        "(-0.213639, 1.368125, -0.300150)",
        "(-0.213639, 1.368125, -0.300150)",
        "(-0.214766, 1.364523, -0.305840)",
        "(-0.215529, 1.360447, -0.311687)",
        "(-0.216718, 1.355968, -0.317956)",
        "(-0.218721, 1.348203, -0.326024)",
        "(-0.218721, 1.348203, -0.326024)",
        "(-0.220364, 1.342385, -0.330296)",
        "(-0.222098, 1.335980, -0.334214)",
        "(-0.223727, 1.329108, -0.337535)",
        "(-0.226755, 1.317869, -0.340968)",
        "(-0.226755, 1.317869, -0.340968)",
        "(-0.228879, 1.310004, -0.342485)",
        "(-0.230945, 1.301935, -0.343404)",
        "(-0.233131, 1.293707, -0.342874)",
        "(-0.236653, 1.280905, -0.341207)",
        "(-0.236653, 1.280905, -0.341207)",
        "(-0.239228, 1.272159, -0.340640)",
        "(-0.241718, 1.263402, -0.338980)",
        "(-0.244316, 1.254750, -0.335624)",
        "(-0.249430, 1.241819, -0.329741)",
        "(-0.249430, 1.241819, -0.329741)",
        "(-0.252473, 1.233222, -0.325381)",
        "(-0.255215, 1.224709, -0.321320)",
        "(-0.257909, 1.216381, -0.316918)",
        "(-0.262283, 1.204329, -0.308946)",
        "(-0.262283, 1.204329, -0.308946)",
        "(-0.265173, 1.196650, -0.302976)",
        "(-0.267875, 1.189632, -0.297324)",
        "(-0.270365, 1.182946, -0.292140)",
        "(-0.273950, 1.173887, -0.282340)",
        "(-0.273950, 1.173887, -0.282340)",
        "(-0.276404, 1.168378, -0.275486)",
        "(-0.278419, 1.163239, -0.269077)",
        "(-0.279794, 1.158666, -0.263562)",
        "(-0.281353, 1.153329, -0.254411)",
        "(-0.281353, 1.153329, -0.254411)",
        "(-0.282121, 1.150611, -0.247656)",
        "(-0.282336, 1.148786, -0.241722)",
        "(-0.281899, 1.147748, -0.236553)",
        "(-0.280009, 1.148101, -0.228932)",
        "(-0.280009, 1.148101, -0.228932)",
        "(-0.279015, 1.149240, -0.223117)",
        "(-0.277715, 1.150983, -0.217245)",
        "(-0.276073, 1.153289, -0.211956)",
        "(-0.273099, 1.157744, -0.204257)",
        "(-0.273099, 1.157744, -0.204257)",
        "(-0.271285, 1.161197, -0.198816)",
        "(-0.269743, 1.164968, -0.193429)",
        "(-0.267562, 1.168966, -0.188283)",
        "(-0.263820, 1.175640, -0.182069)",
        "(-0.263820, 1.175640, -0.182069)",
        "(-0.261256, 1.180885, -0.178589)",
        "(-0.258239, 1.186642, -0.174980)",
        "(-0.255011, 1.193060, -0.172033)",
        "(-0.250540, 1.204074, -0.168584)",
        "(-0.250540, 1.204074, -0.168584)",
        "(-0.247374, 1.212317, -0.166291)",
        "(-0.244035, 1.221288, -0.164925)",
        "(-0.240324, 1.230842, -0.164118)",
        "(-0.235064, 1.246119, -0.164241)",
        "(-0.235064, 1.246119, -0.164241)",
        "(-0.231600, 1.256702, -0.164369)",
        "(-0.228461, 1.267408, -0.165188)",
        "(-0.225908, 1.278036, -0.166058)",
        "(-0.222530, 1.293772, -0.168441)",
        "(-0.222530, 1.293772, -0.168441)",
        "(-0.219422, 1.304063, -0.170126)",
        "(-0.216106, 1.314045, -0.172323)",
        "(-0.213687, 1.323575, -0.175156)",
        "(-0.212543, 1.336647, -0.178894)",
        "(-0.212543, 1.336647, -0.178894)",
        "(-0.211459, 1.344922, -0.181227)",
        "(-0.209097, 1.352793, -0.183850)",
        "(-0.206852, 1.360315, -0.188017)",
        "(-0.205647, 1.370421, -0.193249)",
        "(-0.205647, 1.370421, -0.193249)",
        "(-0.205541, 1.376325, -0.196511)",
        "(-0.204694, 1.381881, -0.200142)",
        "(-0.203085, 1.387124, -0.204120)",
        "(-0.201620, 1.394160, -0.211230)",
        "(-0.201620, 1.394160, -0.211230)",
        "(-0.201363, 1.398171, -0.215508)",
        "(-0.201523, 1.401733, -0.219714)",
        "(-0.201171, 1.405052, -0.224062)",
        "(-0.200611, 1.409427, -0.231641)",
        "(-0.200611, 1.409427, -0.231641)",
        "(-0.201100, 1.411769, -0.235836)",
        "(-0.201487, 1.413699, -0.239934)",
        "(-0.201963, 1.415146, -0.244384)",
        "(-0.202915, 1.416279, -0.250298)",
        "(-0.202915, 1.416279, -0.250298)",
        "(-0.203617, 1.416521, -0.254084)",
        "(-0.204328, 1.416351, -0.257895)",
        "(-0.204930, 1.415741, -0.261908)",
        "(-0.205769, 1.413897, -0.267830)",
        "(-0.205769, 1.413897, -0.267830)",
        "(-0.206587, 1.412041, -0.271557)",
        "(-0.207475, 1.409754, -0.275277)",
        "(-0.207984, 1.407169, -0.279178)",
        "(-0.209053, 1.402341, -0.285157)",
        "(-0.209053, 1.402341, -0.285157)",
        "(-0.209844, 1.398612, -0.288732)",
        "(-0.210902, 1.394521, -0.292558)",
        "(-0.211958, 1.390150, -0.296367)",
        "(-0.213817, 1.382797, -0.301457)",
        "(-0.213817, 1.382797, -0.301457)",
        "(-0.215047, 1.377427, -0.304968)",
        "(-0.216369, 1.371725, -0.308278)",
        "(-0.217883, 1.365649, -0.311377)",
        "(-0.220312, 1.356121, -0.314500)",
        "(-0.220312, 1.356121, -0.314500)",
        "(-0.221846, 1.349489, -0.316360)",
        "(-0.223728, 1.342480, -0.318517)",
        "(-0.225544, 1.335367, -0.320466)",
        "(-0.228566, 1.324551, -0.321292)",
        "(-0.228566, 1.324551, -0.321292)",
        "(-0.230889, 1.317296, -0.321483)",
        "(-0.233118, 1.310026, -0.321635)",
        "(-0.235147, 1.302710, -0.321439)",
        "(-0.238443, 1.291751, -0.321009)",
        "(-0.238443, 1.291751, -0.321009)",
        "(-0.240860, 1.284593, -0.319616)",
        "(-0.243678, 1.277631, -0.317914)",
        "(-0.246135, 1.270913, -0.315708)",
        "(-0.250028, 1.260914, -0.310875)",
        "(-0.250028, 1.260914, -0.310875)",
        "(-0.252729, 1.254207, -0.307629)",
        "(-0.255347, 1.247553, -0.303908)",
        "(-0.257431, 1.240919, -0.299955)",
        "(-0.261487, 1.230915, -0.293899)",
        "(-0.261487, 1.230915, -0.293899)",
        "(-0.264120, 1.224338, -0.288733)",
        "(-0.266855, 1.217759, -0.283542)",
        "(-0.269608, 1.211242, -0.278615)",
        "(-0.273289, 1.201808, -0.270786)",
        "(-0.273289, 1.201808, -0.270786)",
        "(-0.275693, 1.195793, -0.265004)",
        "(-0.278109, 1.189960, -0.259416)",
        "(-0.280428, 1.184521, -0.254094)",
        "(-0.282627, 1.178149, -0.245913)",
        "(-0.282627, 1.178149, -0.245913)",
        "(-0.283462, 1.175229, -0.240444)",
        "(-0.283917, 1.173430, -0.234971)",
        "(-0.283723, 1.172524, -0.229691)",
        "(-0.282859, 1.172557, -0.221840)",
        "(-0.282859, 1.172557, -0.221840)",
        "(-0.281944, 1.173284, -0.216426)",
        "(-0.280797, 1.174441, -0.210814)",
        "(-0.279461, 1.176027, -0.205453)",
        "(-0.276650, 1.179575, -0.197712)",
        "(-0.276650, 1.179575, -0.197712)",
        "(-0.274774, 1.182801, -0.192588)",
        "(-0.272577, 1.186705, -0.187653)",
        "(-0.270107, 1.191280, -0.182862)",
        "(-0.266086, 1.199464, -0.176362)",
        "(-0.266086, 1.199464, -0.176362)",
        "(-0.263377, 1.205693, -0.172285)",
        "(-0.260533, 1.212376, -0.168747)",
        "(-0.257609, 1.219423, -0.165875)",
        "(-0.252874, 1.230388, -0.161832)",
        "(-0.252874, 1.230388, -0.161832)",
        "(-0.250412, 1.237792, -0.159621)",
        "(-0.248338, 1.245221, -0.157721)",
        "(-0.246006, 1.252781, -0.156587)",
        "(-0.241846, 1.264572, -0.155942)",
        "(-0.241846, 1.264572, -0.155942)",
        "(-0.239539, 1.272641, -0.155622)",
        "(-0.237740, 1.280652, -0.155606)",
        "(-0.236191, 1.288620, -0.156148)",
        "(-0.234337, 1.300172, -0.157762)",
        "(-0.234337, 1.300172, -0.157762)",
        "(-0.232375, 1.307726, -0.158918)",
        "(-0.230643, 1.315052, -0.159945)",
        "(-0.229426, 1.322234, -0.161853)",
        "(-0.228313, 1.332761, -0.164969)",
        "(-0.228313, 1.332761, -0.164969)",
        "(-0.226640, 1.339635, -0.166995)",
        "(-0.224853, 1.346264, -0.169427)",
        "(-0.223663, 1.352557, -0.172293)",
        "(-0.222570, 1.361261, -0.176937)",
        "(-0.222570, 1.361261, -0.176937)",
        "(-0.221523, 1.366738, -0.179986)",
        "(-0.220403, 1.371855, -0.183280)",
        "(-0.219410, 1.376654, -0.187206)",
        "(-0.218082, 1.383128, -0.194078)",
        "(-0.218082, 1.383128, -0.194078)",
        "(-0.217550, 1.387090, -0.198298)",
        "(-0.217380, 1.390676, -0.202540)",
        "(-0.217265, 1.393844, -0.207181)",
        "(-0.216867, 1.397739, -0.214799)",
        "(-0.216867, 1.397739, -0.214799)",
        "(-0.216726, 1.399675, -0.219768)",
        "(-0.216973, 1.400962, -0.224762)",
        "(-0.217354, 1.401676, -0.229981)",
        "(-0.218104, 1.401709, -0.238069)",
        "(-0.218104, 1.401709, -0.238069)",
        "(-0.218339, 1.401195, -0.243158)",
        "(-0.218585, 1.400142, -0.248643)",
        "(-0.219360, 1.398495, -0.253925)",
        "(-0.220726, 1.395153, -0.261235)",
        "(-0.220726, 1.395153, -0.261235)",
        "(-0.221492, 1.392390, -0.265960)",
        "(-0.222149, 1.389325, -0.270698)",
        "(-0.222983, 1.385767, -0.275112)",
        "(-0.224594, 1.379555, -0.281394)",
        "(-0.224594, 1.379555, -0.281394)",
        "(-0.225801, 1.374741, -0.285309)",
        "(-0.227366, 1.369225, -0.289061)",
        "(-0.228917, 1.363367, -0.293060)",
        "(-0.230659, 1.353816, -0.298465)",
        "(-0.230659, 1.353816, -0.298465)",
        "(-0.231617, 1.346851, -0.301822)",
        "(-0.232931, 1.339507, -0.304494)",
        "(-0.234859, 1.331859, -0.306911)",
        "(-0.237508, 1.320271, -0.309866)",
        "(-0.237508, 1.320271, -0.309866)",
        "(-0.239059, 1.312449, -0.310536)",
        "(-0.240303, 1.304460, -0.310855)",
        "(-0.242281, 1.296210, -0.311311)",
        "(-0.245535, 1.283862, -0.310762)",
        "(-0.245535, 1.283862, -0.310762)",
        "(-0.247270, 1.275735, -0.309688)",
        "(-0.249386, 1.267523, -0.308163)",
        "(-0.252006, 1.259260, -0.306045)",
        "(-0.255311, 1.246909, -0.302205)",
        "(-0.255311, 1.246909, -0.302205)",
        "(-0.257442, 1.238865, -0.299335)",
        "(-0.259847, 1.230950, -0.296022)",
        "(-0.262192, 1.223210, -0.291659)",
        "(-0.265552, 1.211861, -0.285426)",
        "(-0.265552, 1.211861, -0.285426)",
        "(-0.267921, 1.204659, -0.281119)",
        "(-0.269713, 1.197965, -0.276428)",
        "(-0.271407, 1.191770, -0.271578)",
        "(-0.274522, 1.183477, -0.263793)",
        "(-0.274522, 1.183477, -0.263793)",
        "(-0.276449, 1.178576, -0.258909)",
        "(-0.277881, 1.174207, -0.253403)",
        "(-0.279158, 1.170358, -0.247834)",
        "(-0.280693, 1.165568, -0.240534)",
        "(-0.280693, 1.165568, -0.240534)",
        "(-0.281460, 1.163501, -0.236007)",
        "(-0.281625, 1.161974, -0.231181)",
        "(-0.281950, 1.161143, -0.226595)",
        "(-0.281910, 1.161188, -0.220094)",
        "(-0.281910, 1.161188, -0.220094)",
        "(-0.281331, 1.161992, -0.215982)",
        "(-0.280701, 1.163295, -0.212018)",
        "(-0.280128, 1.165057, -0.207802)",
        "(-0.278669, 1.168820, -0.202248)",
        "(-0.278669, 1.168820, -0.202248)",
        "(-0.276881, 1.171935, -0.198584)",
        "(-0.275265, 1.175550, -0.194623)",
        "(-0.273518, 1.179608, -0.190794)",
        "(-0.270547, 1.186404, -0.185627)",
        "(-0.270547, 1.186404, -0.185627)",
        "(-0.268294, 1.191319, -0.182456)",
        "(-0.265805, 1.196567, -0.179675)",
        "(-0.263318, 1.202180, -0.176998)",
        "(-0.259654, 1.211149, -0.173495)",
        "(-0.259654, 1.211149, -0.173495)",
        "(-0.257127, 1.217284, -0.171244)",
        "(-0.254947, 1.223552, -0.169197)",
        "(-0.252413, 1.229896, -0.167637)",
        "(-0.248565, 1.239557, -0.165815)",
        "(-0.248565, 1.239557, -0.165815)",
        "(-0.246056, 1.246171, -0.164894)",
        "(-0.243556, 1.252985, -0.164322)",
        "(-0.241430, 1.259985, -0.163667)",
        "(-0.237881, 1.270796, -0.163216)",
        "(-0.237881, 1.270796, -0.163216)",
        "(-0.235234, 1.278232, -0.163351)",
        "(-0.232967, 1.285756, -0.163633)",
        "(-0.230817, 1.293285, -0.163980)",
        "(-0.228814, 1.304195, -0.165334)",
        "(-0.228814, 1.304195, -0.165334)",
        "(-0.227438, 1.311221, -0.166488)",
        "(-0.224504, 1.318222, -0.167197)",
        "(-0.221602, 1.325075, -0.169153)",
        "(-0.217990, 1.334999, -0.173826)",
        "(-0.217990, 1.334999, -0.173826)",
        "(-0.216408, 1.341119, -0.176496)",
        "(-0.215185, 1.346800, -0.179701)",
        "(-0.213968, 1.352116, -0.182885)",
        "(-0.211384, 1.359701, -0.189421)",
        "(-0.211384, 1.359701, -0.189421)",
        "(-0.210009, 1.364375, -0.194098)",
        "(-0.209552, 1.368528, -0.198393)",
        "(-0.208884, 1.372356, -0.202788)",
        "(-0.207472, 1.377463, -0.210445)",
        "(-0.207472, 1.377463, -0.210445)",
        "(-0.206812, 1.380467, -0.216054)",
        "(-0.206720, 1.382953, -0.221099)",
        "(-0.206776, 1.384938, -0.226067)",
        "(-0.206725, 1.386836, -0.234083)",
        "(-0.206725, 1.386836, -0.234083)",
        "(-0.206459, 1.387481, -0.240388)",
        "(-0.206499, 1.387705, -0.246184)",
        "(-0.206938, 1.387437, -0.251468)",
        "(-0.208086, 1.386048, -0.259139)",
        "(-0.208086, 1.386048, -0.259139)",
        "(-0.208496, 1.384621, -0.265477)",
        "(-0.208788, 1.382824, -0.271643)",
        "(-0.209645, 1.380452, -0.276701)",
        "(-0.212022, 1.375725, -0.282989)",
        "(-0.212022, 1.375725, -0.282989)",
        "(-0.213500, 1.371984, -0.287473)",
        "(-0.214499, 1.367820, -0.292905)",
        "(-0.215733, 1.363160, -0.297872)",
        "(-0.218570, 1.355106, -0.303064)",
        "(-0.218570, 1.355106, -0.303064)",
        "(-0.220603, 1.349167, -0.306449)",
        "(-0.222129, 1.342997, -0.310224)",
        "(-0.223473, 1.336697, -0.313157)",
        "(-0.226448, 1.326696, -0.315383)"
    ],
    "leftHandPositions": [
        "(-0.329564, 1.141958, 0.126577)",
        "(-0.329804, 1.141591, 0.126256)",
        "(-0.330304, 1.141272, 0.125773)",
        "(-0.330771, 1.140885, 0.125310)",
        "(-0.331780, 1.140338, 0.124661)",
        "(-0.331780, 1.140338, 0.124661)",
        "(-0.331792, 1.139690, 0.123826)",
        "(-0.331964, 1.139104, 0.122874)",
        "(-0.332323, 1.138664, 0.121960)",
        "(-0.332503, 1.138158, 0.120957)",
        "(-0.332683, 1.137344, 0.119637)",
        "(-0.332683, 1.137344, 0.119637)",
        "(-0.332648, 1.136814, 0.118738)",
        "(-0.332575, 1.136427, 0.117588)",
        "(-0.332766, 1.136252, 0.116699)",
        "(-0.332751, 1.136098, 0.115637)",
        "(-0.332751, 1.136098, 0.115637)",
        "(-0.332494, 1.136106, 0.114562)",
        "(-0.332379, 1.136286, 0.113641)",
        "(-0.331945, 1.136355, 0.113392)",
        "(-0.331631, 1.136443, 0.113169)",
        "(-0.331631, 1.136443, 0.113169)",
        "(-0.331191, 1.136403, 0.112693)",
        "(-0.330678, 1.136053, 0.112144)",
        "(-0.330460, 1.135514, 0.111869)",
        "(-0.330447, 1.134326, 0.112073)",
        "(-0.330447, 1.134326, 0.112073)",
        "(-0.330851, 1.133533, 0.112240)",
        "(-0.331349, 1.132711, 0.112391)",
        "(-0.331836, 1.131898, 0.112573)",
        "(-0.332562, 1.130732, 0.113014)",
        "(-0.332562, 1.130732, 0.113014)",
        "(-0.333391, 1.130225, 0.113697)",
        "(-0.333921, 1.129852, 0.114393)",
        "(-0.334386, 1.129763, 0.114952)",
        "(-0.334732, 1.129928, 0.115867)",
        "(-0.334732, 1.129928, 0.115867)",
        "(-0.334671, 1.130038, 0.116690)",
        "(-0.334743, 1.130300, 0.117547)",
        "(-0.335055, 1.130745, 0.118218)",
        "(-0.335192, 1.131117, 0.119126)",
        "(-0.335192, 1.131117, 0.119126)",
        "(-0.335034, 1.131076, 0.119655)",
        "(-0.335076, 1.131037, 0.120101)",
        "(-0.335288, 1.130997, 0.120265)",
        "(-0.335401, 1.130717, 0.120387)",
        "(-0.335401, 1.130717, 0.120387)",
        "(-0.335359, 1.130482, 0.120357)",
        "(-0.335432, 1.130603, 0.120242)",
        "(-0.335034, 1.130712, 0.119964)",
        "(-0.333856, 1.131000, 0.119333)",
        "(-0.333856, 1.131000, 0.119333)",
        "(-0.333250, 1.131226, 0.119128)",
        "(-0.332579, 1.131355, 0.118832)",
        "(-0.332307, 1.131448, 0.118468)",
        "(-0.331388, 1.131603, 0.117362)",
        "(-0.331388, 1.131603, 0.117362)",
        "(-0.330996, 1.131622, 0.117050)",
        "(-0.330127, 1.131432, 0.116822)",
        "(-0.329248, 1.131220, 0.116224)",
        "(-0.328461, 1.131412, 0.115256)",
        "(-0.328461, 1.131412, 0.115256)",
        "(-0.328020, 1.131844, 0.114610)",
        "(-0.327054, 1.132294, 0.114157)",
        "(-0.325085, 1.132913, 0.113621)",
        "(-0.321744, 1.134796, 0.113638)",
        "(-0.321744, 1.134796, 0.113638)",
        "(-0.318499, 1.136504, 0.113768)",
        "(-0.314926, 1.138582, 0.114078)",
        "(-0.310436, 1.140673, 0.114239)",
        "(-0.303979, 1.143974, 0.113263)",
        "(-0.303979, 1.143974, 0.113263)",
        "(-0.300563, 1.146350, 0.113100)",
        "(-0.296906, 1.148777, 0.113565)",
        "(-0.291614, 1.151121, 0.114102)",
        "(-0.282380, 1.155068, 0.114211)",
        "(-0.282380, 1.155068, 0.114211)",
        "(-0.278654, 1.158454, 0.114305)",
        "(-0.275033, 1.162222, 0.115071)",
        "(-0.270920, 1.166382, 0.115872)",
        "(-0.264020, 1.173124, 0.117218)",
        "(-0.264020, 1.173124, 0.117218)",
        "(-0.259511, 1.177655, 0.118452)",
        "(-0.255489, 1.181986, 0.119497)",
        "(-0.252287, 1.186080, 0.121312)",
        "(-0.247955, 1.191307, 0.123659)",
        "(-0.247955, 1.191307, 0.123659)",
        "(-0.244902, 1.194602, 0.124728)",
        "(-0.242199, 1.197751, 0.126590)",
        "(-0.239868, 1.200709, 0.128890)",
        "(-0.237043, 1.204580, 0.131731)",
        "(-0.237043, 1.204580, 0.131731)",
        "(-0.235561, 1.206942, 0.132969)",
        "(-0.234401, 1.209048, 0.134039)",
        "(-0.233496, 1.211064, 0.135036)",
        "(-0.231780, 1.214237, 0.135918)",
        "(-0.231780, 1.214237, 0.135918)",
        "(-0.230655, 1.216577, 0.135817)",
        "(-0.229443, 1.219099, 0.135449)",
        "(-0.228215, 1.221847, 0.135259)",
        "(-0.226284, 1.226298, 0.134286)",
        "(-0.226284, 1.226298, 0.134286)",
        "(-0.224994, 1.229416, 0.133342)",
        "(-0.223954, 1.232513, 0.132347)",
        "(-0.223019, 1.235505, 0.131426)",
        "(-0.222125, 1.238349, 0.130822)",
        "(-0.221634, 1.239719, 0.130604)",
        "(-0.220619, 1.242399, 0.130231)",
        "(-0.219916, 1.244942, 0.129832)",
        "(-0.219380, 1.247314, 0.129716)",
        "(-0.218074, 1.250642, 0.129898)",
        "(-0.218074, 1.250642, 0.129898)",
        "(-0.217157, 1.252696, 0.130027)",
        "(-0.216746, 1.254637, 0.130302)",
        "(-0.215931, 1.256528, 0.130839)",
        "(-0.215268, 1.258429, 0.131854)",
        "(-0.214827, 1.259384, 0.132280)",
        "(-0.214009, 1.261409, 0.133035)",
        "(-0.213324, 1.263479, 0.133419)",
        "(-0.212860, 1.265561, 0.133959)",
        "(-0.212557, 1.267666, 0.134957)",
        "(-0.212363, 1.268731, 0.135576)",
        "(-0.211611, 1.270882, 0.136587)",
        "(-0.210942, 1.273072, 0.137535)",
        "(-0.210357, 1.275381, 0.138642)",
        "(-0.209453, 1.279066, 0.139855)",
        "(-0.209453, 1.279066, 0.139855)",
        "(-0.208546, 1.281827, 0.141045)",
        "(-0.207997, 1.284676, 0.142276)",
        "(-0.207331, 1.287698, 0.143499)",
        "(-0.206056, 1.292553, 0.145351)",
        "(-0.206056, 1.292553, 0.145351)",
        "(-0.205421, 1.295966, 0.146775)",
        "(-0.204817, 1.299454, 0.148316)",
        "(-0.204132, 1.302926, 0.149955)",
        "(-0.203286, 1.307973, 0.152720)",
        "(-0.203286, 1.307973, 0.152720)",
        "(-0.202804, 1.311168, 0.154528)",
        "(-0.202154, 1.314245, 0.156488)",
        "(-0.201864, 1.317096, 0.158541)",
        "(-0.201403, 1.321064, 0.161470)",
        "(-0.201403, 1.321064, 0.161470)",
        "(-0.200835, 1.323616, 0.163753)",
        "(-0.200294, 1.326008, 0.166088)",
        "(-0.200059, 1.328142, 0.168339)",
        "(-0.199760, 1.331007, 0.171483)",
        "(-0.199760, 1.331007, 0.171483)",
        "(-0.199497, 1.332798, 0.173504)",
        "(-0.199323, 1.334511, 0.175807)",
        "(-0.199122, 1.336112, 0.178288)",
        "(-0.198694, 1.338488, 0.182412)",
        "(-0.198694, 1.338488, 0.182412)",
        "(-0.198518, 1.340105, 0.185096)",
        "(-0.198513, 1.341671, 0.187679)",
        "(-0.198395, 1.343200, 0.190316)",
        "(-0.198353, 1.345461, 0.194748)",
        "(-0.198353, 1.345461, 0.194748)",
        "(-0.198432, 1.346899, 0.197686)",
        "(-0.198612, 1.348102, 0.200490)",
        "(-0.198774, 1.349126, 0.203335)",
        "(-0.199074, 1.350314, 0.208381)",
        "(-0.199074, 1.350314, 0.208381)",
        "(-0.199515, 1.350818, 0.211837)",
        "(-0.200067, 1.350912, 0.215085)",
        "(-0.200719, 1.350512, 0.218536)",
        "(-0.201726, 1.349134, 0.224559)",
        "(-0.201726, 1.349134, 0.224559)",
        "(-0.202750, 1.347574, 0.228612)",
        "(-0.203873, 1.345354, 0.232482)",
        "(-0.205162, 1.342477, 0.236293)",
        "(-0.206708, 1.338996, 0.240595)",
        "(-0.207495, 1.337043, 0.242968)",
        "(-0.209052, 1.332755, 0.247406)",
        "(-0.210592, 1.327902, 0.251610)",
        "(-0.212344, 1.322585, 0.256018)",
        "(-0.215029, 1.313694, 0.261768)",
        "(-0.215029, 1.313694, 0.261768)",
        "(-0.217187, 1.307422, 0.266110)",
        "(-0.219258, 1.300957, 0.270312)",
        "(-0.221132, 1.294184, 0.273724)",
        "(-0.223569, 1.287143, 0.276609)",
        "(-0.224954, 1.283513, 0.277796)",
        "(-0.227460, 1.276102, 0.280126)",
        "(-0.229825, 1.268479, 0.282244)",
        "(-0.232336, 1.260779, 0.285053)",
        "(-0.236385, 1.249028, 0.287926)",
        "(-0.236385, 1.249028, 0.287926)",
        "(-0.238785, 1.240991, 0.288224)",
        "(-0.241204, 1.232851, 0.288467)",
        "(-0.243455, 1.224545, 0.288984)",
        "(-0.246710, 1.211403, 0.287619)",
        "(-0.246710, 1.211403, 0.287619)",
        "(-0.249060, 1.202153, 0.285893)",
        "(-0.251352, 1.192585, 0.284311)",
        "(-0.253615, 1.182799, 0.282962)",
        "(-0.256828, 1.168611, 0.278633)",
        "(-0.256828, 1.168611, 0.278633)",
        "(-0.258465, 1.159428, 0.274149)",
        "(-0.260897, 1.150469, 0.268854)",
        "(-0.263071, 1.142041, 0.263863)",
        "(-0.266076, 1.130738, 0.255190)",
        "(-0.266076, 1.130738, 0.255190)",
        "(-0.267559, 1.124168, 0.248733)",
        "(-0.269126, 1.118426, 0.241373)",
        "(-0.270347, 1.113643, 0.234146)",
        "(-0.270726, 1.109773, 0.226947)",
        "(-0.270537, 1.108188, 0.222950)",
        "(-0.270158, 1.105499, 0.214412)",
        "(-0.269861, 1.103570, 0.206405)",
        "(-0.268477, 1.102450, 0.199323)",
        "(-0.266568, 1.102003, 0.191482)",
        "(-0.265712, 1.102135, 0.187196)",
        "(-0.263994, 1.102776, 0.178800)",
        "(-0.261797, 1.104029, 0.171278)",
        "(-0.259238, 1.105978, 0.164581)",
        "(-0.254690, 1.109896, 0.154188)",
        "(-0.254690, 1.109896, 0.154188)",
        "(-0.252162, 1.113155, 0.147334)",
        "(-0.249243, 1.116768, 0.141218)",
        "(-0.246027, 1.120714, 0.135948)",
        "(-0.242808, 1.124978, 0.130703)",
        "(-0.241194, 1.127234, 0.128264)",
        "(-0.238186, 1.132043, 0.123787)",
        "(-0.235040, 1.137277, 0.119546)",
        "(-0.231487, 1.142860, 0.115668)",
        "(-0.227759, 1.148782, 0.112278)",
        "(-0.226063, 1.151891, 0.110704)",
        "(-0.222881, 1.158375, 0.107984)",
        "(-0.219622, 1.165451, 0.105948)",
        "(-0.215896, 1.172327, 0.104135)",
        "(-0.212284, 1.179647, 0.102474)",
        "(-0.210728, 1.183457, 0.101849)",
        "(-0.207299, 1.191188, 0.100634)",
        "(-0.203947, 1.199095, 0.099512)",
        "(-0.200888, 1.207180, 0.098823)",
        "(-0.195891, 1.219388, 0.098075)",
        "(-0.195891, 1.219388, 0.098075)",
        "(-0.193059, 1.227409, 0.098165)",
        "(-0.190667, 1.235286, 0.098306)",
        "(-0.188177, 1.243012, 0.098230)",
        "(-0.184735, 1.254118, 0.099400)",
        "(-0.184735, 1.254118, 0.099400)",
        "(-0.182637, 1.261138, 0.100848)",
        "(-0.180741, 1.267788, 0.102329)",
        "(-0.179094, 1.273967, 0.103912)",
        "(-0.177207, 1.282403, 0.106551)",
        "(-0.177207, 1.282403, 0.106551)",
        "(-0.176538, 1.287463, 0.108466)",
        "(-0.175221, 1.292281, 0.110870)",
        "(-0.174641, 1.296632, 0.113312)",
        "(-0.174697, 1.302162, 0.116817)",
        "(-0.174697, 1.302162, 0.116817)",
        "(-0.174393, 1.305486, 0.119502)",
        "(-0.174264, 1.308443, 0.122439)",
        "(-0.174403, 1.310994, 0.125524)",
        "(-0.174857, 1.314404, 0.130395)",
        "(-0.174857, 1.314404, 0.130395)",
        "(-0.175576, 1.316388, 0.133559)",
        "(-0.176385, 1.318247, 0.136788)",
        "(-0.177037, 1.320002, 0.140290)",
        "(-0.177650, 1.321584, 0.144087)",
        "(-0.177914, 1.322301, 0.145956)",
        "(-0.178584, 1.323552, 0.149739)",
        "(-0.179459, 1.324536, 0.153633)",
        "(-0.180096, 1.325365, 0.157735)",
        "(-0.181221, 1.326154, 0.164745)",
        "(-0.181221, 1.326154, 0.164745)",
        "(-0.182072, 1.326270, 0.169710)",
        "(-0.182841, 1.326116, 0.174361)",
        "(-0.183650, 1.325698, 0.179098)",
        "(-0.184947, 1.324613, 0.187233)",
        "(-0.184947, 1.324613, 0.187233)",
        "(-0.186016, 1.323323, 0.192758)",
        "(-0.187203, 1.321682, 0.198020)",
        "(-0.188477, 1.319627, 0.202821)",
        "(-0.189768, 1.317316, 0.207835)",
        "(-0.190482, 1.315935, 0.210150)",
        "(-0.192721, 1.312870, 0.214358)",
        "(-0.194641, 1.309372, 0.218797)",
        "(-0.196335, 1.305453, 0.222946)",
        "(-0.198112, 1.300918, 0.226879)",
        "(-0.199025, 1.298558, 0.229042)",
        "(-0.200931, 1.293425, 0.233160)",
        "(-0.203117, 1.287870, 0.236635)",
        "(-0.205198, 1.281780, 0.239663)",
        "(-0.207294, 1.275389, 0.243067)",
        "(-0.208554, 1.272067, 0.244723)",
        "(-0.211012, 1.265199, 0.247556)",
        "(-0.213536, 1.258032, 0.249789)",
        "(-0.216250, 1.250748, 0.251788)",
        "(-0.219096, 1.243378, 0.253683)",
        "(-0.220670, 1.239686, 0.254417)",
        "(-0.223225, 1.232330, 0.255668)",
        "(-0.225774, 1.225157, 0.256572)",
        "(-0.228781, 1.218196, 0.257032)",
        "(-0.231650, 1.211461, 0.256775)",
        "(-0.232872, 1.208241, 0.256508)",
        "(-0.235516, 1.202090, 0.256171)",
        "(-0.237964, 1.196343, 0.256157)",
        "(-0.240241, 1.190893, 0.255330)",
        "(-0.242525, 1.185701, 0.253655)",
        "(-0.243697, 1.183389, 0.252817)",
        "(-0.245906, 1.178878, 0.251402)",
        "(-0.247812, 1.174516, 0.249519)",
        "(-0.249628, 1.170259, 0.247220)",
        "(-0.251611, 1.166020, 0.244728)",
        "(-0.252538, 1.163923, 0.243635)",
        "(-0.254103, 1.159802, 0.241134)",
        "(-0.255306, 1.155733, 0.238222)",
        "(-0.256624, 1.151759, 0.235206)",
        "(-0.258135, 1.147897, 0.231887)",
        "(-0.258720, 1.145982, 0.229957)",
        "(-0.259658, 1.142297, 0.225979)",
        "(-0.260268, 1.138865, 0.221538)",
        "(-0.260983, 1.135781, 0.216894)",
        "(-0.261473, 1.131974, 0.208865)",
        "(-0.261473, 1.131974, 0.208865)",
        "(-0.261147, 1.130116, 0.203500)",
        "(-0.260615, 1.128853, 0.197310)",
        "(-0.259862, 1.128111, 0.190907)",
        "(-0.258670, 1.127894, 0.184526)",
        "(-0.257833, 1.128019, 0.181434)",
        "(-0.255896, 1.128695, 0.175270)",
        "(-0.253646, 1.130040, 0.168577)",
        "(-0.251396, 1.132068, 0.161442)",
        "(-0.248365, 1.134756, 0.155003)",
        "(-0.246627, 1.136381, 0.151946)",
        "(-0.243279, 1.140172, 0.146036)",
        "(-0.239576, 1.144639, 0.140068)",
        "(-0.235626, 1.149732, 0.134203)",
        "(-0.231651, 1.155393, 0.129237)",
        "(-0.229563, 1.158445, 0.126838)",
        "(-0.225482, 1.164792, 0.122184)",
        "(-0.221416, 1.171585, 0.117816)",
        "(-0.217309, 1.178809, 0.113936)",
        "(-0.213468, 1.186340, 0.110648)",
        "(-0.211644, 1.190179, 0.109237)",
        "(-0.208354, 1.197970, 0.106629)",
        "(-0.204557, 1.205894, 0.104436)",
        "(-0.200961, 1.213897, 0.102861)",
        "(-0.198121, 1.221862, 0.101511)",
        "(-0.196799, 1.225771, 0.100946)",
        "(-0.194231, 1.233405, 0.100118)",
        "(-0.191582, 1.240766, 0.099523)",
        "(-0.189322, 1.247779, 0.099075)",
        "(-0.187442, 1.254443, 0.099080)",
        "(-0.186578, 1.257700, 0.099152)",
        "(-0.185062, 1.263951, 0.099145)",
        "(-0.183508, 1.269945, 0.099263)",
        "(-0.182516, 1.275621, 0.099494)",
        "(-0.181555, 1.281175, 0.099575)",
        "(-0.181116, 1.283836, 0.099797)",
        "(-0.179820, 1.289180, 0.100529)",
        "(-0.178643, 1.294380, 0.101212)",
        "(-0.178045, 1.299324, 0.102114)",
        "(-0.177437, 1.304050, 0.103219)",
        "(-0.177151, 1.306273, 0.103807)",
        "(-0.176567, 1.310596, 0.105207)",
        "(-0.175969, 1.314742, 0.106989)",
        "(-0.175573, 1.318680, 0.108821)",
        "(-0.175272, 1.322423, 0.110846)",
        "(-0.175127, 1.324249, 0.111979)",
        "(-0.174818, 1.327752, 0.114823)",
        "(-0.174596, 1.331020, 0.117879)",
        "(-0.174803, 1.333981, 0.120926)",
        "(-0.174947, 1.336770, 0.124244)",
        "(-0.174999, 1.338056, 0.125978)",
        "(-0.175157, 1.340442, 0.129782)",
        "(-0.175329, 1.342543, 0.133854)",
        "(-0.175507, 1.344391, 0.138229)",
        "(-0.176045, 1.345888, 0.142896)",
        "(-0.176278, 1.346533, 0.145405)",
        "(-0.176801, 1.347585, 0.150692)",
        "(-0.177546, 1.348226, 0.155842)",
        "(-0.178394, 1.348542, 0.161044)",
        "(-0.179682, 1.348501, 0.166184)",
        "(-0.180297, 1.348382, 0.168979)",
        "(-0.181391, 1.347988, 0.174992)",
        "(-0.182842, 1.347169, 0.181209)",
        "(-0.184651, 1.345800, 0.187181)",
        "(-0.186537, 1.343994, 0.193412)",
        "(-0.187589, 1.342911, 0.196787)",
        "(-0.189761, 1.340590, 0.203612)",
        "(-0.191815, 1.337980, 0.210143)",
        "(-0.194196, 1.334992, 0.216595)",
        "(-0.196681, 1.331715, 0.222873)",
        "(-0.197865, 1.330000, 0.226050)",
        "(-0.200246, 1.326470, 0.232663)",
        "(-0.202951, 1.322772, 0.239187)",
        "(-0.205557, 1.318799, 0.245051)",
        "(-0.208101, 1.314557, 0.250504)",
        "(-0.209575, 1.312315, 0.253129)",
        "(-0.212585, 1.307719, 0.258368)",
        "(-0.215460, 1.302850, 0.263247)",
        "(-0.219769, 1.294855, 0.269793)",
        "(-0.219769, 1.294855, 0.269793)",
        "(-0.222550, 1.289068, 0.273662)",
        "(-0.225329, 1.282851, 0.277328)",
        "(-0.228151, 1.276194, 0.280515)",
        "(-0.231009, 1.269137, 0.283210)",
        "(-0.233771, 1.261760, 0.285601)",
        "(-0.235076, 1.257933, 0.286598)",
        "(-0.237560, 1.250022, 0.288102)",
        "(-0.240414, 1.241814, 0.288497)",
        "(-0.242959, 1.233464, 0.288562)",
        "(-0.245186, 1.225037, 0.288516)",
        "(-0.246374, 1.220792, 0.288386)",
        "(-0.249072, 1.212367, 0.287599)",
        "(-0.251416, 1.204091, 0.286063)",
        "(-0.253508, 1.196006, 0.283942)",
        "(-0.255176, 1.188070, 0.280749)",
        "(-0.256107, 1.184171, 0.278645)",
        "(-0.258389, 1.176576, 0.274285)",
        "(-0.260363, 1.169323, 0.269948)",
        "(-0.261848, 1.162419, 0.265302)",
        "(-0.263067, 1.155911, 0.260400)",
        "(-0.263716, 1.152860, 0.257787)",
        "(-0.264992, 1.147092, 0.251223)",
        "(-0.265958, 1.141813, 0.244081)",
        "(-0.267000, 1.135194, 0.233580)",
        "(-0.267000, 1.135194, 0.233580)",
        "(-0.267667, 1.131364, 0.226516)",
        "(-0.267972, 1.128133, 0.219448)",
        "(-0.268064, 1.125500, 0.212755)",
        "(-0.267583, 1.122813, 0.201725)",
        "(-0.267583, 1.122813, 0.201725)",
        "(-0.266902, 1.121842, 0.193983)",
        "(-0.265916, 1.121474, 0.186759)",
        "(-0.264685, 1.121874, 0.180255)",
        "(-0.262815, 1.122892, 0.174001)",
        "(-0.260863, 1.124685, 0.167911)",
        "(-0.259917, 1.125896, 0.164758)",
        "(-0.257808, 1.128691, 0.158497)",
        "(-0.255323, 1.132040, 0.153001)",
        "(-0.252469, 1.135885, 0.147510)",
        "(-0.249987, 1.140136, 0.141883)",
        "(-0.248554, 1.142376, 0.139315)",
        "(-0.245864, 1.147053, 0.134547)",
        "(-0.243144, 1.152013, 0.129979)",
        "(-0.240148, 1.157216, 0.125661)",
        "(-0.237128, 1.162630, 0.121348)",
        "(-0.235599, 1.165443, 0.119369)",
        "(-0.232616, 1.171316, 0.115732)",
        "(-0.229697, 1.177594, 0.112176)",
        "(-0.226624, 1.184456, 0.108399)",
        "(-0.223499, 1.191323, 0.105333)",
        "(-0.221876, 1.194981, 0.103901)",
        "(-0.218777, 1.202573, 0.100981)",
        "(-0.215991, 1.210333, 0.098171)",
        "(-0.213010, 1.218237, 0.095486)",
        "(-0.210157, 1.226153, 0.093455)",
        "(-0.208880, 1.230089, 0.092719)",
        "(-0.206211, 1.237979, 0.091440)",
        "(-0.203574, 1.245852, 0.090385)",
        "(-0.201134, 1.253653, 0.089318)",
        "(-0.199002, 1.261229, 0.088444)",
        "(-0.198045, 1.264942, 0.088317)",
        "(-0.195975, 1.272285, 0.088306)",
        "(-0.193989, 1.279404, 0.088520)",
        "(-0.191901, 1.286285, 0.089370)",
        "(-0.189912, 1.292918, 0.090760)",
        "(-0.189164, 1.296107, 0.091414)",
        "(-0.187435, 1.302328, 0.092971)",
        "(-0.185768, 1.308291, 0.094981)",
        "(-0.184161, 1.314048, 0.097507)",
        "(-0.182837, 1.319454, 0.100267)",
        "(-0.182208, 1.322014, 0.101640)",
        "(-0.181258, 1.326853, 0.104619)",
        "(-0.180318, 1.331328, 0.107782)",
        "(-0.179219, 1.335497, 0.111486)",
        "(-0.178460, 1.339205, 0.115593)",
        "(-0.178085, 1.340916, 0.117671)",
        "(-0.177277, 1.344130, 0.121759)",
        "(-0.176782, 1.346971, 0.126201)",
        "(-0.176469, 1.349468, 0.131000)",
        "(-0.176058, 1.351692, 0.135901)",
        "(-0.175781, 1.352711, 0.138304)",
        "(-0.175624, 1.354577, 0.143455)",
        "(-0.175692, 1.356215, 0.148661)",
        "(-0.175703, 1.357697, 0.153598)",
        "(-0.175899, 1.358902, 0.158822)",
        "(-0.176098, 1.359392, 0.161582)",
        "(-0.176488, 1.360198, 0.166932)",
        "(-0.177077, 1.360667, 0.172206)",
        "(-0.177776, 1.360806, 0.177681)",
        "(-0.178469, 1.360574, 0.183206)",
        "(-0.178801, 1.360306, 0.186100)",
        "(-0.179555, 1.359488, 0.191782)",
        "(-0.180529, 1.358204, 0.197591)",
        "(-0.181638, 1.356400, 0.203294)",
        "(-0.183020, 1.354126, 0.208907)",
        "(-0.183722, 1.352851, 0.211826)",
        "(-0.185124, 1.349899, 0.217930)",
        "(-0.186603, 1.346522, 0.223825)",
        "(-0.188229, 1.342525, 0.229239)",
        "(-0.189734, 1.338166, 0.234666)",
        "(-0.190495, 1.335771, 0.237413)",
        "(-0.192260, 1.330674, 0.242927)",
        "(-0.194130, 1.325177, 0.248006)",
        "(-0.195870, 1.319277, 0.252815)",
        "(-0.198591, 1.309739, 0.259887)",
        "(-0.198591, 1.309739, 0.259887)",
        "(-0.200646, 1.302950, 0.264441)",
        "(-0.202655, 1.295824, 0.268485)",
        "(-0.204918, 1.288280, 0.271534)",
        "(-0.208713, 1.276386, 0.275719)",
        "(-0.208713, 1.276386, 0.275719)",
        "(-0.210926, 1.268228, 0.278700)",
        "(-0.213314, 1.259688, 0.280810)",
        "(-0.215885, 1.250770, 0.282021)",
        "(-0.218636, 1.241664, 0.283255)",
        "(-0.219870, 1.237036, 0.283634)",
        "(-0.222483, 1.227743, 0.284141)",
        "(-0.224551, 1.218479, 0.284125)",
        "(-0.226654, 1.209270, 0.283073)",
        "(-0.229342, 1.200005, 0.281843)",
        "(-0.230592, 1.195636, 0.281126)",
        "(-0.232637, 1.187389, 0.279245)",
        "(-0.234578, 1.179258, 0.276496)",
        "(-0.237478, 1.167545, 0.272030)",
        "(-0.237478, 1.167545, 0.272030)",
        "(-0.239381, 1.160057, 0.268546)",
        "(-0.241243, 1.152817, 0.264233)",
        "(-0.242711, 1.146065, 0.259969)",
        "(-0.243962, 1.139947, 0.255540)",
        "(-0.244997, 1.134439, 0.250477)",
        "(-0.245480, 1.131940, 0.247362)",
        "(-0.246034, 1.127367, 0.240876)",
        "(-0.246477, 1.123463, 0.234524)",
        "(-0.246761, 1.120076, 0.228040)",
        "(-0.246691, 1.117118, 0.221156)",
        "(-0.246653, 1.115884, 0.217793)",
        "(-0.246304, 1.113676, 0.210921)",
        "(-0.245776, 1.111942, 0.203277)",
        "(-0.245081, 1.110747, 0.195110)",
        "(-0.244068, 1.110170, 0.187842)",
        "(-0.243329, 1.110149, 0.184214)",
        "(-0.241902, 1.110526, 0.176455)",
        "(-0.240326, 1.111563, 0.168828)",
        "(-0.238242, 1.113289, 0.161179)",
        "(-0.236063, 1.115652, 0.153578)",
        "(-0.234804, 1.117082, 0.149983)",
        "(-0.232179, 1.120301, 0.142619)",
        "(-0.229485, 1.124090, 0.135536)",
        "(-0.226656, 1.128528, 0.128760)",
        "(-0.223504, 1.133611, 0.121874)",
        "(-0.221687, 1.136400, 0.118473)",
        "(-0.218112, 1.142302, 0.111888)",
        "(-0.214741, 1.148715, 0.106302)",
        "(-0.211034, 1.155561, 0.101179)",
        "(-0.207642, 1.162788, 0.096462)",
        "(-0.205919, 1.166529, 0.094274)",
        "(-0.202399, 1.174129, 0.090042)",
        "(-0.199182, 1.181919, 0.086539)",
        "(-0.196374, 1.189858, 0.083293)",
        "(-0.193090, 1.197816, 0.080262)",
        "(-0.191520, 1.201827, 0.079053)",
        "(-0.188412, 1.209917, 0.077467)",
        "(-0.185533, 1.218136, 0.076219)",
        "(-0.183108, 1.226444, 0.075071)",
        "(-0.180672, 1.234891, 0.074302)",
        "(-0.179379, 1.239197, 0.074150)",
        "(-0.177160, 1.247913, 0.074096)",
        "(-0.175027, 1.256648, 0.074388)",
        "(-0.173300, 1.265288, 0.075024)",
        "(-0.171852, 1.273799, 0.076018)",
        "(-0.170922, 1.278026, 0.076649)",
        "(-0.169185, 1.286352, 0.078155)",
        "(-0.167913, 1.294428, 0.079955)",
        "(-0.166986, 1.302154, 0.081990)",
        "(-0.165633, 1.309701, 0.083773)",
        "(-0.165075, 1.313347, 0.084719)",
        "(-0.164141, 1.320404, 0.087501)",
        "(-0.163500, 1.327027, 0.090908)",
        "(-0.162939, 1.333196, 0.093788)",
        "(-0.162443, 1.338891, 0.096807)",
        "(-0.162415, 1.341508, 0.098445)",
        "(-0.162461, 1.346388, 0.101854)",
        "(-0.162317, 1.350825, 0.105934)",
        "(-0.162461, 1.354694, 0.110118)",
        "(-0.162849, 1.357958, 0.113999)",
        "(-0.162913, 1.359441, 0.116060)",
        "(-0.162759, 1.362140, 0.120369)",
        "(-0.162983, 1.364328, 0.125222)",
        "(-0.163427, 1.366017, 0.130284)",
        "(-0.163794, 1.367331, 0.135305)",
        "(-0.163976, 1.367832, 0.137891)",
        "(-0.164338, 1.368605, 0.143639)",
        "(-0.164881, 1.368918, 0.149061)",
        "(-0.165621, 1.368862, 0.154715)",
        "(-0.166201, 1.368542, 0.160645)",
        "(-0.166313, 1.368342, 0.163950)",
        "(-0.166797, 1.367664, 0.170551)",
        "(-0.167700, 1.366654, 0.176967)",
        "(-0.168504, 1.365519, 0.183946)",
        "(-0.169225, 1.364202, 0.190980)",
        "(-0.169715, 1.363436, 0.194472)",
        "(-0.170962, 1.361685, 0.201487)",
        "(-0.172223, 1.359714, 0.208221)",
        "(-0.174622, 1.356217, 0.218984)",
        "(-0.174622, 1.356217, 0.218984)",
        "(-0.176202, 1.353618, 0.226107)",
        "(-0.177837, 1.350795, 0.233041)",
        "(-0.179698, 1.347631, 0.239696)",
        "(-0.181782, 1.344083, 0.246291)",
        "(-0.183945, 1.340281, 0.253141)",
        "(-0.185024, 1.338280, 0.256543)",
        "(-0.187188, 1.334091, 0.262721)",
        "(-0.189449, 1.329667, 0.268496)",
        "(-0.193049, 1.322479, 0.276204)",
        "(-0.193049, 1.322479, 0.276204)",
        "(-0.195572, 1.317375, 0.281258)",
        "(-0.197925, 1.312134, 0.286346)",
        "(-0.200350, 1.306584, 0.290577)",
        "(-0.202776, 1.300628, 0.294071)",
        "(-0.205447, 1.294347, 0.297383)",
        "(-0.206858, 1.291115, 0.298993)",
        "(-0.209428, 1.284417, 0.301765)",
        "(-0.211891, 1.277303, 0.303846)",
        "(-0.214423, 1.269801, 0.305353)",
        "(-0.217162, 1.262073, 0.306800)",
        "(-0.218563, 1.258144, 0.307504)",
        "(-0.221131, 1.250162, 0.308324)",
        "(-0.223639, 1.241858, 0.308042)",
        "(-0.226217, 1.233401, 0.307575)",
        "(-0.229131, 1.224720, 0.306679)",
        "(-0.230443, 1.220266, 0.305792)",
        "(-0.232981, 1.211293, 0.304032)",
        "(-0.235575, 1.202257, 0.302198)",
        "(-0.239750, 1.188356, 0.298299)",
        "(-0.239750, 1.188356, 0.298299)",
        "(-0.242463, 1.179031, 0.295272)",
        "(-0.245084, 1.169783, 0.291316)",
        "(-0.247838, 1.160724, 0.286927)",
        "(-0.251437, 1.147762, 0.280222)",
        "(-0.251437, 1.147762, 0.280222)",
        "(-0.253581, 1.139728, 0.275526)",
        "(-0.255207, 1.132075, 0.269798)",
        "(-0.257296, 1.124940, 0.263725)",
        "(-0.258968, 1.118353, 0.257917)",
        "(-0.260059, 1.112344, 0.251844)",
        "(-0.260587, 1.109621, 0.248238)",
        "(-0.261524, 1.104588, 0.240468)",
        "(-0.262285, 1.100338, 0.233412)",
        "(-0.262263, 1.096809, 0.226884)",
        "(-0.261890, 1.093948, 0.219428)",
        "(-0.261793, 1.092836, 0.215289)",
        "(-0.261286, 1.091025, 0.207418)",
        "(-0.260178, 1.089911, 0.200675)",
        "(-0.257676, 1.089786, 0.190243)",
        "(-0.255605, 1.090734, 0.183001)",
        "(-0.255605, 1.090734, 0.183001)",
        "(-0.253362, 1.092537, 0.175393)",
        "(-0.250731, 1.095026, 0.167748)",
        "(-0.246044, 1.100050, 0.157047)",
        "(-0.246044, 1.100050, 0.157047)",
        "(-0.242819, 1.104129, 0.149606)",
        "(-0.239360, 1.108684, 0.142306)",
        "(-0.235818, 1.113674, 0.135590)",
        "(-0.232107, 1.119141, 0.129003)",
        "(-0.228599, 1.124481, 0.122996)",
        "(-0.226853, 1.127350, 0.119950)",
        "(-0.223392, 1.133353, 0.113905)",
        "(-0.219829, 1.139669, 0.108186)",
        "(-0.214685, 1.149618, 0.100083)",
        "(-0.214685, 1.149618, 0.100083)",
        "(-0.211313, 1.156488, 0.095028)",
        "(-0.207955, 1.163581, 0.090710)",
        "(-0.204496, 1.170859, 0.087127)",
        "(-0.201193, 1.178314, 0.083771)",
        "(-0.197992, 1.186058, 0.080701)",
        "(-0.196302, 1.190074, 0.079327)",
        "(-0.192696, 1.198430, 0.077346)",
        "(-0.189195, 1.207174, 0.076180)",
        "(-0.184395, 1.220740, 0.074252)",
        "(-0.184395, 1.220740, 0.074252)",
        "(-0.181293, 1.230060, 0.073363)",
        "(-0.178283, 1.239576, 0.073069)",
        "(-0.175358, 1.249199, 0.073139)",
        "(-0.171955, 1.263574, 0.073146)",
        "(-0.171955, 1.263574, 0.073146)",
        "(-0.170257, 1.273086, 0.073425)",
        "(-0.167906, 1.282683, 0.074252)",
        "(-0.165693, 1.292219, 0.075293)",
        "(-0.163321, 1.305967, 0.077168)",
        "(-0.163321, 1.305967, 0.077168)",
        "(-0.161968, 1.314845, 0.078826)",
        "(-0.160688, 1.323468, 0.080690)",
        "(-0.159624, 1.331758, 0.083270)",
        "(-0.158823, 1.343298, 0.087712)",
        "(-0.158823, 1.343298, 0.087712)",
        "(-0.158210, 1.350480, 0.090836)",
        "(-0.157823, 1.357123, 0.094392)",
        "(-0.157288, 1.363272, 0.098800)",
        "(-0.157241, 1.368650, 0.103696)",
        "(-0.157530, 1.373286, 0.108690)",
        "(-0.157516, 1.375346, 0.111203)",
        "(-0.157420, 1.379115, 0.116638)",
        "(-0.157350, 1.382202, 0.122673)",
        "(-0.157709, 1.385728, 0.131798)",
        "(-0.157709, 1.385728, 0.131798)",
        "(-0.158207, 1.387357, 0.137730)",
        "(-0.158557, 1.388590, 0.144163)",
        "(-0.159153, 1.389292, 0.151228)",
        "(-0.159996, 1.389375, 0.158205)",
        "(-0.160983, 1.388881, 0.165534)",
        "(-0.161446, 1.388389, 0.169248)",
        "(-0.162509, 1.386933, 0.176782)",
        "(-0.163801, 1.384809, 0.184369)",
        "(-0.165142, 1.382038, 0.191941)",
        "(-0.166495, 1.378732, 0.199766)",
        "(-0.167239, 1.376916, 0.203704)",
        "(-0.168915, 1.372890, 0.211660)",
        "(-0.170799, 1.368523, 0.219108)",
        "(-0.173724, 1.361200, 0.230078)",
        "(-0.173724, 1.361200, 0.230078)",
        "(-0.175830, 1.356066, 0.237375)",
        "(-0.178008, 1.350698, 0.243926)",
        "(-0.180131, 1.345229, 0.249890)",
        "(-0.183367, 1.336664, 0.257720)",
        "(-0.183367, 1.336664, 0.257720)",
        "(-0.185754, 1.330542, 0.262601)",
        "(-0.188059, 1.324135, 0.267344)",
        "(-0.190658, 1.317302, 0.271120)",
        "(-0.194479, 1.306492, 0.276514)",
        "(-0.194479, 1.306492, 0.276514)",
        "(-0.196850, 1.299007, 0.280127)",
        "(-0.199427, 1.291158, 0.283027)",
        "(-0.202295, 1.282923, 0.285453)",
        "(-0.206627, 1.269684, 0.288258)",
        "(-0.206627, 1.269684, 0.288258)",
        "(-0.209295, 1.261106, 0.289825)",
        "(-0.212232, 1.252356, 0.290850)",
        "(-0.215027, 1.243457, 0.291730)",
        "(-0.218120, 1.234358, 0.292392)",
        "(-0.221249, 1.225170, 0.292596)",
        "(-0.222746, 1.220519, 0.292451)",
        "(-0.226070, 1.211245, 0.291929)",
        "(-0.229270, 1.201980, 0.291144)",
        "(-0.234131, 1.188165, 0.288744)",
        "(-0.234131, 1.188165, 0.288744)",
        "(-0.237184, 1.178982, 0.286242)",
        "(-0.240111, 1.169801, 0.283209)",
        "(-0.243229, 1.160815, 0.279789)",
        "(-0.247468, 1.148022, 0.273971)",
        "(-0.247468, 1.148022, 0.273971)",
        "(-0.249746, 1.139981, 0.268817)",
        "(-0.252221, 1.132315, 0.263135)",
        "(-0.254286, 1.124961, 0.257700)",
        "(-0.256316, 1.118127, 0.251997)",
        "(-0.257912, 1.111840, 0.245158)",
        "(-0.258640, 1.108916, 0.241137)",
        "(-0.260297, 1.103462, 0.233210)",
        "(-0.261549, 1.098512, 0.226115)",
        "(-0.262711, 1.092473, 0.215260)",
        "(-0.262711, 1.092473, 0.215260)",
        "(-0.263153, 1.089344, 0.206766)",
        "(-0.263321, 1.086968, 0.197715)",
        "(-0.263257, 1.085314, 0.189192)",
        "(-0.262354, 1.084032, 0.176782)",
        "(-0.262354, 1.084032, 0.176782)",
        "(-0.261483, 1.083974, 0.168032)",
        "(-0.260209, 1.084654, 0.159454)",
        "(-0.258497, 1.086112, 0.151027)",
        "(-0.255187, 1.089604, 0.139055)",
        "(-0.255187, 1.089604, 0.139055)",
        "(-0.252425, 1.092764, 0.131930)",
        "(-0.249572, 1.096580, 0.124476)",
        "(-0.246629, 1.101028, 0.117226)",
        "(-0.241326, 1.108652, 0.108032)",
        "(-0.241326, 1.108652, 0.108032)",
        "(-0.237761, 1.114435, 0.102136)",
        "(-0.234081, 1.120496, 0.096524)",
        "(-0.230308, 1.127026, 0.091547)",
        "(-0.224482, 1.137626, 0.084692)",
        "(-0.224482, 1.137626, 0.084692)",
        "(-0.220450, 1.145276, 0.080594)",
        "(-0.216332, 1.153350, 0.077057)",
        "(-0.212597, 1.161784, 0.073685)",
        "(-0.207043, 1.174980, 0.068981)",
        "(-0.207043, 1.174980, 0.068981)",
        "(-0.203015, 1.184122, 0.066865)",
        "(-0.199296, 1.193491, 0.064856)",
        "(-0.195678, 1.203020, 0.063206)",
        "(-0.190733, 1.217571, 0.060769)",
        "(-0.190733, 1.217571, 0.060769)",
        "(-0.187382, 1.227486, 0.059655)",
        "(-0.184074, 1.237508, 0.058945)",
        "(-0.181144, 1.247506, 0.058239)",
        "(-0.177279, 1.262144, 0.057542)",
        "(-0.177279, 1.262144, 0.057542)",
        "(-0.174724, 1.271857, 0.057807)",
        "(-0.172390, 1.281418, 0.057903)",
        "(-0.171094, 1.290570, 0.058003)",
        "(-0.168656, 1.303749, 0.059080)",
        "(-0.168656, 1.303749, 0.059080)",
        "(-0.166752, 1.312018, 0.060759)",
        "(-0.165238, 1.319772, 0.062732)",
        "(-0.164185, 1.326930, 0.064622)",
        "(-0.163238, 1.333571, 0.067038)",
        "(-0.161807, 1.339823, 0.070080)",
        "(-0.161402, 1.342690, 0.071985)",
        "(-0.160752, 1.348136, 0.076480)",
        "(-0.160348, 1.352578, 0.080809)",
        "(-0.159781, 1.358074, 0.087404)",
        "(-0.159781, 1.358074, 0.087404)",
        "(-0.159292, 1.361067, 0.092868)",
        "(-0.159129, 1.363411, 0.098929)",
        "(-0.159142, 1.365089, 0.105110)",
        "(-0.159098, 1.366183, 0.111764)",
        "(-0.159180, 1.366621, 0.118783)",
        "(-0.159315, 1.366568, 0.122322)",
        "(-0.159620, 1.366120, 0.129449)",
        "(-0.159961, 1.365219, 0.136778)",
        "(-0.160617, 1.362860, 0.148855)",
        "(-0.160617, 1.362860, 0.148855)",
        "(-0.161197, 1.360653, 0.157087)",
        "(-0.161854, 1.357996, 0.165194)",
        "(-0.162622, 1.354932, 0.172987)",
        "(-0.163842, 1.351476, 0.180648)",
        "(-0.164992, 1.347723, 0.188466)",
        "(-0.165750, 1.345713, 0.192584)",
        "(-0.167229, 1.341495, 0.200644)",
        "(-0.168901, 1.336916, 0.207854)",
        "(-0.172152, 1.329291, 0.218147)",
        "(-0.172152, 1.329291, 0.218147)",
        "(-0.173998, 1.323961, 0.225062)",
        "(-0.176130, 1.318481, 0.231732)",
        "(-0.178628, 1.312724, 0.237517)",
        "(-0.182504, 1.303418, 0.245243)",
        "(-0.182504, 1.303418, 0.245243)",
        "(-0.185140, 1.296929, 0.250208)",
        "(-0.188192, 1.290120, 0.254535)",
        "(-0.191433, 1.283022, 0.258116)",
        "(-0.194611, 1.275714, 0.261480)",
        "(-0.197500, 1.268306, 0.264770)",
        "(-0.199053, 1.264532, 0.266314)",
        "(-0.202398, 1.256754, 0.268744)",
        "(-0.205897, 1.248754, 0.270665)",
        "(-0.211197, 1.236522, 0.272533)",
        "(-0.211197, 1.236522, 0.272533)",
        "(-0.214839, 1.228153, 0.273314)",
        "(-0.218331, 1.219651, 0.273631)",
        "(-0.221662, 1.211007, 0.273441)",
        "(-0.227080, 1.197858, 0.271855)",
        "(-0.227080, 1.197858, 0.271855)",
        "(-0.231040, 1.189132, 0.270170)",
        "(-0.234777, 1.180511, 0.268161)",
        "(-0.238453, 1.171990, 0.265840)",
        "(-0.243866, 1.159611, 0.261415)",
        "(-0.243866, 1.159611, 0.261415)",
        "(-0.246920, 1.151590, 0.257964)",
        "(-0.250024, 1.143911, 0.254320)",
        "(-0.253008, 1.136631, 0.250467)",
        "(-0.256763, 1.126727, 0.243586)",
        "(-0.256763, 1.126727, 0.243586)",
        "(-0.258950, 1.120829, 0.238506)",
        "(-0.260842, 1.115562, 0.233377)",
        "(-0.262125, 1.110906, 0.227581)",
        "(-0.263186, 1.106934, 0.221427)",
        "(-0.263904, 1.103729, 0.215533)",
        "(-0.264146, 1.102495, 0.212598)",
        "(-0.264163, 1.100556, 0.206499)",
        "(-0.263784, 1.099475, 0.199804)",
        "(-0.262558, 1.099249, 0.188994)",
        "(-0.262558, 1.099249, 0.188994)",
        "(-0.261561, 1.099762, 0.181518)",
        "(-0.260299, 1.100975, 0.174957)",
        "(-0.257971, 1.102739, 0.168572)",
        "(-0.255659, 1.105217, 0.161353)",
        "(-0.253283, 1.108332, 0.153756)",
        "(-0.251858, 1.110106, 0.150009)",
        "(-0.248875, 1.114057, 0.142888)",
        "(-0.245761, 1.118738, 0.135489)",
        "(-0.240764, 1.126170, 0.125104)",
        "(-0.240764, 1.126170, 0.125104)",
        "(-0.237219, 1.131933, 0.118639)",
        "(-0.233495, 1.138323, 0.112225)",
        "(-0.229617, 1.145360, 0.105959)",
        "(-0.223674, 1.156889, 0.096934)",
        "(-0.223674, 1.156889, 0.096934)",
        "(-0.219982, 1.165095, 0.091368)",
        "(-0.216506, 1.173732, 0.086677)",
        "(-0.212711, 1.182667, 0.082764)",
        "(-0.207434, 1.196484, 0.077657)",
        "(-0.207434, 1.196484, 0.077657)",
        "(-0.204255, 1.205902, 0.074389)",
        "(-0.201199, 1.215470, 0.072026)",
        "(-0.198441, 1.225094, 0.069937)",
        "(-0.194796, 1.239389, 0.067272)",
        "(-0.194796, 1.239389, 0.067272)",
        "(-0.192553, 1.248856, 0.066018)",
        "(-0.190018, 1.258252, 0.065013)",
        "(-0.187920, 1.267479, 0.064760)",
        "(-0.186082, 1.276594, 0.065095)",
        "(-0.183997, 1.285430, 0.064850)",
        "(-0.183110, 1.289781, 0.065010)",
        "(-0.181950, 1.298295, 0.065856)",
        "(-0.180650, 1.306606, 0.067045)",
        "(-0.179142, 1.318492, 0.069585)",
        "(-0.179142, 1.318492, 0.069585)",
        "(-0.178362, 1.326044, 0.071575)",
        "(-0.177575, 1.333222, 0.073954)",
        "(-0.176791, 1.340075, 0.076775)",
        "(-0.175796, 1.349631, 0.082404)",
        "(-0.175796, 1.349631, 0.082404)",
        "(-0.175574, 1.355290, 0.085991)",
        "(-0.175208, 1.360477, 0.089807)",
        "(-0.174679, 1.365237, 0.093989)",
        "(-0.174437, 1.371595, 0.101400)",
        "(-0.174437, 1.371595, 0.101400)",
        "(-0.174493, 1.375302, 0.106274)",
        "(-0.174598, 1.378583, 0.111045)",
        "(-0.174655, 1.381477, 0.116395)",
        "(-0.174468, 1.385270, 0.125440)",
        "(-0.174468, 1.385270, 0.125440)",
        "(-0.174836, 1.387288, 0.131195)",
        "(-0.175122, 1.389065, 0.137070)",
        "(-0.175636, 1.390437, 0.143333)",
        "(-0.176282, 1.391841, 0.152575)",
        "(-0.176282, 1.391841, 0.152575)",
        "(-0.176851, 1.392285, 0.158750)",
        "(-0.177506, 1.392340, 0.164656)",
        "(-0.178159, 1.392016, 0.170616)",
        "(-0.179182, 1.390605, 0.179612)",
        "(-0.179182, 1.390605, 0.179612)",
        "(-0.179649, 1.389015, 0.185822)",
        "(-0.180291, 1.386970, 0.191747)",
        "(-0.181358, 1.384433, 0.197591)",
        "(-0.182719, 1.380126, 0.205949)",
        "(-0.182719, 1.380126, 0.205949)",
        "(-0.183820, 1.376917, 0.211483)",
        "(-0.185019, 1.373388, 0.216779)",
        "(-0.186328, 1.369427, 0.222024)",
        "(-0.188495, 1.362692, 0.229681)",
        "(-0.188495, 1.362692, 0.229681)",
        "(-0.190009, 1.357653, 0.234575)",
        "(-0.191580, 1.352255, 0.239555)",
        "(-0.193013, 1.346593, 0.244463)",
        "(-0.195438, 1.337617, 0.251039)",
        "(-0.195438, 1.337617, 0.251039)",
        "(-0.197193, 1.331322, 0.254913)",
        "(-0.199319, 1.324816, 0.258825)",
        "(-0.201536, 1.318037, 0.262420)",
        "(-0.204786, 1.307631, 0.267586)",
        "(-0.204786, 1.307631, 0.267586)",
        "(-0.207102, 1.300661, 0.270582)",
        "(-0.209443, 1.294013, 0.273312)",
        "(-0.211929, 1.287275, 0.276012)",
        "(-0.215363, 1.277004, 0.279308)",
        "(-0.215363, 1.277004, 0.279308)",
        "(-0.217627, 1.270211, 0.281629)",
        "(-0.220090, 1.263485, 0.283172)",
        "(-0.222509, 1.256784, 0.283966)",
        "(-0.225002, 1.250075, 0.284544)",
        "(-0.227536, 1.243311, 0.285172)",
        "(-0.228642, 1.239897, 0.285553)",
        "(-0.231081, 1.233057, 0.286051)",
        "(-0.233804, 1.226151, 0.285506)",
        "(-0.237223, 1.215732, 0.283978)",
        "(-0.237223, 1.215732, 0.283978)",
        "(-0.239600, 1.208899, 0.282909)",
        "(-0.242132, 1.202090, 0.281803)",
        "(-0.244611, 1.195271, 0.280040)",
        "(-0.248038, 1.184871, 0.276054)",
        "(-0.248038, 1.184871, 0.276054)",
        "(-0.250255, 1.177927, 0.273038)",
        "(-0.252503, 1.171137, 0.269977)",
        "(-0.254625, 1.164502, 0.266498)",
        "(-0.257244, 1.154898, 0.259907)",
        "(-0.257244, 1.154898, 0.259907)",
        "(-0.258831, 1.148804, 0.254634)",
        "(-0.260405, 1.143051, 0.248927)",
        "(-0.261818, 1.137594, 0.242606)",
        "(-0.263077, 1.130313, 0.233372)",
        "(-0.263077, 1.130313, 0.233372)",
        "(-0.263485, 1.126077, 0.226696)",
        "(-0.264081, 1.122362, 0.219311)",
        "(-0.264423, 1.119116, 0.211792)",
        "(-0.264033, 1.115114, 0.200497)",
        "(-0.264033, 1.115114, 0.200497)",
        "(-0.263342, 1.113339, 0.193475)",
        "(-0.262361, 1.112239, 0.185663)",
        "(-0.261298, 1.111775, 0.177414)",
        "(-0.258949, 1.112324, 0.166137)",
        "(-0.258949, 1.112324, 0.166137)",
        "(-0.257204, 1.113485, 0.158745)",
        "(-0.255056, 1.115146, 0.151676)",
        "(-0.252797, 1.117351, 0.144814)",
        "(-0.249086, 1.121584, 0.134729)",
        "(-0.249086, 1.121584, 0.134729)",
        "(-0.246584, 1.125055, 0.127770)",
        "(-0.243791, 1.128746, 0.121238)",
        "(-0.240960, 1.132828, 0.115387)",
        "(-0.236645, 1.139606, 0.107083)",
        "(-0.236645, 1.139606, 0.107083)",
        "(-0.233650, 1.144432, 0.101862)",
        "(-0.230604, 1.149527, 0.096944)",
        "(-0.227515, 1.154848, 0.092152)",
        "(-0.223062, 1.163135, 0.085889)",
        "(-0.223062, 1.163135, 0.085889)",
        "(-0.219860, 1.168899, 0.082700)",
        "(-0.216562, 1.174960, 0.079473)",
        "(-0.213560, 1.181244, 0.076270)",
        "(-0.209055, 1.191208, 0.072409)",
        "(-0.209055, 1.191208, 0.072409)",
        "(-0.205794, 1.198305, 0.070178)",
        "(-0.202218, 1.205783, 0.068199)",
        "(-0.199055, 1.213689, 0.066464)",
        "(-0.194536, 1.226005, 0.064217)",
        "(-0.194536, 1.226005, 0.064217)",
        "(-0.191113, 1.234484, 0.062950)",
        "(-0.188199, 1.243123, 0.061750)",
        "(-0.185966, 1.251758, 0.060944)",
        "(-0.181929, 1.264583, 0.060234)",
        "(-0.181929, 1.264583, 0.060234)",
        "(-0.179568, 1.273098, 0.060341)",
        "(-0.177122, 1.281775, 0.061268)",
        "(-0.174916, 1.289692, 0.062303)",
        "(-0.172096, 1.301230, 0.064222)",
        "(-0.172096, 1.301230, 0.064222)",
        "(-0.170133, 1.308694, 0.065989)",
        "(-0.168588, 1.315794, 0.068375)",
        "(-0.167521, 1.322404, 0.071242)",
        "(-0.165708, 1.331453, 0.075459)",
        "(-0.165708, 1.331453, 0.075459)",
        "(-0.164858, 1.336839, 0.079038)",
        "(-0.163954, 1.341780, 0.083341)",
        "(-0.163232, 1.346245, 0.087836)",
        "(-0.162844, 1.350234, 0.092292)",
        "(-0.162485, 1.353829, 0.097086)",
        "(-0.162318, 1.355464, 0.099591)",
        "(-0.162096, 1.358512, 0.105172)",
        "(-0.161911, 1.361190, 0.111051)",
        "(-0.162033, 1.363459, 0.116868)",
        "(-0.162393, 1.365327, 0.122422)",
        "(-0.162587, 1.366141, 0.125296)",
        "(-0.162720, 1.367651, 0.131787)",
        "(-0.162872, 1.368813, 0.138415)",
        "(-0.163860, 1.369705, 0.148283)",
        "(-0.163860, 1.369705, 0.148283)",
        "(-0.164748, 1.369881, 0.154834)",
        "(-0.165550, 1.369717, 0.161347)",
        "(-0.166520, 1.369174, 0.168195)",
        "(-0.168052, 1.367713, 0.178492)",
        "(-0.168052, 1.367713, 0.178492)",
        "(-0.169342, 1.366170, 0.185079)",
        "(-0.170612, 1.364201, 0.191379)",
        "(-0.171774, 1.361891, 0.197694)",
        "(-0.173974, 1.357469, 0.206950)",
        "(-0.173974, 1.357469, 0.206950)",
        "(-0.175569, 1.354089, 0.212831)",
        "(-0.177365, 1.350285, 0.218377)",
        "(-0.178968, 1.346015, 0.223601)",
        "(-0.181588, 1.338700, 0.231269)",
        "(-0.181588, 1.338700, 0.231269)",
        "(-0.183491, 1.333232, 0.235996)",
        "(-0.185582, 1.327179, 0.240624)",
        "(-0.187764, 1.320707, 0.245708)",
        "(-0.190910, 1.310474, 0.251397)",
        "(-0.190910, 1.310474, 0.251397)",
        "(-0.192829, 1.303395, 0.254749)",
        "(-0.195087, 1.296077, 0.258008)",
        "(-0.197611, 1.288466, 0.261253)",
        "(-0.201402, 1.276567, 0.265466)",
        "(-0.201402, 1.276567, 0.265466)",
        "(-0.204164, 1.268071, 0.267344)",
        "(-0.206886, 1.259239, 0.268965)",
        "(-0.209920, 1.250233, 0.270518)",
        "(-0.214284, 1.236424, 0.271928)",
        "(-0.214284, 1.236424, 0.271928)",
        "(-0.217381, 1.226985, 0.271811)",
        "(-0.220623, 1.217402, 0.270967)",
        "(-0.223886, 1.207724, 0.269951)",
        "(-0.229117, 1.193159, 0.267641)",
        "(-0.229117, 1.193159, 0.267641)",
        "(-0.232458, 1.183451, 0.264911)",
        "(-0.235938, 1.173862, 0.261145)",
        "(-0.239245, 1.164536, 0.257470)",
        "(-0.243619, 1.151300, 0.251294)",
        "(-0.243619, 1.151300, 0.251294)",
        "(-0.246447, 1.143140, 0.245419)",
        "(-0.249173, 1.135679, 0.239373)",
        "(-0.251597, 1.128911, 0.233023)",
        "(-0.254110, 1.120172, 0.223080)",
        "(-0.254110, 1.120172, 0.223080)",
        "(-0.255119, 1.115466, 0.216844)",
        "(-0.256044, 1.111870, 0.209840)",
        "(-0.256302, 1.109102, 0.201913)",
        "(-0.255897, 1.106882, 0.191543)",
        "(-0.255897, 1.106882, 0.191543)",
        "(-0.254982, 1.106341, 0.185201)",
        "(-0.254096, 1.106537, 0.178022)",
        "(-0.252885, 1.107296, 0.170767)",
        "(-0.250332, 1.109501, 0.161018)",
        "(-0.250332, 1.109501, 0.161018)",
        "(-0.248487, 1.111604, 0.154683)",
        "(-0.246332, 1.114188, 0.148391)",
        "(-0.244288, 1.117230, 0.141866)",
        "(-0.240998, 1.122390, 0.133300)",
        "(-0.240998, 1.122390, 0.133300)",
        "(-0.238245, 1.126176, 0.127943)",
        "(-0.235584, 1.130415, 0.122668)",
        "(-0.232824, 1.134979, 0.117641)",
        "(-0.228619, 1.142605, 0.110994)",
        "(-0.228619, 1.142605, 0.110994)",
        "(-0.225413, 1.148081, 0.106973)",
        "(-0.222278, 1.153843, 0.102934)",
        "(-0.219333, 1.159945, 0.098906)",
        "(-0.214411, 1.169776, 0.093742)",
        "(-0.214411, 1.169776, 0.093742)",
        "(-0.211380, 1.176706, 0.090226)",
        "(-0.208106, 1.183909, 0.087104)",
        "(-0.204920, 1.191373, 0.084141)",
        "(-0.200806, 1.202954, 0.080100)",
        "(-0.200806, 1.202954, 0.080100)",
        "(-0.197714, 1.210774, 0.077516)",
        "(-0.194818, 1.218749, 0.075137)",
        "(-0.192023, 1.226848, 0.073271)",
        "(-0.187775, 1.239031, 0.070635)",
        "(-0.187775, 1.239031, 0.070635)",
        "(-0.185241, 1.247141, 0.069216)",
        "(-0.182635, 1.255243, 0.068281)",
        "(-0.180261, 1.263262, 0.067711)",
        "(-0.177124, 1.274969, 0.067090)",
        "(-0.177124, 1.274969, 0.067090)",
        "(-0.175064, 1.282625, 0.067486)",
        "(-0.173208, 1.290153, 0.068540)",
        "(-0.171662, 1.297433, 0.069654)",
        "(-0.169798, 1.307706, 0.071576)",
        "(-0.169798, 1.307706, 0.071576)",
        "(-0.168427, 1.314172, 0.073753)",
        "(-0.167098, 1.320276, 0.076420)",
        "(-0.165986, 1.325982, 0.079413)",
        "(-0.164995, 1.333795, 0.084424)",
        "(-0.164995, 1.333795, 0.084424)",
        "(-0.164400, 1.338597, 0.088319)",
        "(-0.163986, 1.343064, 0.092889)",
        "(-0.163839, 1.347044, 0.097518)",
        "(-0.163904, 1.352299, 0.104659)",
        "(-0.163904, 1.352299, 0.104659)",
        "(-0.164217, 1.355336, 0.110115)",
        "(-0.164502, 1.357903, 0.116034)",
        "(-0.164639, 1.360159, 0.122082)",
        "(-0.165396, 1.362522, 0.131531)",
        "(-0.165396, 1.362522, 0.131531)",
        "(-0.166269, 1.363543, 0.137907)",
        "(-0.167328, 1.364089, 0.144491)",
        "(-0.167967, 1.364368, 0.151547)",
        "(-0.169567, 1.364006, 0.163229)",
        "(-0.169567, 1.364006, 0.163229)",
        "(-0.170775, 1.363411, 0.170736)",
        "(-0.172105, 1.362600, 0.178110)",
        "(-0.173771, 1.361494, 0.185396)",
        "(-0.176094, 1.359537, 0.197150)",
        "(-0.176094, 1.359537, 0.197150)",
        "(-0.177792, 1.357987, 0.205119)",
        "(-0.179872, 1.356121, 0.212598)",
        "(-0.181998, 1.353943, 0.219827)",
        "(-0.185666, 1.350112, 0.231831)",
        "(-0.185666, 1.350112, 0.231831)",
        "(-0.188153, 1.347257, 0.239048)",
        "(-0.190641, 1.344044, 0.245661)",
        "(-0.193450, 1.340400, 0.251978)",
        "(-0.197785, 1.334280, 0.262028)",
        "(-0.197785, 1.334280, 0.262028)",
        "(-0.200661, 1.329638, 0.267964)",
        "(-0.203600, 1.324521, 0.272818)",
        "(-0.206495, 1.319017, 0.277673)",
        "(-0.210776, 1.309974, 0.284878)",
        "(-0.210776, 1.309974, 0.284878)",
        "(-0.213839, 1.303322, 0.288601)",
        "(-0.216777, 1.296227, 0.291830)",
        "(-0.219534, 1.288827, 0.294589)",
        "(-0.223290, 1.277415, 0.298446)",
        "(-0.223290, 1.277415, 0.298446)",
        "(-0.225576, 1.269681, 0.300389)",
        "(-0.228385, 1.261735, 0.301437)",
        "(-0.231030, 1.253544, 0.301610)",
        "(-0.234763, 1.241094, 0.302180)",
        "(-0.234763, 1.241094, 0.302180)",
        "(-0.237354, 1.232668, 0.301921)",
        "(-0.239975, 1.224156, 0.300808)",
        "(-0.242431, 1.215746, 0.299661)",
        "(-0.246524, 1.203450, 0.297096)",
        "(-0.246524, 1.203450, 0.297096)",
        "(-0.248989, 1.195360, 0.294513)",
        "(-0.251130, 1.187295, 0.291594)",
        "(-0.253825, 1.179306, 0.287978)",
        "(-0.257600, 1.167447, 0.282435)",
        "(-0.257600, 1.167447, 0.282435)",
        "(-0.259767, 1.159620, 0.277695)",
        "(-0.261972, 1.151983, 0.272163)",
        "(-0.264134, 1.144482, 0.266662)",
        "(-0.266918, 1.133912, 0.258834)",
        "(-0.266918, 1.133912, 0.258834)",
        "(-0.268468, 1.127443, 0.252598)",
        "(-0.269632, 1.121478, 0.244749)",
        "(-0.270856, 1.116136, 0.236080)",
        "(-0.271604, 1.109196, 0.224292)",
        "(-0.271604, 1.109196, 0.224292)",
        "(-0.271726, 1.105389, 0.215977)",
        "(-0.271381, 1.102233, 0.207205)",
        "(-0.270849, 1.099907, 0.198478)",
        "(-0.268891, 1.097908, 0.185499)",
        "(-0.268891, 1.097908, 0.185499)",
        "(-0.267375, 1.097560, 0.176539)",
        "(-0.265440, 1.097868, 0.167510)",
        "(-0.263306, 1.098876, 0.158948)",
        "(-0.259464, 1.101455, 0.146848)",
        "(-0.259464, 1.101455, 0.146848)",
        "(-0.256743, 1.103951, 0.138777)",
        "(-0.253969, 1.106797, 0.131202)",
        "(-0.251012, 1.110147, 0.124606)",
        "(-0.246376, 1.115761, 0.115014)",
        "(-0.246376, 1.115761, 0.115014)",
        "(-0.243326, 1.119976, 0.109208)",
        "(-0.240065, 1.124547, 0.103703)",
        "(-0.236760, 1.129529, 0.098741)",
        "(-0.231807, 1.137631, 0.091941)",
        "(-0.231807, 1.137631, 0.091941)",
        "(-0.228395, 1.143261, 0.087623)",
        "(-0.225225, 1.149131, 0.083947)",
        "(-0.222040, 1.155199, 0.080960)",
        "(-0.217343, 1.164301, 0.076460)",
        "(-0.217343, 1.164301, 0.076460)",
        "(-0.214543, 1.170357, 0.073877)",
        "(-0.211719, 1.176506, 0.071826)",
        "(-0.208746, 1.182708, 0.070402)",
        "(-0.204657, 1.192196, 0.068295)",
        "(-0.204657, 1.192196, 0.068295)",
        "(-0.201916, 1.198767, 0.067411)",
        "(-0.199156, 1.205609, 0.066741)",
        "(-0.196384, 1.212476, 0.066494)",
        "(-0.192127, 1.223571, 0.066253)",
        "(-0.192127, 1.223571, 0.066253)",
        "(-0.189711, 1.231344, 0.066339)",
        "(-0.187358, 1.239296, 0.066764)",
        "(-0.184851, 1.247412, 0.067408)",
        "(-0.181347, 1.259770, 0.068719)",
        "(-0.181347, 1.259770, 0.068719)",
        "(-0.179368, 1.267975, 0.069801)",
        "(-0.177639, 1.276070, 0.070897)",
        "(-0.176304, 1.284019, 0.072148)",
        "(-0.173816, 1.295838, 0.075143)",
        "(-0.173816, 1.295838, 0.075143)",
        "(-0.172392, 1.303465, 0.077794)",
        "(-0.171419, 1.310768, 0.080075)",
        "(-0.170512, 1.317833, 0.082417)",
        "(-0.169299, 1.328129, 0.086859)",
        "(-0.169299, 1.328129, 0.086859)",
        "(-0.168397, 1.334738, 0.090120)",
        "(-0.167930, 1.341005, 0.093437)",
        "(-0.167507, 1.346974, 0.097001)",
        "(-0.167133, 1.355258, 0.102501)",
        "(-0.167133, 1.355258, 0.102501)",
        "(-0.166836, 1.360361, 0.106731)",
        "(-0.166776, 1.365062, 0.111382)",
        "(-0.166842, 1.369346, 0.116223)",
        "(-0.166953, 1.374948, 0.123765)",
        "(-0.166953, 1.374948, 0.123765)",
        "(-0.167206, 1.378125, 0.129147)",
        "(-0.167630, 1.380861, 0.134872)",
        "(-0.168142, 1.383054, 0.140572)",
        "(-0.169045, 1.385374, 0.149488)",
        "(-0.169045, 1.385374, 0.149488)",
        "(-0.169687, 1.386519, 0.155873)",
        "(-0.170599, 1.387080, 0.162122)",
        "(-0.171730, 1.387160, 0.168354)",
        "(-0.173154, 1.386324, 0.178457)",
        "(-0.173154, 1.386324, 0.178457)",
        "(-0.174341, 1.385107, 0.184989)",
        "(-0.175739, 1.383360, 0.191441)",
        "(-0.177235, 1.381106, 0.197760)",
        "(-0.179212, 1.376986, 0.207122)",
        "(-0.179212, 1.376986, 0.207122)",
        "(-0.180772, 1.373626, 0.213329)",
        "(-0.182354, 1.369806, 0.219323)",
        "(-0.183989, 1.365636, 0.225058)",
        "(-0.186912, 1.358600, 0.232635)",
        "(-0.186912, 1.358600, 0.232635)",
        "(-0.188611, 1.353652, 0.237394)",
        "(-0.190298, 1.348566, 0.242136)",
        "(-0.192281, 1.343172, 0.246258)",
        "(-0.195089, 1.334824, 0.251358)",
        "(-0.195089, 1.334824, 0.251358)",
        "(-0.196891, 1.328874, 0.254098)",
        "(-0.198777, 1.322672, 0.256858)",
        "(-0.200807, 1.316332, 0.259630)",
        "(-0.203465, 1.306412, 0.261994)",
        "(-0.203465, 1.306412, 0.261994)",
        "(-0.205336, 1.299578, 0.263219)",
        "(-0.207326, 1.292493, 0.264132)",
        "(-0.209290, 1.285153, 0.265095)",
        "(-0.212355, 1.273690, 0.266114)",
        "(-0.212355, 1.273690, 0.266114)",
        "(-0.214505, 1.265783, 0.266379)",
        "(-0.216788, 1.257666, 0.266328)",
        "(-0.219313, 1.249347, 0.265636)",
        "(-0.223103, 1.236764, 0.263859)",
        "(-0.223103, 1.236764, 0.263859)",
        "(-0.225947, 1.228309, 0.262709)",
        "(-0.228729, 1.219794, 0.261774)",
        "(-0.231450, 1.211230, 0.260509)",
        "(-0.235402, 1.198983, 0.258116)",
        "(-0.235402, 1.198983, 0.258116)",
        "(-0.238523, 1.190710, 0.255878)",
        "(-0.241631, 1.182460, 0.253294)",
        "(-0.244390, 1.174354, 0.251235)",
        "(-0.248451, 1.162756, 0.247074)",
        "(-0.248451, 1.162756, 0.247074)",
        "(-0.251321, 1.155466, 0.243235)",
        "(-0.253951, 1.148693, 0.239809)",
        "(-0.256126, 1.142394, 0.236527)",
        "(-0.258936, 1.133869, 0.230085)",
        "(-0.258936, 1.133869, 0.230085)",
        "(-0.260655, 1.128757, 0.225041)",
        "(-0.262315, 1.124106, 0.220071)",
        "(-0.263584, 1.119820, 0.215314)",
        "(-0.264842, 1.114178, 0.208132)",
        "(-0.264842, 1.114178, 0.208132)",
        "(-0.265611, 1.110988, 0.202539)",
        "(-0.265973, 1.108197, 0.197064)",
        "(-0.266139, 1.105914, 0.191911)",
        "(-0.265593, 1.103497, 0.184183)",
        "(-0.265593, 1.103497, 0.184183)",
        "(-0.265122, 1.102533, 0.178148)",
        "(-0.264401, 1.102047, 0.172465)",
        "(-0.263428, 1.102019, 0.167104)",
        "(-0.261537, 1.102829, 0.159108)",
        "(-0.261537, 1.102829, 0.159108)",
        "(-0.260449, 1.103906, 0.153342)",
        "(-0.258878, 1.105313, 0.147742)",
        "(-0.257364, 1.107077, 0.142196)",
        "(-0.254799, 1.110177, 0.134311)",
        "(-0.254799, 1.110177, 0.134311)",
        "(-0.253016, 1.112568, 0.129152)",
        "(-0.251326, 1.115259, 0.123922)",
        "(-0.249153, 1.118161, 0.119157)",
        "(-0.245845, 1.123195, 0.112248)",
        "(-0.245845, 1.123195, 0.112248)",
        "(-0.243406, 1.126971, 0.107644)",
        "(-0.240786, 1.131302, 0.103431)",
        "(-0.237997, 1.136040, 0.099683)",
        "(-0.232959, 1.144038, 0.094807)",
        "(-0.232959, 1.144038, 0.094807)",
        "(-0.229664, 1.150018, 0.091423)",
        "(-0.226468, 1.156406, 0.088292)",
        "(-0.223015, 1.163167, 0.085700)",
        "(-0.217489, 1.174080, 0.082082)",
        "(-0.217489, 1.174080, 0.082082)",
        "(-0.213947, 1.181812, 0.079945)",
        "(-0.210574, 1.189824, 0.077608)",
        "(-0.207224, 1.198016, 0.075464)",
        "(-0.202366, 1.210582, 0.072992)",
        "(-0.202366, 1.210582, 0.072992)",
        "(-0.199291, 1.218992, 0.071579)",
        "(-0.196311, 1.227344, 0.070397)",
        "(-0.193094, 1.235613, 0.069602)",
        "(-0.188710, 1.247709, 0.068782)",
        "(-0.188710, 1.247709, 0.068782)",
        "(-0.185978, 1.255613, 0.068322)",
        "(-0.183695, 1.263393, 0.067891)",
        "(-0.181678, 1.270992, 0.067710)",
        "(-0.178350, 1.282202, 0.067971)",
        "(-0.178350, 1.282202, 0.067971)",
        "(-0.176722, 1.289451, 0.068182)",
        "(-0.175256, 1.296507, 0.069027)",
        "(-0.173757, 1.303357, 0.070565)",
        "(-0.171376, 1.313120, 0.072366)",
        "(-0.171376, 1.313120, 0.072366)",
        "(-0.170157, 1.319437, 0.073981)",
        "(-0.169035, 1.325644, 0.075699)",
        "(-0.167772, 1.331748, 0.078144)",
        "(-0.165898, 1.340610, 0.083344)",
        "(-0.165898, 1.340610, 0.083344)",
        "(-0.165175, 1.346024, 0.086826)",
        "(-0.164536, 1.351424, 0.090346)",
        "(-0.163907, 1.356746, 0.094252)",
        "(-0.163115, 1.364341, 0.100838)",
        "(-0.163115, 1.364341, 0.100838)",
        "(-0.162905, 1.369046, 0.105551)",
        "(-0.163051, 1.373378, 0.110681)",
        "(-0.162966, 1.377345, 0.116054)",
        "(-0.162920, 1.382489, 0.124300)",
        "(-0.162920, 1.382489, 0.124300)",
        "(-0.163350, 1.385270, 0.130283)",
        "(-0.163739, 1.387595, 0.136495)",
        "(-0.164272, 1.389404, 0.142584)",
        "(-0.165597, 1.391005, 0.151820)",
        "(-0.165597, 1.391005, 0.151820)",
        "(-0.166305, 1.391435, 0.158256)",
        "(-0.167019, 1.391309, 0.165139)",
        "(-0.167790, 1.390634, 0.172073)",
        "(-0.169335, 1.388475, 0.182083)",
        "(-0.169335, 1.388475, 0.182083)",
        "(-0.170581, 1.386302, 0.188370)",
        "(-0.171618, 1.383662, 0.194892)",
        "(-0.172764, 1.380599, 0.201875)",
        "(-0.175128, 1.374966, 0.211064)",
        "(-0.175128, 1.374966, 0.211064)",
        "(-0.176846, 1.370565, 0.216565)",
        "(-0.178269, 1.365781, 0.222243)",
        "(-0.179721, 1.360618, 0.228154)",
        "(-0.182347, 1.351652, 0.235132)",
        "(-0.182347, 1.351652, 0.235132)",
        "(-0.183935, 1.345092, 0.240038)",
        "(-0.185496, 1.338142, 0.244567)",
        "(-0.187468, 1.330583, 0.247925)",
        "(-0.190107, 1.318394, 0.252175)",
        "(-0.190107, 1.318394, 0.252175)",
        "(-0.191950, 1.309927, 0.255635)",
        "(-0.193856, 1.301128, 0.258323)",
        "(-0.195944, 1.291991, 0.260069)",
        "(-0.199154, 1.277930, 0.262338)",
        "(-0.199154, 1.277930, 0.262338)",
        "(-0.201263, 1.268600, 0.264607)",
        "(-0.203222, 1.259275, 0.265625)",
        "(-0.205520, 1.249900, 0.265283)",
        "(-0.209521, 1.235745, 0.264522)",
        "(-0.209521, 1.235745, 0.264522)",
        "(-0.212281, 1.226357, 0.263968)",
        "(-0.214741, 1.216986, 0.262462)",
        "(-0.217402, 1.207680, 0.260555)",
        "(-0.221692, 1.194030, 0.257039)",
        "(-0.221692, 1.194030, 0.257039)",
        "(-0.224695, 1.185118, 0.254043)",
        "(-0.227581, 1.176343, 0.250020)",
        "(-0.230510, 1.167669, 0.245726)",
        "(-0.234828, 1.154880, 0.238698)",
        "(-0.234828, 1.154880, 0.238698)",
        "(-0.237863, 1.146646, 0.233028)",
        "(-0.240853, 1.138800, 0.227024)",
        "(-0.243370, 1.131518, 0.221234)",
        "(-0.246278, 1.122060, 0.211347)",
        "(-0.246278, 1.122060, 0.211347)",
        "(-0.248146, 1.116924, 0.204301)",
        "(-0.249526, 1.112812, 0.196786)",
        "(-0.250461, 1.109733, 0.189002)",
        "(-0.250958, 1.106715, 0.177373)",
        "(-0.250958, 1.106715, 0.177373)",
        "(-0.251050, 1.105666, 0.169585)",
        "(-0.250407, 1.105322, 0.161969)",
        "(-0.249386, 1.105819, 0.154587)",
        "(-0.247113, 1.108009, 0.142792)",
        "(-0.247113, 1.108009, 0.142792)",
        "(-0.245352, 1.110251, 0.135122)",
        "(-0.243201, 1.112914, 0.128115)",
        "(-0.240836, 1.116174, 0.120799)",
        "(-0.237180, 1.122206, 0.109959)",
        "(-0.237180, 1.122206, 0.109959)",
        "(-0.234379, 1.126806, 0.103234)",
        "(-0.231515, 1.131819, 0.096797)",
        "(-0.228524, 1.137295, 0.091070)",
        "(-0.223744, 1.146247, 0.083153)",
        "(-0.223744, 1.146247, 0.083153)",
        "(-0.220757, 1.152676, 0.078430)",
        "(-0.217239, 1.159447, 0.074208)",
        "(-0.213807, 1.166595, 0.070633)",
        "(-0.208904, 1.178027, 0.066316)",
        "(-0.208904, 1.178027, 0.066316)",
        "(-0.205356, 1.185998, 0.063690)",
        "(-0.201664, 1.194275, 0.061665)",
        "(-0.198060, 1.202862, 0.060176)",
        "(-0.192979, 1.216057, 0.058629)",
        "(-0.192979, 1.216057, 0.058629)",
        "(-0.189834, 1.224948, 0.057785)",
        "(-0.186651, 1.233790, 0.056989)",
        "(-0.183901, 1.242557, 0.056819)",
        "(-0.179403, 1.255566, 0.057434)",
        "(-0.179403, 1.255566, 0.057434)",
        "(-0.176893, 1.264131, 0.058382)",
        "(-0.174847, 1.272473, 0.059352)",
        "(-0.172892, 1.280671, 0.060454)",
        "(-0.169863, 1.292581, 0.063350)",
        "(-0.169863, 1.292581, 0.063350)",
        "(-0.168107, 1.300187, 0.066122)",
        "(-0.166950, 1.307389, 0.068744)",
        "(-0.166117, 1.314185, 0.071383)",
        "(-0.164732, 1.323656, 0.076090)",
        "(-0.164732, 1.323656, 0.076090)",
        "(-0.163541, 1.329529, 0.080640)",
        "(-0.162805, 1.334823, 0.085148)",
        "(-0.162644, 1.339568, 0.089309)",
        "(-0.162168, 1.345972, 0.096434)",
        "(-0.162168, 1.345972, 0.096434)",
        "(-0.161633, 1.349963, 0.101902)",
        "(-0.161369, 1.353492, 0.107378)",
        "(-0.161612, 1.356657, 0.112473)",
        "(-0.162181, 1.360630, 0.120240)",
        "(-0.162181, 1.360630, 0.120240)",
        "(-0.162258, 1.362860, 0.126320)",
        "(-0.162492, 1.364641, 0.132072)",
        "(-0.163009, 1.365920, 0.137415)",
        "(-0.164071, 1.366915, 0.145874)",
        "(-0.164071, 1.366915, 0.145874)",
        "(-0.164588, 1.367142, 0.152329)",
        "(-0.165101, 1.366855, 0.158722)",
        "(-0.166246, 1.366052, 0.164773)",
        "(-0.167880, 1.363873, 0.173750)",
        "(-0.167880, 1.363873, 0.173750)",
        "(-0.168961, 1.362011, 0.180284)",
        "(-0.170048, 1.359755, 0.186535)",
        "(-0.171226, 1.357042, 0.192720)",
        "(-0.173209, 1.352257, 0.201767)",
        "(-0.173209, 1.352257, 0.201767)",
        "(-0.174679, 1.348667, 0.207830)",
        "(-0.176249, 1.344625, 0.214235)",
        "(-0.178073, 1.340158, 0.220253)",
        "(-0.181068, 1.332723, 0.228487)",
        "(-0.181068, 1.332723, 0.228487)",
        "(-0.183005, 1.327251, 0.233995)",
        "(-0.184702, 1.321486, 0.239437)",
        "(-0.186762, 1.315357, 0.244272)",
        "(-0.190097, 1.305463, 0.249812)",
        "(-0.190097, 1.305463, 0.249812)",
        "(-0.192070, 1.298468, 0.253327)",
        "(-0.194249, 1.290880, 0.256319)",
        "(-0.196550, 1.283216, 0.258622)",
        "(-0.200268, 1.270900, 0.261413)",
        "(-0.200268, 1.270900, 0.261413)",
        "(-0.202784, 1.262352, 0.263356)",
        "(-0.205369, 1.253603, 0.264451)",
        "(-0.207792, 1.244744, 0.265238)",
        "(-0.211381, 1.231676, 0.266273)",
        "(-0.211381, 1.231676, 0.266273)",
        "(-0.213699, 1.223079, 0.266438)",
        "(-0.216158, 1.214621, 0.265865)",
        "(-0.218695, 1.206296, 0.264548)",
        "(-0.222599, 1.193953, 0.262443)",
        "(-0.222599, 1.193953, 0.262443)",
        "(-0.224963, 1.185776, 0.260853)",
        "(-0.227515, 1.177805, 0.258449)",
        "(-0.230105, 1.170066, 0.255725)",
        "(-0.233518, 1.159076, 0.251062)",
        "(-0.233518, 1.159076, 0.251062)",
        "(-0.235637, 1.152182, 0.246907)",
        "(-0.237622, 1.145557, 0.242442)",
        "(-0.239710, 1.139366, 0.238039)",
        "(-0.242548, 1.131078, 0.230874)",
        "(-0.242548, 1.131078, 0.230874)",
        "(-0.244195, 1.126242, 0.225229)",
        "(-0.245212, 1.121936, 0.219315)",
        "(-0.246202, 1.118235, 0.213348)",
        "(-0.246874, 1.113822, 0.204260)",
        "(-0.246874, 1.113822, 0.204260)",
        "(-0.247014, 1.111699, 0.197216)",
        "(-0.246931, 1.109970, 0.189728)",
        "(-0.246589, 1.108637, 0.182853)",
        "(-0.245180, 1.107568, 0.172695)",
        "(-0.245180, 1.107568, 0.172695)",
        "(-0.244251, 1.107477, 0.164651)",
        "(-0.243417, 1.107690, 0.156663)",
        "(-0.242074, 1.108149, 0.148966)",
        "(-0.239553, 1.109520, 0.137719)",
        "(-0.239553, 1.109520, 0.137719)",
        "(-0.237818, 1.111025, 0.129764)",
        "(-0.235921, 1.113054, 0.121964)",
        "(-0.233631, 1.115539, 0.114254)",
        "(-0.230022, 1.120167, 0.103600)",
        "(-0.230022, 1.120167, 0.103600)",
        "(-0.227496, 1.123905, 0.096811)",
        "(-0.224610, 1.128273, 0.090260)",
        "(-0.221673, 1.133093, 0.083918)",
        "(-0.217049, 1.141229, 0.076035)",
        "(-0.217049, 1.141229, 0.076035)",
        "(-0.213867, 1.147114, 0.071709)",
        "(-0.210323, 1.153435, 0.067863)",
        "(-0.206845, 1.160233, 0.064432)",
        "(-0.201645, 1.171370, 0.060242)",
        "(-0.201645, 1.171370, 0.060242)",
        "(-0.198223, 1.179353, 0.058224)",
        "(-0.194523, 1.187534, 0.057094)",
        "(-0.191130, 1.195789, 0.056276)",
        "(-0.185665, 1.208256, 0.055737)",
        "(-0.185665, 1.208256, 0.055737)",
        "(-0.182155, 1.216640, 0.056235)",
        "(-0.178956, 1.224980, 0.056652)",
        "(-0.175870, 1.233165, 0.057170)",
        "(-0.172115, 1.245006, 0.058777)",
        "(-0.172115, 1.245006, 0.058777)",
        "(-0.169062, 1.252763, 0.060342)",
        "(-0.166087, 1.260435, 0.061985)",
        "(-0.163691, 1.267896, 0.063613)",
        "(-0.160159, 1.278625, 0.066510)",
        "(-0.160159, 1.278625, 0.066510)",
        "(-0.157371, 1.285645, 0.068228)",
        "(-0.155133, 1.292547, 0.070208)",
        "(-0.152884, 1.299353, 0.072441)",
        "(-0.150167, 1.308763, 0.076299)",
        "(-0.150167, 1.308763, 0.076299)",
        "(-0.147932, 1.314891, 0.078966)",
        "(-0.146463, 1.320694, 0.081882)",
        "(-0.145431, 1.326219, 0.085211)",
        "(-0.143849, 1.334265, 0.090927)",
        "(-0.143849, 1.334265, 0.090927)",
        "(-0.143367, 1.339192, 0.094828)",
        "(-0.143655, 1.343591, 0.099007)",
        "(-0.144572, 1.347545, 0.103083)",
        "(-0.146223, 1.352805, 0.110065)",
        "(-0.146223, 1.352805, 0.110065)",
        "(-0.147430, 1.355915, 0.115196)",
        "(-0.148433, 1.358724, 0.120866)",
        "(-0.149985, 1.361099, 0.126360)",
        "(-0.153178, 1.363673, 0.135020)",
        "(-0.153178, 1.363673, 0.135020)",
        "(-0.155007, 1.364917, 0.141442)",
        "(-0.156376, 1.365883, 0.148146)",
        "(-0.158085, 1.366409, 0.155358)",
        "(-0.161041, 1.366408, 0.167401)",
        "(-0.161041, 1.366408, 0.167401)",
        "(-0.163005, 1.366002, 0.175142)",
        "(-0.165027, 1.365274, 0.183019)",
        "(-0.167261, 1.364254, 0.191346)",
        "(-0.170866, 1.361849, 0.204190)",
        "(-0.170866, 1.361849, 0.204190)",
        "(-0.173389, 1.359733, 0.212892)",
        "(-0.176193, 1.357145, 0.221477)",
        "(-0.179305, 1.354031, 0.229672)",
        "(-0.184201, 1.348247, 0.240556)",
        "(-0.184201, 1.348247, 0.240556)",
        "(-0.187282, 1.343768, 0.248007)",
        "(-0.190468, 1.338735, 0.255495)",
        "(-0.193870, 1.333083, 0.262423)",
        "(-0.198649, 1.323356, 0.270900)",
        "(-0.198649, 1.323356, 0.270900)",
        "(-0.202408, 1.315979, 0.275246)",
        "(-0.205922, 1.308229, 0.280143)",
        "(-0.209140, 1.300139, 0.284866)",
        "(-0.213792, 1.287185, 0.289160)",
        "(-0.213792, 1.287185, 0.289160)",
        "(-0.216836, 1.278165, 0.291326)",
        "(-0.219937, 1.268890, 0.292677)",
        "(-0.223186, 1.259380, 0.292731)",
        "(-0.228086, 1.245174, 0.291830)",
        "(-0.228086, 1.245174, 0.291830)",
        "(-0.231225, 1.235876, 0.290524)",
        "(-0.234274, 1.226763, 0.287882)",
        "(-0.236875, 1.217858, 0.284192)",
        "(-0.240419, 1.204812, 0.277969)",
        "(-0.240419, 1.204812, 0.277969)",
        "(-0.242571, 1.196196, 0.272936)",
        "(-0.244804, 1.187830, 0.267558)",
        "(-0.246399, 1.179990, 0.261445)",
        "(-0.248588, 1.169371, 0.250021)",
        "(-0.248588, 1.169371, 0.250021)",
        "(-0.249520, 1.162873, 0.242208)",
        "(-0.250020, 1.156758, 0.234780)",
        "(-0.250444, 1.151038, 0.227330)",
        "(-0.250933, 1.143481, 0.215372)",
        "(-0.250933, 1.143481, 0.215372)",
        "(-0.251114, 1.139193, 0.206809)",
        "(-0.251024, 1.135421, 0.198316)",
        "(-0.251074, 1.132179, 0.189564)",
        "(-0.251325, 1.128053, 0.176557)",
        "(-0.251325, 1.128053, 0.176557)",
        "(-0.251017, 1.125839, 0.169259)",
        "(-0.250493, 1.124349, 0.161606)",
        "(-0.249685, 1.123467, 0.153810)",
        "(-0.248204, 1.123458, 0.142934)",
        "(-0.248204, 1.123458, 0.142934)",
        "(-0.246720, 1.124340, 0.136905)",
        "(-0.244886, 1.125903, 0.130440)",
        "(-0.243007, 1.128230, 0.123661)",
        "(-0.239591, 1.133066, 0.114388)",
        "(-0.239591, 1.133066, 0.114388)",
        "(-0.236789, 1.137023, 0.108568)",
        "(-0.234285, 1.141560, 0.103123)",
        "(-0.231479, 1.146581, 0.098042)",
        "(-0.226773, 1.155099, 0.091843)",
        "(-0.226773, 1.155099, 0.091843)",
        "(-0.223803, 1.161429, 0.088040)",
        "(-0.220760, 1.168283, 0.084837)",
        "(-0.217996, 1.175665, 0.081400)",
        "(-0.214036, 1.187234, 0.076826)",
        "(-0.214036, 1.187234, 0.076826)",
        "(-0.210753, 1.195182, 0.074727)",
        "(-0.207848, 1.203420, 0.073235)",
        "(-0.206061, 1.211875, 0.071708)",
        "(-0.203801, 1.224562, 0.069989)",
        "(-0.203801, 1.224562, 0.069989)",
        "(-0.201082, 1.233056, 0.069482)",
        "(-0.198280, 1.241607, 0.070098)",
        "(-0.196482, 1.250142, 0.070621)",
        "(-0.196236, 1.262534, 0.072016)",
        "(-0.196236, 1.262534, 0.072016)",
        "(-0.195138, 1.270666, 0.073380)",
        "(-0.192422, 1.278810, 0.075164)",
        "(-0.190374, 1.286879, 0.078301)",
        "(-0.189108, 1.298610, 0.083260)",
        "(-0.189108, 1.298610, 0.083260)",
        "(-0.188621, 1.306158, 0.086660)",
        "(-0.187125, 1.313567, 0.089898)",
        "(-0.186182, 1.320688, 0.094015)",
        "(-0.185291, 1.330633, 0.101996)",
        "(-0.185291, 1.330633, 0.101996)",
        "(-0.185412, 1.336651, 0.106853)",
        "(-0.185741, 1.342228, 0.111935)",
        "(-0.185399, 1.347452, 0.117370)",
        "(-0.185233, 1.354444, 0.125720)",
        "(-0.185233, 1.354444, 0.125720)",
        "(-0.185859, 1.358504, 0.131118)",
        "(-0.186841, 1.362037, 0.136643)",
        "(-0.187730, 1.365015, 0.142729)",
        "(-0.188589, 1.368393, 0.152228)",
        "(-0.188589, 1.368393, 0.152228)",
        "(-0.189431, 1.369848, 0.158817)",
        "(-0.190979, 1.370378, 0.165375)",
        "(-0.192489, 1.370309, 0.171462)",
        "(-0.194839, 1.368747, 0.180900)",
        "(-0.194839, 1.368747, 0.180900)",
        "(-0.196212, 1.366974, 0.187866)",
        "(-0.197885, 1.364574, 0.194400)",
        "(-0.199824, 1.361583, 0.199939)",
        "(-0.203335, 1.355829, 0.207597)",
        "(-0.203335, 1.355829, 0.207597)",
        "(-0.205378, 1.351522, 0.213796)",
        "(-0.207348, 1.346959, 0.219323)",
        "(-0.209689, 1.342211, 0.223431)",
        "(-0.213842, 1.334898, 0.229481)",
        "(-0.213842, 1.334898, 0.229481)",
        "(-0.216154, 1.329818, 0.234309)",
        "(-0.218407, 1.324607, 0.238261)",
        "(-0.220442, 1.319319, 0.241284)",
        "(-0.224243, 1.311242, 0.246023)",
        "(-0.224243, 1.311242, 0.246023)",
        "(-0.227183, 1.305688, 0.248899)",
        "(-0.229359, 1.299969, 0.251033)",
        "(-0.231260, 1.293983, 0.253075)",
        "(-0.235385, 1.284564, 0.256251)",
        "(-0.235385, 1.284564, 0.256251)",
        "(-0.238356, 1.277752, 0.257466)",
        "(-0.240424, 1.271008, 0.258163)",
        "(-0.242465, 1.264033, 0.259019)",
        "(-0.246297, 1.253077, 0.260042)",
        "(-0.246297, 1.253077, 0.260042)",
        "(-0.248512, 1.245671, 0.260076)",
        "(-0.250517, 1.238472, 0.259691)",
        "(-0.252605, 1.231449, 0.259381)",
        "(-0.255571, 1.221112, 0.258540)",
        "(-0.255571, 1.221112, 0.258540)",
        "(-0.257793, 1.214528, 0.257658)",
        "(-0.259383, 1.208135, 0.256359)",
        "(-0.261123, 1.201793, 0.254405)",
        "(-0.263696, 1.192217, 0.250889)",
        "(-0.263696, 1.192217, 0.250889)",
        "(-0.265434, 1.185754, 0.248139)",
        "(-0.267116, 1.179235, 0.244917)",
        "(-0.269265, 1.172637, 0.241405)",
        "(-0.272104, 1.162827, 0.236159)",
        "(-0.272104, 1.162827, 0.236159)",
        "(-0.273375, 1.156325, 0.232271)",
        "(-0.275007, 1.150059, 0.227867)",
        "(-0.276841, 1.144023, 0.223179)",
        "(-0.279233, 1.135476, 0.215904)",
        "(-0.279233, 1.135476, 0.215904)",
        "(-0.280612, 1.130197, 0.210703)",
        "(-0.281784, 1.125372, 0.205044)",
        "(-0.282842, 1.121099, 0.198864)",
        "(-0.283870, 1.115681, 0.188809)",
        "(-0.283870, 1.115681, 0.188809)",
        "(-0.284331, 1.112625, 0.182352)",
        "(-0.284375, 1.110054, 0.176763)",
        "(-0.283689, 1.108055, 0.171251)",
        "(-0.282613, 1.106479, 0.161272)",
        "(-0.282613, 1.106479, 0.161272)",
        "(-0.281527, 1.106176, 0.155253)",
        "(-0.279574, 1.106485, 0.149747)",
        "(-0.277500, 1.107606, 0.143383)",
        "(-0.274447, 1.110479, 0.133773)",
        "(-0.274447, 1.110479, 0.133773)",
        "(-0.271831, 1.112934, 0.128439)",
        "(-0.268872, 1.116026, 0.123139)",
        "(-0.265904, 1.119836, 0.117635)",
        "(-0.261403, 1.126758, 0.109755)",
        "(-0.261403, 1.126758, 0.109755)",
        "(-0.257981, 1.131865, 0.105045)",
        "(-0.254601, 1.137432, 0.100590)",
        "(-0.251275, 1.143560, 0.096336)",
        "(-0.245359, 1.153518, 0.090493)",
        "(-0.245359, 1.153518, 0.090493)",
        "(-0.241390, 1.160644, 0.086934)",
        "(-0.237587, 1.168179, 0.083450)",
        "(-0.234238, 1.175964, 0.080078)",
        "(-0.228502, 1.187947, 0.076117)",
        "(-0.228502, 1.187947, 0.076117)",
        "(-0.224590, 1.196125, 0.073736)",
        "(-0.221327, 1.204404, 0.071829)",
        "(-0.218129, 1.212724, 0.069991)",
        "(-0.213026, 1.225347, 0.068127)",
        "(-0.213026, 1.225347, 0.068127)",
        "(-0.210032, 1.233844, 0.066969)",
        "(-0.207293, 1.242379, 0.066344)",
        "(-0.204559, 1.250894, 0.065924)",
        "(-0.200409, 1.263353, 0.065525)",
        "(-0.200409, 1.263353, 0.065525)",
        "(-0.197953, 1.271464, 0.065739)",
        "(-0.196252, 1.279316, 0.066155)",
        "(-0.194463, 1.286918, 0.066709)",
        "(-0.191153, 1.297859, 0.068613)",
        "(-0.191153, 1.297859, 0.068613)",
        "(-0.188963, 1.304893, 0.070408)",
        "(-0.187699, 1.311694, 0.072359)",
        "(-0.186846, 1.317868, 0.074630)",
        "(-0.184033, 1.327063, 0.078821)",
        "(-0.184033, 1.327063, 0.078821)",
        "(-0.182653, 1.332994, 0.082572)",
        "(-0.181513, 1.338578, 0.086502)",
        "(-0.180776, 1.343735, 0.090196)",
        "(-0.179863, 1.350664, 0.096497)",
        "(-0.179863, 1.350664, 0.096497)",
        "(-0.178694, 1.354930, 0.101855)",
        "(-0.177880, 1.358858, 0.107438)",
        "(-0.177676, 1.362228, 0.112661)",
        "(-0.177444, 1.366461, 0.121089)",
        "(-0.177444, 1.366461, 0.121089)",
        "(-0.177251, 1.368775, 0.127835)",
        "(-0.177550, 1.370529, 0.134601)",
        "(-0.178027, 1.371760, 0.141372)",
        "(-0.179214, 1.372692, 0.151760)",
        "(-0.179214, 1.372692, 0.151760)",
        "(-0.180376, 1.372669, 0.158837)",
        "(-0.181482, 1.372112, 0.166239)",
        "(-0.182778, 1.370936, 0.173916)",
        "(-0.184745, 1.367933, 0.185491)",
        "(-0.184745, 1.367933, 0.185491)",
        "(-0.186251, 1.365214, 0.193398)",
        "(-0.188127, 1.361935, 0.201061)",
        "(-0.189826, 1.358137, 0.208200)",
        "(-0.192446, 1.351560, 0.219507)",
        "(-0.192446, 1.351560, 0.219507)",
        "(-0.194412, 1.346694, 0.227025)",
        "(-0.196737, 1.341450, 0.233887)",
        "(-0.198809, 1.336015, 0.240235)",
        "(-0.202166, 1.327504, 0.250006)",
        "(-0.202166, 1.327504, 0.250006)",
        "(-0.204882, 1.321531, 0.256234)",
        "(-0.207649, 1.315449, 0.261909)",
        "(-0.210609, 1.309153, 0.266830)",
        "(-0.214351, 1.299594, 0.274794)",
        "(-0.214351, 1.299594, 0.274794)",
        "(-0.217384, 1.293093, 0.279961)",
        "(-0.220671, 1.286508, 0.283919)",
        "(-0.223796, 1.279672, 0.287055)",
        "(-0.229165, 1.268558, 0.291540)",
        "(-0.229165, 1.268558, 0.291540)",
        "(-0.232553, 1.260441, 0.294700)",
        "(-0.236012, 1.251910, 0.297465)",
        "(-0.239864, 1.243018, 0.299340)",
        "(-0.245472, 1.229043, 0.299969)",
        "(-0.245472, 1.229043, 0.299969)",
        "(-0.249236, 1.219346, 0.299404)",
        "(-0.253396, 1.209222, 0.298656)",
        "(-0.257540, 1.198622, 0.296358)",
        "(-0.263421, 1.182392, 0.291325)",
        "(-0.263421, 1.182392, 0.291325)",
        "(-0.267626, 1.171696, 0.287673)",
        "(-0.271423, 1.161025, 0.283273)",
        "(-0.274949, 1.150568, 0.278005)",
        "(-0.279947, 1.135618, 0.268194)",
        "(-0.279947, 1.135618, 0.268194)",
        "(-0.283270, 1.126004, 0.261649)",
        "(-0.286563, 1.116802, 0.254180)",
        "(-0.289430, 1.108151, 0.246100)",
        "(-0.292803, 1.096485, 0.234289)",
        "(-0.292803, 1.096485, 0.234289)",
        "(-0.294259, 1.089681, 0.225658)",
        "(-0.295433, 1.083769, 0.216195)",
        "(-0.296351, 1.078845, 0.206814)",
        "(-0.295568, 1.073368, 0.193965)",
        "(-0.295568, 1.073368, 0.193965)",
        "(-0.294037, 1.071161, 0.185342)",
        "(-0.292143, 1.070457, 0.175807)",
        "(-0.289441, 1.070917, 0.167603)",
        "(-0.283652, 1.073680, 0.155804)",
        "(-0.283652, 1.073680, 0.155804)",
        "(-0.279269, 1.076775, 0.147622)",
        "(-0.274448, 1.080756, 0.139638)",
        "(-0.269131, 1.085520, 0.131429)",
        "(-0.260503, 1.094191, 0.120004)",
        "(-0.260503, 1.094191, 0.120004)",
        "(-0.254373, 1.100874, 0.112209)",
        "(-0.248415, 1.108183, 0.104681)",
        "(-0.242688, 1.115982, 0.097669)",
        "(-0.234029, 1.128317, 0.088731)",
        "(-0.234029, 1.128317, 0.088731)",
        "(-0.228781, 1.137024, 0.082983)",
        "(-0.223364, 1.146063, 0.077636)",
        "(-0.218278, 1.155526, 0.073197)",
        "(-0.210817, 1.170414, 0.067105)",
        "(-0.210817, 1.170414, 0.067105)",
        "(-0.206698, 1.180938, 0.063192)",
        "(-0.202202, 1.191720, 0.059602)",
        "(-0.198208, 1.202618, 0.056867)",
        "(-0.192126, 1.219007, 0.054850)",
        "(-0.192126, 1.219007, 0.054850)",
        "(-0.188319, 1.230028, 0.053608)",
        "(-0.184868, 1.240977, 0.052705)",
        "(-0.181565, 1.251718, 0.052969)",
        "(-0.175526, 1.267376, 0.054341)",
        "(-0.175526, 1.267376, 0.054341)",
        "(-0.172639, 1.277350, 0.055984)",
        "(-0.170667, 1.286974, 0.057721)",
        "(-0.168602, 1.296399, 0.059381)",
        "(-0.164303, 1.310216, 0.063560)",
        "(-0.164303, 1.310216, 0.063560)",
        "(-0.162486, 1.318995, 0.066963)",
        "(-0.161385, 1.327245, 0.070007)",
        "(-0.159613, 1.335170, 0.072999)",
        "(-0.156886, 1.346333, 0.079212)",
        "(-0.156886, 1.346333, 0.079212)",
        "(-0.156069, 1.352955, 0.084026)",
        "(-0.155017, 1.359155, 0.088365)",
        "(-0.154481, 1.364639, 0.093066)",
        "(-0.153849, 1.371971, 0.101268)",
        "(-0.153849, 1.371971, 0.101268)",
        "(-0.153481, 1.376419, 0.107071)",
        "(-0.153604, 1.380423, 0.112989)",
        "(-0.153658, 1.384134, 0.119572)",
        "(-0.154282, 1.389017, 0.129769)",
        "(-0.154282, 1.389017, 0.129769)",
        "(-0.154730, 1.391872, 0.137056)",
        "(-0.155506, 1.394292, 0.144556)",
        "(-0.156169, 1.396429, 0.152452)",
        "(-0.157938, 1.399031, 0.164982)",
        "(-0.157938, 1.399031, 0.164982)",
        "(-0.159267, 1.400423, 0.173131)",
        "(-0.160746, 1.401549, 0.181341)",
        "(-0.162328, 1.402466, 0.190153)",
        "(-0.165228, 1.403126, 0.203200)",
        "(-0.165228, 1.403126, 0.203200)",
        "(-0.167211, 1.403106, 0.211714)",
        "(-0.169273, 1.402769, 0.220458)",
        "(-0.171449, 1.402128, 0.229653)",
        "(-0.174943, 1.400520, 0.242877)",
        "(-0.174943, 1.400520, 0.242877)",
        "(-0.177379, 1.399122, 0.251393)",
        "(-0.180362, 1.397396, 0.260320)",
        "(-0.183349, 1.395263, 0.268894)",
        "(-0.187740, 1.391276, 0.280732)",
        "(-0.187740, 1.391276, 0.280732)",
        "(-0.190838, 1.388034, 0.288725)",
        "(-0.193763, 1.384335, 0.296425)",
        "(-0.197119, 1.380009, 0.303779)",
        "(-0.201550, 1.373137, 0.312944)",
        "(-0.201550, 1.373137, 0.312944)",
        "(-0.204802, 1.367722, 0.318524)",
        "(-0.208182, 1.361635, 0.325005)",
        "(-0.211743, 1.354861, 0.330745)",
        "(-0.216870, 1.343464, 0.337219)",
        "(-0.216870, 1.343464, 0.337219)",
        "(-0.220372, 1.335234, 0.341697)",
        "(-0.223755, 1.326528, 0.346176)",
        "(-0.227095, 1.317213, 0.349297)",
        "(-0.232416, 1.302308, 0.353213)",
        "(-0.232416, 1.302308, 0.353213)",
        "(-0.236062, 1.291778, 0.355239)",
        "(-0.239788, 1.280896, 0.356542)",
        "(-0.243330, 1.269752, 0.357064)",
        "(-0.248471, 1.252766, 0.357471)",
        "(-0.248471, 1.252766, 0.357471)",
        "(-0.252200, 1.241512, 0.357217)",
        "(-0.255756, 1.230244, 0.356434)",
        "(-0.259197, 1.219086, 0.354814)",
        "(-0.264417, 1.202174, 0.351448)",
        "(-0.264417, 1.202174, 0.351448)",
        "(-0.267986, 1.190559, 0.348068)",
        "(-0.271379, 1.178943, 0.344346)",
        "(-0.274568, 1.167743, 0.340580)",
        "(-0.278669, 1.152123, 0.333500)",
        "(-0.278669, 1.152123, 0.333500)",
        "(-0.280847, 1.142659, 0.327332)",
        "(-0.282907, 1.133970, 0.319693)",
        "(-0.284643, 1.125757, 0.312141)",
        "(-0.286813, 1.114482, 0.301213)",
        "(-0.286813, 1.114482, 0.301213)",
        "(-0.287762, 1.107641, 0.292054)",
        "(-0.288820, 1.101268, 0.282076)",
        "(-0.289739, 1.095185, 0.271865)",
        "(-0.290987, 1.086689, 0.258752)",
        "(-0.290987, 1.086689, 0.258752)",
        "(-0.291237, 1.081817, 0.249671)",
        "(-0.291276, 1.077723, 0.239738)",
        "(-0.291406, 1.074307, 0.229335)",
        "(-0.290876, 1.070266, 0.215782)",
        "(-0.290876, 1.070266, 0.215782)",
        "(-0.289884, 1.068591, 0.206431)",
        "(-0.288601, 1.067755, 0.195661)",
        "(-0.287498, 1.067618, 0.185192)",
        "(-0.284859, 1.068209, 0.173107)",
        "(-0.284859, 1.068209, 0.173107)",
        "(-0.282560, 1.069373, 0.164929)",
        "(-0.280289, 1.071206, 0.155943)",
        "(-0.278018, 1.073561, 0.147283)",
        "(-0.273479, 1.077810, 0.136149)",
        "(-0.273479, 1.077810, 0.136149)",
        "(-0.270140, 1.081272, 0.128905)",
        "(-0.266682, 1.085283, 0.121359)",
        "(-0.263136, 1.089770, 0.114509)",
        "(-0.257383, 1.097594, 0.104046)",
        "(-0.257383, 1.097594, 0.104046)",
        "(-0.253465, 1.103346, 0.097714)",
        "(-0.249329, 1.109405, 0.092309)",
        "(-0.245213, 1.115831, 0.086816)",
        "(-0.239365, 1.126020, 0.079659)",
        "(-0.239365, 1.126020, 0.079659)",
        "(-0.235205, 1.133151, 0.075755)",
        "(-0.230857, 1.140593, 0.072070)",
        "(-0.226816, 1.148544, 0.068904)",
        "(-0.221210, 1.161039, 0.064578)",
        "(-0.221210, 1.161039, 0.064578)",
        "(-0.216805, 1.169473, 0.062156)",
        "(-0.212843, 1.178114, 0.060276)",
        "(-0.209183, 1.186903, 0.058781)",
        "(-0.203391, 1.200472, 0.056977)",
        "(-0.203391, 1.200472, 0.056977)",
        "(-0.200041, 1.209323, 0.055741)",
        "(-0.196783, 1.217882, 0.055123)",
        "(-0.193613, 1.226437, 0.054984)",
        "(-0.188350, 1.239023, 0.055119)",
        "(-0.188350, 1.239023, 0.055119)",
        "(-0.185809, 1.247263, 0.055033)",
        "(-0.183573, 1.255272, 0.055117)",
        "(-0.181443, 1.263020, 0.055776)",
        "(-0.177803, 1.274216, 0.056335)",
        "(-0.177803, 1.274216, 0.056335)",
        "(-0.176193, 1.281322, 0.056778)",
        "(-0.174726, 1.288260, 0.056917)",
        "(-0.173471, 1.295012, 0.057228)",
        "(-0.170739, 1.305124, 0.058623)",
        "(-0.170739, 1.305124, 0.058623)",
        "(-0.169188, 1.311951, 0.059476)",
        "(-0.168096, 1.318781, 0.059986)",
        "(-0.167797, 1.325460, 0.060621)",
        "(-0.166358, 1.335408, 0.062730)",
        "(-0.166358, 1.335408, 0.062730)",
        "(-0.164490, 1.342158, 0.064660)",
        "(-0.163695, 1.348797, 0.066715)",
        "(-0.163432, 1.355212, 0.068787)",
        "(-0.162884, 1.364767, 0.071927)",
        "(-0.162884, 1.364767, 0.071927)",
        "(-0.161631, 1.371176, 0.074577)",
        "(-0.161140, 1.377343, 0.078458)",
        "(-0.160248, 1.383352, 0.082822)",
        "(-0.159382, 1.391901, 0.088612)",
        "(-0.159382, 1.391901, 0.088612)",
        "(-0.159365, 1.397304, 0.092980)",
        "(-0.159380, 1.402513, 0.098005)",
        "(-0.159204, 1.407577, 0.103947)",
        "(-0.159417, 1.414549, 0.112168)",
        "(-0.159417, 1.414549, 0.112168)",
        "(-0.160266, 1.418650, 0.118017)",
        "(-0.161433, 1.422215, 0.124579)",
        "(-0.162341, 1.425360, 0.131888)",
        "(-0.163841, 1.429042, 0.142902)",
        "(-0.163841, 1.429042, 0.142902)",
        "(-0.165355, 1.430625, 0.150276)",
        "(-0.167041, 1.431620, 0.158159)",
        "(-0.168408, 1.431952, 0.166602)",
        "(-0.170508, 1.431361, 0.179161)",
        "(-0.170508, 1.431361, 0.179161)",
        "(-0.172094, 1.430077, 0.186956)",
        "(-0.173730, 1.428138, 0.195473)",
        "(-0.175023, 1.425719, 0.204298)",
        "(-0.177471, 1.420833, 0.216615)",
        "(-0.177471, 1.420833, 0.216615)",
        "(-0.179510, 1.416773, 0.224209)",
        "(-0.181017, 1.412434, 0.231810)",
        "(-0.182397, 1.407627, 0.239416)",
        "(-0.185168, 1.399574, 0.249980)",
        "(-0.185168, 1.399574, 0.249980)",
        "(-0.186975, 1.393777, 0.256567)",
        "(-0.188667, 1.387794, 0.262987)",
        "(-0.190369, 1.381471, 0.269221)",
        "(-0.192702, 1.371481, 0.277028)",
        "(-0.192702, 1.371481, 0.277028)",
        "(-0.194811, 1.364321, 0.281724)",
        "(-0.196896, 1.356702, 0.286459)",
        "(-0.198926, 1.348748, 0.290127)",
        "(-0.202108, 1.336049, 0.295265)",
        "(-0.202108, 1.336049, 0.295265)",
        "(-0.204712, 1.327104, 0.298316)",
        "(-0.207161, 1.317943, 0.300854)",
        "(-0.209644, 1.308524, 0.302677)",
        "(-0.213432, 1.293714, 0.304771)",
        "(-0.213432, 1.293714, 0.304771)",
        "(-0.216007, 1.283326, 0.304902)",
        "(-0.218400, 1.273353, 0.304986)",
        "(-0.220963, 1.263030, 0.305024)",
        "(-0.225322, 1.247317, 0.303511)",
        "(-0.225322, 1.247317, 0.303511)",
        "(-0.228025, 1.236833, 0.301891)",
        "(-0.230937, 1.226382, 0.299654)",
        "(-0.234229, 1.215971, 0.296875)",
        "(-0.238231, 1.200636, 0.292737)",
        "(-0.238231, 1.200636, 0.292737)",
        "(-0.240884, 1.190753, 0.289142)",
        "(-0.243600, 1.181152, 0.284392)",
        "(-0.246264, 1.171679, 0.278595)",
        "(-0.250520, 1.157654, 0.270343)",
        "(-0.250520, 1.157654, 0.270343)",
        "(-0.253196, 1.148632, 0.264057)",
        "(-0.255523, 1.139784, 0.256985)",
        "(-0.257746, 1.131196, 0.249392)",
        "(-0.261510, 1.119073, 0.237722)",
        "(-0.261510, 1.119073, 0.237722)",
        "(-0.263188, 1.111509, 0.230581)",
        "(-0.264455, 1.104788, 0.222538)",
        "(-0.266154, 1.099018, 0.213763)",
        "(-0.268029, 1.091765, 0.202095)",
        "(-0.268029, 1.091765, 0.202095)",
        "(-0.269005, 1.088020, 0.195027)",
        "(-0.269339, 1.085238, 0.186781)",
        "(-0.269511, 1.083427, 0.177782)",
        "(-0.269507, 1.081729, 0.166269)",
        "(-0.269507, 1.081729, 0.166269)",
        "(-0.268710, 1.081283, 0.159516)",
        "(-0.267859, 1.081835, 0.151277)",
        "(-0.266644, 1.082981, 0.143494)",
        "(-0.263986, 1.085840, 0.133351)",
        "(-0.263986, 1.085840, 0.133351)",
        "(-0.261751, 1.088571, 0.126724)",
        "(-0.259254, 1.092066, 0.119384)",
        "(-0.256670, 1.096276, 0.112297)",
        "(-0.251804, 1.103528, 0.102527)",
        "(-0.251804, 1.103528, 0.102527)",
        "(-0.248221, 1.109122, 0.096422)",
        "(-0.244325, 1.115294, 0.090173)",
        "(-0.240819, 1.122029, 0.084112)",
        "(-0.234970, 1.132991, 0.076059)",
        "(-0.234970, 1.132991, 0.076059)",
        "(-0.230422, 1.140991, 0.071167)",
        "(-0.226062, 1.149499, 0.067081)",
        "(-0.221507, 1.158636, 0.063877)",
        "(-0.214421, 1.173666, 0.058316)",
        "(-0.214421, 1.173666, 0.058316)",
        "(-0.209967, 1.184390, 0.055077)",
        "(-0.205919, 1.195693, 0.052889)",
        "(-0.201873, 1.207272, 0.051214)",
        "(-0.195261, 1.224987, 0.048968)",
        "(-0.195261, 1.224987, 0.048968)",
        "(-0.191333, 1.236881, 0.048194)",
        "(-0.188185, 1.248554, 0.048367)",
        "(-0.185672, 1.259957, 0.049259)",
        "(-0.180225, 1.276605, 0.050567)",
        "(-0.180225, 1.276605, 0.050567)",
        "(-0.177474, 1.287050, 0.052368)",
        "(-0.175402, 1.296810, 0.055195)",
        "(-0.173671, 1.306005, 0.057769)",
        "(-0.171211, 1.318637, 0.061887)",
        "(-0.171211, 1.318637, 0.061887)",
        "(-0.169717, 1.326432, 0.065311)",
        "(-0.168700, 1.333680, 0.069562)",
        "(-0.168340, 1.340278, 0.074019)",
        "(-0.168341, 1.349219, 0.079829)",
        "(-0.168341, 1.349219, 0.079829)",
        "(-0.167897, 1.354718, 0.084021)",
        "(-0.167445, 1.359818, 0.090045)",
        "(-0.167202, 1.364097, 0.096464)",
        "(-0.167357, 1.369714, 0.105005)",
        "(-0.167357, 1.369714, 0.105005)",
        "(-0.168000, 1.372871, 0.111059)",
        "(-0.168840, 1.375494, 0.117722)",
        "(-0.169366, 1.377643, 0.124784)",
        "(-0.170409, 1.379780, 0.135997)",
        "(-0.170409, 1.379780, 0.135997)",
        "(-0.171786, 1.380291, 0.144034)",
        "(-0.173012, 1.380153, 0.152424)",
        "(-0.174498, 1.379343, 0.160627)",
        "(-0.176738, 1.377000, 0.173944)",
        "(-0.176738, 1.377000, 0.173944)",
        "(-0.178525, 1.374859, 0.182532)",
        "(-0.180492, 1.372285, 0.190855)",
        "(-0.182608, 1.369126, 0.199342)",
        "(-0.185807, 1.363489, 0.212168)",
        "(-0.185807, 1.363489, 0.212168)",
        "(-0.188454, 1.358950, 0.219900)",
        "(-0.191464, 1.353631, 0.227235)",
        "(-0.194108, 1.347890, 0.234378)",
        "(-0.198256, 1.338460, 0.244532)",
        "(-0.198256, 1.338460, 0.244532)",
        "(-0.201013, 1.331727, 0.250064)",
        "(-0.204139, 1.324522, 0.254628)",
        "(-0.207177, 1.316980, 0.258826)",
        "(-0.211370, 1.305047, 0.264989)",
        "(-0.211370, 1.305047, 0.264989)",
        "(-0.214270, 1.296605, 0.267876)",
        "(-0.217634, 1.287618, 0.269602)",
        "(-0.221027, 1.278157, 0.270965)",
        "(-0.225369, 1.263517, 0.273414)",
        "(-0.225369, 1.263517, 0.273414)",
        "(-0.228842, 1.253465, 0.273883)",
        "(-0.232640, 1.243227, 0.273271)",
        "(-0.235815, 1.233045, 0.271999)",
        "(-0.240772, 1.218028, 0.268678)",
        "(-0.240772, 1.218028, 0.268678)",
        "(-0.243920, 1.208158, 0.266308)",
        "(-0.246915, 1.198538, 0.263446)",
        "(-0.249772, 1.189335, 0.259491)",
        "(-0.254058, 1.176180, 0.251273)",
        "(-0.254058, 1.176180, 0.251273)",
        "(-0.256843, 1.167858, 0.245745)",
        "(-0.259005, 1.160176, 0.240126)",
        "(-0.260548, 1.153210, 0.233332)",
        "(-0.262997, 1.143948, 0.220530)",
        "(-0.262997, 1.143948, 0.220530)",
        "(-0.264337, 1.138378, 0.212109)",
        "(-0.265275, 1.133321, 0.204237)",
        "(-0.265663, 1.128967, 0.195737)",
        "(-0.265407, 1.124231, 0.182196)",
        "(-0.265407, 1.124231, 0.182196)",
        "(-0.265025, 1.121964, 0.172896)",
        "(-0.264066, 1.120511, 0.164092)",
        "(-0.262682, 1.119931, 0.156257)",
        "(-0.259658, 1.120775, 0.143979)",
        "(-0.259658, 1.120775, 0.143979)",
        "(-0.257608, 1.122423, 0.135401)",
        "(-0.255243, 1.124831, 0.127435)",
        "(-0.252238, 1.127758, 0.120155)",
        "(-0.247554, 1.133272, 0.109220)",
        "(-0.247554, 1.133272, 0.109220)",
        "(-0.244647, 1.137552, 0.102298)",
        "(-0.241500, 1.142285, 0.096158)",
        "(-0.237876, 1.147500, 0.090617)",
        "(-0.232611, 1.156232, 0.082673)",
        "(-0.232611, 1.156232, 0.082673)",
        "(-0.229464, 1.162547, 0.077713)",
        "(-0.226101, 1.169116, 0.073871)",
        "(-0.222258, 1.176185, 0.070765)",
        "(-0.217280, 1.186740, 0.066664)",
        "(-0.217280, 1.186740, 0.066664)",
        "(-0.214280, 1.194162, 0.064294)",
        "(-0.211539, 1.201905, 0.062155)",
        "(-0.207968, 1.209792, 0.060407)",
        "(-0.203047, 1.221961, 0.058526)",
        "(-0.203047, 1.221961, 0.058526)",
        "(-0.200010, 1.230249, 0.058082)",
        "(-0.197095, 1.238607, 0.057980)",
        "(-0.194696, 1.246932, 0.057675)",
        "(-0.191027, 1.259243, 0.058091)",
        "(-0.191027, 1.259243, 0.058091)",
        "(-0.188915, 1.267362, 0.059170)",
        "(-0.187191, 1.275292, 0.060803)",
        "(-0.186185, 1.282939, 0.062483)",
        "(-0.184594, 1.293975, 0.064618)",
        "(-0.184594, 1.293975, 0.064618)",
        "(-0.183384, 1.300957, 0.067046)",
        "(-0.182456, 1.307618, 0.070631)",
        "(-0.182777, 1.313747, 0.073896)",
        "(-0.183778, 1.321973, 0.078897)",
        "(-0.183778, 1.321973, 0.078897)",
        "(-0.182923, 1.327076, 0.082183)",
        "(-0.182514, 1.331885, 0.087074)",
        "(-0.182675, 1.336304, 0.092577)",
        "(-0.184312, 1.342158, 0.099714)",
        "(-0.184312, 1.342158, 0.099714)",
        "(-0.184417, 1.345873, 0.104292)",
        "(-0.184158, 1.349532, 0.109474)",
        "(-0.184410, 1.353077, 0.115366)",
        "(-0.185369, 1.358015, 0.123630)",
        "(-0.185369, 1.358015, 0.123630)",
        "(-0.186497, 1.360979, 0.128778)",
        "(-0.187350, 1.363663, 0.133769)",
        "(-0.188260, 1.366104, 0.139449)",
        "(-0.189793, 1.368972, 0.148508)",
        "(-0.189793, 1.368972, 0.148508)",
        "(-0.190907, 1.370467, 0.154246)",
        "(-0.192556, 1.371514, 0.160080)",
        "(-0.194278, 1.372166, 0.166033)",
        "(-0.196644, 1.372340, 0.175088)",
        "(-0.196644, 1.372340, 0.175088)",
        "(-0.198374, 1.371891, 0.181270)",
        "(-0.200040, 1.371037, 0.187586)",
        "(-0.201811, 1.369731, 0.193741)",
        "(-0.204840, 1.366987, 0.203070)",
        "(-0.204840, 1.366987, 0.203070)",
        "(-0.206643, 1.364578, 0.209451)",
        "(-0.208427, 1.361767, 0.215936)",
        "(-0.210377, 1.358359, 0.222019)",
        "(-0.213908, 1.352154, 0.230366)",
        "(-0.213908, 1.352154, 0.230366)",
        "(-0.216323, 1.347281, 0.236230)",
        "(-0.218154, 1.341851, 0.242583)",
        "(-0.219916, 1.335938, 0.248224)",
        "(-0.223756, 1.326052, 0.254974)",
        "(-0.223756, 1.326052, 0.254974)",
        "(-0.226132, 1.318923, 0.258341)",
        "(-0.228359, 1.311547, 0.261786)",
        "(-0.230671, 1.303947, 0.265364)",
        "(-0.234186, 1.291910, 0.268799)",
        "(-0.234186, 1.291910, 0.268799)",
        "(-0.236936, 1.283397, 0.269525)",
        "(-0.239406, 1.274523, 0.270239)",
        "(-0.242384, 1.265306, 0.271335)",
        "(-0.246822, 1.250827, 0.271723)",
        "(-0.246822, 1.250827, 0.271723)",
        "(-0.249638, 1.240838, 0.270467)",
        "(-0.252447, 1.230520, 0.268901)",
        "(-0.255341, 1.219859, 0.267915)",
        "(-0.260741, 1.203918, 0.265765)",
        "(-0.260741, 1.203918, 0.265765)",
        "(-0.264317, 1.193683, 0.262928)",
        "(-0.267788, 1.183601, 0.258776)",
        "(-0.271209, 1.173681, 0.254684)",
        "(-0.276468, 1.159637, 0.248947)",
        "(-0.276468, 1.159637, 0.248947)",
        "(-0.279287, 1.151334, 0.244280)",
        "(-0.281754, 1.144012, 0.237929)",
        "(-0.284209, 1.137433, 0.230913)",
        "(-0.286588, 1.128559, 0.221434)",
        "(-0.286588, 1.128559, 0.221434)",
        "(-0.287339, 1.123506, 0.214783)",
        "(-0.288139, 1.119317, 0.206962)",
        "(-0.288606, 1.115812, 0.199420)",
        "(-0.288008, 1.111712, 0.189575)",
        "(-0.288008, 1.111712, 0.189575)",
        "(-0.287083, 1.110095, 0.181935)",
        "(-0.285730, 1.109467, 0.173354)",
        "(-0.284119, 1.109713, 0.165278)",
        "(-0.280501, 1.111569, 0.154314)",
        "(-0.280501, 1.111569, 0.154314)",
        "(-0.277623, 1.113983, 0.146601)",
        "(-0.274700, 1.117273, 0.138564)",
        "(-0.271442, 1.121295, 0.131221)",
        "(-0.265518, 1.128660, 0.120960)",
        "(-0.265518, 1.128660, 0.120960)",
        "(-0.261600, 1.134433, 0.114095)",
        "(-0.257795, 1.140839, 0.107119)",
        "(-0.253868, 1.147854, 0.100884)",
        "(-0.247037, 1.159317, 0.093674)",
        "(-0.247037, 1.159317, 0.093674)",
        "(-0.242476, 1.167644, 0.089059)",
        "(-0.238511, 1.176499, 0.084590)",
        "(-0.234626, 1.185619, 0.080233)",
        "(-0.229251, 1.199567, 0.075341)",
        "(-0.229251, 1.199567, 0.075341)",
        "(-0.224639, 1.209021, 0.073014)",
        "(-0.220673, 1.218651, 0.070528)",
        "(-0.217679, 1.228346, 0.068349)",
        "(-0.213549, 1.242912, 0.066634)",
        "(-0.213549, 1.242912, 0.066634)",
        "(-0.210681, 1.252692, 0.065966)",
        "(-0.208277, 1.262354, 0.066024)",
        "(-0.206252, 1.271875, 0.066434)",
        "(-0.203394, 1.285734, 0.067618)",
        "(-0.203394, 1.285734, 0.067618)",
        "(-0.201867, 1.294682, 0.068861)",
        "(-0.201103, 1.303136, 0.070880)",
        "(-0.200448, 1.311208, 0.072964)",
        "(-0.198202, 1.322734, 0.076439)",
        "(-0.198202, 1.322734, 0.076439)",
        "(-0.197086, 1.329976, 0.080152)",
        "(-0.196220, 1.336964, 0.084609)",
        "(-0.196239, 1.343399, 0.088595)",
        "(-0.195454, 1.352391, 0.093672)",
        "(-0.195454, 1.352391, 0.093672)",
        "(-0.195402, 1.357959, 0.098310)",
        "(-0.195059, 1.363243, 0.103947)",
        "(-0.194686, 1.368158, 0.109462)",
        "(-0.194616, 1.374749, 0.116953)",
        "(-0.194616, 1.374749, 0.116953)",
        "(-0.195196, 1.378618, 0.121538)",
        "(-0.195570, 1.382171, 0.126683)",
        "(-0.195671, 1.385336, 0.132517)",
        "(-0.196390, 1.388961, 0.141900)",
        "(-0.196390, 1.388961, 0.141900)",
        "(-0.197346, 1.390532, 0.147753)",
        "(-0.198369, 1.391526, 0.153883)",
        "(-0.199223, 1.391950, 0.160187)",
        "(-0.200750, 1.391415, 0.169887)",
        "(-0.200750, 1.391415, 0.169887)",
        "(-0.201835, 1.390391, 0.175384)",
        "(-0.202950, 1.388894, 0.181382)",
        "(-0.204006, 1.386887, 0.188205)",
        "(-0.205770, 1.382806, 0.198710)",
        "(-0.205770, 1.382806, 0.198710)",
        "(-0.207198, 1.379391, 0.204964)",
        "(-0.208818, 1.375498, 0.211143)",
        "(-0.210489, 1.371128, 0.217571)",
        "(-0.212598, 1.363717, 0.227132)",
        "(-0.212598, 1.363717, 0.227132)",
        "(-0.214731, 1.358142, 0.232580)",
        "(-0.217033, 1.352002, 0.237104)",
        "(-0.219125, 1.345398, 0.241035)",
        "(-0.222360, 1.334698, 0.247016)",
        "(-0.222360, 1.334698, 0.247016)",
        "(-0.224842, 1.327078, 0.250933)",
        "(-0.226916, 1.319087, 0.253679)",
        "(-0.229186, 1.310764, 0.255916)",
        "(-0.233079, 1.297509, 0.258155)",
        "(-0.233079, 1.297509, 0.258155)",
        "(-0.235638, 1.288092, 0.258654)",
        "(-0.237969, 1.278283, 0.259182)",
        "(-0.240841, 1.268070, 0.259257)",
        "(-0.245419, 1.252127, 0.258737)",
        "(-0.245419, 1.252127, 0.258737)",
        "(-0.247602, 1.241627, 0.258087)",
        "(-0.250054, 1.231540, 0.256009)",
        "(-0.252544, 1.221752, 0.252999)",
        "(-0.256113, 1.207691, 0.249159)",
        "(-0.256113, 1.207691, 0.249159)",
        "(-0.258012, 1.198730, 0.246255)",
        "(-0.260254, 1.190354, 0.242115)",
        "(-0.262383, 1.182500, 0.237078)",
        "(-0.265727, 1.171507, 0.229673)",
        "(-0.265727, 1.171507, 0.229673)",
        "(-0.267250, 1.164471, 0.224491)",
        "(-0.268757, 1.157915, 0.218472)",
        "(-0.270655, 1.151836, 0.211622)",
        "(-0.273313, 1.143666, 0.201928)",
        "(-0.273313, 1.143666, 0.201928)",
        "(-0.274198, 1.138737, 0.195746)",
        "(-0.274928, 1.134527, 0.188316)",
        "(-0.276055, 1.131244, 0.180125)",
        "(-0.276296, 1.127558, 0.169245)",
        "(-0.276296, 1.127558, 0.169245)",
        "(-0.275894, 1.126127, 0.162196)",
        "(-0.275143, 1.125559, 0.154381)",
        "(-0.274358, 1.125836, 0.146608)",
        "(-0.272403, 1.127635, 0.137019)",
        "(-0.272403, 1.127635, 0.137019)",
        "(-0.270063, 1.129367, 0.130889)",
        "(-0.267953, 1.131801, 0.124509)",
        "(-0.265805, 1.135006, 0.118406)",
        "(-0.262086, 1.140665, 0.109598)",
        "(-0.262086, 1.140665, 0.109598)",
        "(-0.259155, 1.144969, 0.104146)",
        "(-0.256142, 1.149632, 0.099387)",
        "(-0.253204, 1.154592, 0.095014)",
        "(-0.248668, 1.162492, 0.088939)",
        "(-0.248668, 1.162492, 0.088939)",
        "(-0.245286, 1.168157, 0.085369)",
        "(-0.241983, 1.174126, 0.082083)",
        "(-0.239118, 1.180368, 0.079095)",
        "(-0.234048, 1.189983, 0.075114)",
        "(-0.234048, 1.189983, 0.075114)",
        "(-0.230676, 1.196733, 0.073402)",
        "(-0.227508, 1.203783, 0.071780)",
        "(-0.224550, 1.211048, 0.070200)",
        "(-0.219699, 1.222082, 0.068529)",
        "(-0.219699, 1.222082, 0.068529)",
        "(-0.216684, 1.229704, 0.067717)",
        "(-0.214182, 1.236753, 0.067075)",
        "(-0.211672, 1.243924, 0.066438)",
        "(-0.207577, 1.254995, 0.066226)",
        "(-0.207577, 1.254995, 0.066226)",
        "(-0.205118, 1.262521, 0.066342)",
        "(-0.202760, 1.270085, 0.066440)",
        "(-0.200738, 1.277629, 0.066761)",
        "(-0.197375, 1.288993, 0.067380)",
        "(-0.197375, 1.288993, 0.067380)",
        "(-0.195658, 1.296667, 0.067736)",
        "(-0.193916, 1.304330, 0.068743)",
        "(-0.191931, 1.311990, 0.070467)",
        "(-0.189343, 1.323429, 0.072748)",
        "(-0.189343, 1.323429, 0.072748)",
        "(-0.187993, 1.330788, 0.074481)",
        "(-0.186791, 1.337855, 0.076629)",
        "(-0.185445, 1.344579, 0.079496)",
        "(-0.183409, 1.353972, 0.084658)",
        "(-0.183409, 1.353972, 0.084658)",
        "(-0.182187, 1.359682, 0.088414)",
        "(-0.181131, 1.364819, 0.092772)",
        "(-0.180377, 1.369443, 0.098135)",
        "(-0.179291, 1.375446, 0.106629)",
        "(-0.179291, 1.375446, 0.106629)",
        "(-0.179031, 1.378725, 0.112384)",
        "(-0.178921, 1.381419, 0.118464)",
        "(-0.178874, 1.383455, 0.125032)",
        "(-0.178940, 1.385208, 0.135490)",
        "(-0.178940, 1.385208, 0.135490)",
        "(-0.179226, 1.385522, 0.142160)",
        "(-0.180143, 1.385018, 0.148858)",
        "(-0.180829, 1.383926, 0.156330)",
        "(-0.181718, 1.381249, 0.167552)",
        "(-0.181718, 1.381249, 0.167552)",
        "(-0.183025, 1.378664, 0.174457)",
        "(-0.184384, 1.375530, 0.181003)",
        "(-0.185745, 1.371874, 0.187733)",
        "(-0.187877, 1.365626, 0.198092)",
        "(-0.187877, 1.365626, 0.198092)",
        "(-0.189330, 1.361099, 0.204393)",
        "(-0.190879, 1.356253, 0.209995)",
        "(-0.192715, 1.351205, 0.215728)",
        "(-0.195595, 1.343046, 0.224318)",
        "(-0.195595, 1.343046, 0.224318)",
        "(-0.197403, 1.337368, 0.229208)",
        "(-0.199303, 1.331503, 0.233902)",
        "(-0.201547, 1.325365, 0.238676)",
        "(-0.205296, 1.315557, 0.245332)",
        "(-0.205296, 1.315557, 0.245332)",
        "(-0.207594, 1.308755, 0.249139)",
        "(-0.210250, 1.301564, 0.252798)",
        "(-0.212966, 1.294092, 0.256282)",
        "(-0.217038, 1.282367, 0.259574)",
        "(-0.217038, 1.282367, 0.259574)",
        "(-0.219647, 1.274174, 0.260651)",
        "(-0.222713, 1.265574, 0.261318)",
        "(-0.225787, 1.256499, 0.261962)",
        "(-0.230205, 1.242218, 0.261433)",
        "(-0.230205, 1.242218, 0.261433)",
        "(-0.233054, 1.232525, 0.259676)",
        "(-0.235979, 1.222789, 0.257790)",
        "(-0.238535, 1.213198, 0.256108)",
        "(-0.241676, 1.199338, 0.250661)",
        "(-0.241676, 1.199338, 0.250661)",
        "(-0.244445, 1.190220, 0.245242)",
        "(-0.247189, 1.181125, 0.239724)",
        "(-0.249858, 1.172182, 0.234198)",
        "(-0.253938, 1.159607, 0.225570)",
        "(-0.253938, 1.159607, 0.225570)",
        "(-0.255969, 1.151999, 0.218380)",
        "(-0.257889, 1.144915, 0.210486)",
        "(-0.259627, 1.139017, 0.202871)",
        "(-0.261374, 1.131251, 0.193550)",
        "(-0.261374, 1.131251, 0.193550)",
        "(-0.261314, 1.127220, 0.186966)",
        "(-0.261375, 1.124531, 0.178641)",
        "(-0.261400, 1.122794, 0.170066)",
        "(-0.260387, 1.121476, 0.159895)",
        "(-0.260387, 1.121476, 0.159895)",
        "(-0.258624, 1.121474, 0.153434)",
        "(-0.256901, 1.122433, 0.146472)",
        "(-0.254982, 1.124200, 0.139245)",
        "(-0.251372, 1.127952, 0.130057)",
        "(-0.251372, 1.127952, 0.130057)",
        "(-0.248390, 1.130975, 0.124828)",
        "(-0.244997, 1.134506, 0.119842)",
        "(-0.242033, 1.138726, 0.114430)",
        "(-0.237575, 1.145954, 0.106467)",
        "(-0.237575, 1.145954, 0.106467)",
        "(-0.234014, 1.151086, 0.102251)",
        "(-0.230437, 1.156515, 0.098163)",
        "(-0.227274, 1.162202, 0.094209)",
        "(-0.222216, 1.170966, 0.089122)",
        "(-0.222216, 1.170966, 0.089122)",
        "(-0.218638, 1.177035, 0.086527)",
        "(-0.215242, 1.183323, 0.084024)",
        "(-0.212190, 1.189770, 0.081792)",
        "(-0.207759, 1.199810, 0.078241)",
        "(-0.207759, 1.199810, 0.078241)",
        "(-0.204644, 1.206775, 0.076434)",
        "(-0.201461, 1.213912, 0.075556)",
        "(-0.198435, 1.221256, 0.074561)",
        "(-0.193489, 1.232745, 0.073284)",
        "(-0.193489, 1.232745, 0.073284)",
        "(-0.190390, 1.240902, 0.072462)",
        "(-0.187404, 1.249474, 0.071754)",
        "(-0.184139, 1.258404, 0.071739)",
        "(-0.179645, 1.272548, 0.071666)",
        "(-0.179645, 1.272548, 0.071666)",
        "(-0.176822, 1.282320, 0.071606)",
        "(-0.173845, 1.292195, 0.072319)",
        "(-0.170798, 1.301862, 0.074301)",
        "(-0.167334, 1.316535, 0.076555)",
        "(-0.167334, 1.316535, 0.076555)",
        "(-0.165392, 1.325967, 0.078090)",
        "(-0.163597, 1.334989, 0.079908)",
        "(-0.162018, 1.343430, 0.082802)",
        "(-0.161045, 1.354636, 0.087897)",
        "(-0.161045, 1.354636, 0.087897)",
        "(-0.160270, 1.361345, 0.091097)",
        "(-0.159794, 1.367244, 0.094764)",
        "(-0.159771, 1.372232, 0.099601)",
        "(-0.159805, 1.378164, 0.108145)",
        "(-0.159805, 1.378164, 0.108145)",
        "(-0.159936, 1.381408, 0.113395)",
        "(-0.160386, 1.384004, 0.118692)",
        "(-0.160870, 1.386043, 0.124907)",
        "(-0.161282, 1.388515, 0.135482)",
        "(-0.161282, 1.388515, 0.135482)",
        "(-0.161976, 1.389782, 0.142178)",
        "(-0.162792, 1.390727, 0.148597)",
        "(-0.163790, 1.391372, 0.154985)",
        "(-0.165733, 1.391798, 0.165031)",
        "(-0.165733, 1.391798, 0.165031)",
        "(-0.166695, 1.391709, 0.172497)",
        "(-0.168044, 1.391134, 0.180096)",
        "(-0.169581, 1.390243, 0.187309)",
        "(-0.172681, 1.388171, 0.197626)",
        "(-0.172681, 1.388171, 0.197626)",
        "(-0.174911, 1.386382, 0.204893)",
        "(-0.176904, 1.384326, 0.212414)",
        "(-0.179115, 1.381746, 0.219675)",
        "(-0.183146, 1.376977, 0.229184)",
        "(-0.183146, 1.376977, 0.229184)",
        "(-0.186075, 1.373019, 0.234832)",
        "(-0.188950, 1.368343, 0.240693)",
        "(-0.191577, 1.362904, 0.247185)",
        "(-0.195633, 1.353413, 0.255635)",
        "(-0.195633, 1.353413, 0.255635)",
        "(-0.198840, 1.346276, 0.260141)",
        "(-0.202061, 1.338549, 0.264379)",
        "(-0.205156, 1.330206, 0.268186)",
        "(-0.209097, 1.316572, 0.272709)",
        "(-0.209097, 1.316572, 0.272709)",
        "(-0.211602, 1.307034, 0.275426)",
        "(-0.215104, 1.297182, 0.277302)",
        "(-0.218095, 1.287153, 0.278214)",
        "(-0.222277, 1.271731, 0.278074)",
        "(-0.222277, 1.271731, 0.278074)",
        "(-0.224780, 1.261127, 0.277282)",
        "(-0.227662, 1.250355, 0.276238)",
        "(-0.230956, 1.239782, 0.275141)",
        "(-0.233996, 1.224816, 0.270718)",
        "(-0.233996, 1.224816, 0.270718)",
        "(-0.236808, 1.215292, 0.266392)",
        "(-0.239241, 1.205941, 0.261800)",
        "(-0.241034, 1.196703, 0.256399)",
        "(-0.244413, 1.183444, 0.248094)",
        "(-0.244413, 1.183444, 0.248094)",
        "(-0.245578, 1.175180, 0.242134)",
        "(-0.246789, 1.167459, 0.234827)",
        "(-0.248233, 1.160182, 0.226756)",
        "(-0.250137, 1.149938, 0.214637)",
        "(-0.250137, 1.149938, 0.214637)",
        "(-0.251510, 1.143644, 0.206716)",
        "(-0.252115, 1.137912, 0.198987)",
        "(-0.252238, 1.133004, 0.190048)",
        "(-0.252922, 1.127144, 0.176024)",
        "(-0.252922, 1.127144, 0.176024)",
        "(-0.252943, 1.124311, 0.167413)",
        "(-0.251954, 1.122341, 0.160056)",
        "(-0.250748, 1.121476, 0.152498)",
        "(-0.248214, 1.122209, 0.140429)",
        "(-0.248214, 1.122209, 0.140429)",
        "(-0.246116, 1.123668, 0.132533)",
        "(-0.243837, 1.126040, 0.125400)",
        "(-0.241159, 1.128999, 0.118642)",
        "(-0.236741, 1.135124, 0.108403)",
        "(-0.236741, 1.135124, 0.108403)",
        "(-0.233347, 1.139919, 0.102390)",
        "(-0.229775, 1.145460, 0.096564)",
        "(-0.226003, 1.151870, 0.090608)",
        "(-0.220414, 1.162329, 0.083084)",
        "(-0.220414, 1.162329, 0.083084)",
        "(-0.216677, 1.169794, 0.078432)",
        "(-0.212864, 1.177788, 0.074336)",
        "(-0.209063, 1.186238, 0.071378)",
        "(-0.203887, 1.199553, 0.067211)",
        "(-0.203887, 1.199553, 0.067211)",
        "(-0.200847, 1.208705, 0.064656)",
        "(-0.197067, 1.218182, 0.062674)",
        "(-0.193714, 1.227903, 0.061543)",
        "(-0.189915, 1.242498, 0.060490)",
        "(-0.189915, 1.242498, 0.060490)",
        "(-0.187898, 1.252229, 0.059882)",
        "(-0.184339, 1.261974, 0.059412)",
        "(-0.181190, 1.271584, 0.060204)",
        "(-0.178803, 1.285577, 0.061736)",
        "(-0.178803, 1.285577, 0.061736)",
        "(-0.178147, 1.294599, 0.062689)",
        "(-0.176463, 1.303507, 0.063886)",
        "(-0.173525, 1.312610, 0.066252)",
        "(-0.171853, 1.324584, 0.070285)",
        "(-0.171853, 1.324584, 0.070285)",
        "(-0.172170, 1.332159, 0.072663)",
        "(-0.172356, 1.339596, 0.074842)",
        "(-0.171098, 1.346984, 0.076995)",
        "(-0.170122, 1.357567, 0.083458)",
        "(-0.170122, 1.357567, 0.083458)",
        "(-0.169972, 1.364253, 0.087695)",
        "(-0.170234, 1.370463, 0.091525)",
        "(-0.170803, 1.376132, 0.095792)",
        "(-0.170993, 1.383821, 0.103204)",
        "(-0.170993, 1.383821, 0.103204)",
        "(-0.171268, 1.388353, 0.109152)",
        "(-0.172032, 1.392326, 0.115176)",
        "(-0.173015, 1.395737, 0.120570)",
        "(-0.174597, 1.399820, 0.128818)",
        "(-0.174597, 1.399820, 0.128818)",
        "(-0.175302, 1.401934, 0.135867)",
        "(-0.175953, 1.403574, 0.142971)",
        "(-0.176777, 1.404757, 0.149599)",
        "(-0.178771, 1.405484, 0.159580)",
        "(-0.178771, 1.405484, 0.159580)",
        "(-0.179823, 1.405590, 0.166454)",
        "(-0.180746, 1.405409, 0.173832)",
        "(-0.181706, 1.404915, 0.181382)",
        "(-0.183549, 1.403454, 0.191347)",
        "(-0.183549, 1.403454, 0.191347)",
        "(-0.184687, 1.402103, 0.196980)",
        "(-0.186315, 1.400339, 0.202819)",
        "(-0.187755, 1.398347, 0.209253)",
        "(-0.189357, 1.394966, 0.218419)",
        "(-0.189357, 1.394966, 0.218419)",
        "(-0.190711, 1.392230, 0.223688)",
        "(-0.192549, 1.388982, 0.228412)",
        "(-0.194219, 1.385233, 0.232921)",
        "(-0.196458, 1.378462, 0.240434)",
        "(-0.196458, 1.378462, 0.240434)",
        "(-0.197880, 1.373294, 0.245050)",
        "(-0.199802, 1.367487, 0.248422)",
        "(-0.201583, 1.361057, 0.251407)",
        "(-0.203917, 1.350102, 0.255409)",
        "(-0.203917, 1.350102, 0.255409)",
        "(-0.205386, 1.342043, 0.256830)",
        "(-0.206686, 1.333353, 0.257675)",
        "(-0.208487, 1.323975, 0.258514)",
        "(-0.210990, 1.308979, 0.259228)",
        "(-0.210990, 1.308979, 0.259228)",
        "(-0.212594, 1.298646, 0.258175)",
        "(-0.214662, 1.287960, 0.256650)",
        "(-0.217121, 1.277092, 0.255093)",
        "(-0.220363, 1.260662, 0.251796)",
        "(-0.220363, 1.260662, 0.251796)",
        "(-0.222625, 1.249707, 0.249020)",
        "(-0.224857, 1.238684, 0.246231)",
        "(-0.227329, 1.227755, 0.242889)",
        "(-0.231768, 1.211827, 0.236111)",
        "(-0.231768, 1.211827, 0.236111)",
        "(-0.234753, 1.201548, 0.230197)",
        "(-0.238033, 1.191341, 0.224015)",
        "(-0.241478, 1.181300, 0.218923)",
        "(-0.245610, 1.167538, 0.212326)",
        "(-0.245610, 1.167538, 0.212326)",
        "(-0.247980, 1.159722, 0.204698)",
        "(-0.251090, 1.152810, 0.195553)",
        "(-0.253752, 1.146539, 0.187866)",
        "(-0.255625, 1.138662, 0.178596)",
        "(-0.255625, 1.138662, 0.178596)",
        "(-0.256764, 1.134956, 0.171730)",
        "(-0.257524, 1.132495, 0.164559)",
        "(-0.257571, 1.131342, 0.158153)",
        "(-0.255526, 1.132211, 0.148119)",
        "(-0.255526, 1.132211, 0.148119)",
        "(-0.254058, 1.134147, 0.140216)",
        "(-0.252691, 1.136726, 0.132743)",
        "(-0.250178, 1.139723, 0.126893)",
        "(-0.245706, 1.145412, 0.117415)",
        "(-0.245706, 1.145412, 0.117415)",
        "(-0.242976, 1.149940, 0.109976)",
        "(-0.240133, 1.154914, 0.103411)",
        "(-0.237032, 1.160197, 0.097973)",
        "(-0.231825, 1.168899, 0.090483)",
        "(-0.231825, 1.168899, 0.090483)",
        "(-0.228652, 1.175350, 0.085736)",
        "(-0.225865, 1.182446, 0.081153)",
        "(-0.222324, 1.190008, 0.077462)",
        "(-0.217557, 1.202412, 0.072789)",
        "(-0.217557, 1.202412, 0.072789)",
        "(-0.214068, 1.211277, 0.069731)",
        "(-0.210734, 1.220646, 0.067528)",
        "(-0.207933, 1.230414, 0.066120)",
        "(-0.202610, 1.245483, 0.065159)",
        "(-0.202610, 1.245483, 0.065159)",
        "(-0.199675, 1.255873, 0.064735)",
        "(-0.196997, 1.266388, 0.064900)",
        "(-0.194415, 1.276837, 0.065823)",
        "(-0.191745, 1.292123, 0.067110)",
        "(-0.191745, 1.292123, 0.067110)",
        "(-0.189558, 1.302121, 0.067685)",
        "(-0.187374, 1.311751, 0.069801)",
        "(-0.186039, 1.320935, 0.073388)",
        "(-0.184400, 1.334020, 0.076910)",
        "(-0.184400, 1.334020, 0.076910)",
        "(-0.182381, 1.342221, 0.078927)",
        "(-0.181363, 1.349951, 0.083219)",
        "(-0.180915, 1.357101, 0.088517)",
        "(-0.181017, 1.367087, 0.093783)",
        "(-0.181017, 1.367087, 0.093783)",
        "(-0.179721, 1.373420, 0.097093)",
        "(-0.179227, 1.379422, 0.101892)",
        "(-0.179417, 1.385011, 0.106836)",
        "(-0.179832, 1.392792, 0.112784)",
        "(-0.179832, 1.392792, 0.112784)",
        "(-0.180014, 1.397659, 0.116439)",
        "(-0.180116, 1.402296, 0.121335)",
        "(-0.180259, 1.406672, 0.127465)",
        "(-0.180757, 1.412570, 0.135207)",
        "(-0.180757, 1.412570, 0.135207)",
        "(-0.181498, 1.415993, 0.140089)",
        "(-0.182312, 1.418999, 0.145218)",
        "(-0.182945, 1.421624, 0.150605)",
        "(-0.184216, 1.424513, 0.158865)",
        "(-0.184216, 1.424513, 0.158865)",
        "(-0.185063, 1.425875, 0.163422)",
        "(-0.186062, 1.426642, 0.167789)",
        "(-0.187142, 1.426905, 0.172562)",
        "(-0.188611, 1.426081, 0.180302)",
        "(-0.188611, 1.426081, 0.180302)",
        "(-0.189711, 1.424705, 0.185472)",
        "(-0.190709, 1.422703, 0.190661)",
        "(-0.191864, 1.420121, 0.195490)",
        "(-0.193711, 1.415278, 0.202956)",
        "(-0.193711, 1.415278, 0.202956)",
        "(-0.194725, 1.411543, 0.208480)",
        "(-0.196271, 1.407254, 0.213848)",
        "(-0.197882, 1.402543, 0.218564)",
        "(-0.200070, 1.394770, 0.225221)",
        "(-0.200070, 1.394770, 0.225221)",
        "(-0.201823, 1.388957, 0.229885)",
        "(-0.203649, 1.382663, 0.234261)",
        "(-0.205439, 1.375999, 0.238082)",
        "(-0.208539, 1.364917, 0.243365)",
        "(-0.208539, 1.364917, 0.243365)",
        "(-0.210787, 1.357192, 0.246387)",
        "(-0.212705, 1.349100, 0.248988)",
        "(-0.214679, 1.340574, 0.251102)",
        "(-0.218308, 1.326891, 0.253361)",
        "(-0.218308, 1.326891, 0.253361)",
        "(-0.220865, 1.317217, 0.254514)",
        "(-0.223210, 1.307244, 0.255344)",
        "(-0.225555, 1.297061, 0.255422)",
        "(-0.229819, 1.281129, 0.254530)",
        "(-0.229819, 1.281129, 0.254530)",
        "(-0.232528, 1.270136, 0.253583)",
        "(-0.235117, 1.258969, 0.253082)",
        "(-0.237497, 1.247820, 0.252153)",
        "(-0.241484, 1.231532, 0.247722)",
        "(-0.241484, 1.231532, 0.247722)",
        "(-0.244303, 1.221153, 0.243217)",
        "(-0.247152, 1.210902, 0.238674)",
        "(-0.249490, 1.200594, 0.234277)",
        "(-0.253462, 1.185395, 0.226863)",
        "(-0.253462, 1.185395, 0.226863)",
        "(-0.256656, 1.175933, 0.220911)",
        "(-0.259280, 1.166955, 0.214841)",
        "(-0.261708, 1.158517, 0.208226)",
        "(-0.266042, 1.147090, 0.197129)",
        "(-0.266042, 1.147090, 0.197129)",
        "(-0.268844, 1.140483, 0.189721)",
        "(-0.270665, 1.134758, 0.181892)",
        "(-0.272262, 1.129884, 0.174436)",
        "(-0.274261, 1.124449, 0.162154)",
        "(-0.274261, 1.124449, 0.162154)",
        "(-0.275052, 1.122035, 0.153540)",
        "(-0.275244, 1.120536, 0.145383)",
        "(-0.274752, 1.119963, 0.137885)",
        "(-0.272995, 1.120663, 0.128078)",
        "(-0.272995, 1.120663, 0.128078)",
        "(-0.271250, 1.122619, 0.120730)",
        "(-0.269573, 1.125393, 0.112873)",
        "(-0.267586, 1.129080, 0.105999)",
        "(-0.262600, 1.135824, 0.096456)",
        "(-0.262600, 1.135824, 0.096456)",
        "(-0.258923, 1.141382, 0.090432)",
        "(-0.255412, 1.148000, 0.084296)",
        "(-0.251858, 1.155481, 0.078913)",
        "(-0.245744, 1.168034, 0.072906)",
        "(-0.245744, 1.168034, 0.072906)",
        "(-0.240212, 1.177040, 0.069387)",
        "(-0.235689, 1.186823, 0.065672)",
        "(-0.232109, 1.197019, 0.062944)",
        "(-0.226367, 1.212582, 0.060026)",
        "(-0.226367, 1.212582, 0.060026)",
        "(-0.222197, 1.223047, 0.057775)",
        "(-0.219535, 1.233530, 0.055987)",
        "(-0.216878, 1.243782, 0.054553)",
        "(-0.212382, 1.258564, 0.053976)",
        "(-0.212382, 1.258564, 0.053976)",
        "(-0.209510, 1.268114, 0.054019)",
        "(-0.207480, 1.277358, 0.054726)",
        "(-0.206053, 1.286306, 0.055318)",
        "(-0.204231, 1.298972, 0.056530)",
        "(-0.204231, 1.298972, 0.056530)",
        "(-0.202232, 1.307064, 0.057962)",
        "(-0.200372, 1.314833, 0.059991)",
        "(-0.199400, 1.322369, 0.062193)",
        "(-0.198610, 1.333259, 0.065114)",
        "(-0.198610, 1.333259, 0.065114)",
        "(-0.197917, 1.340311, 0.067142)",
        "(-0.196844, 1.347202, 0.070013)",
        "(-0.196075, 1.353809, 0.073308)",
        "(-0.195691, 1.362980, 0.077999)",
        "(-0.195691, 1.362980, 0.077999)",
        "(-0.195613, 1.368770, 0.081379)",
        "(-0.195339, 1.373837, 0.085036)",
        "(-0.194764, 1.378652, 0.089439)",
        "(-0.194629, 1.385301, 0.096193)",
        "(-0.194629, 1.385301, 0.096193)",
        "(-0.194826, 1.389224, 0.100745)",
        "(-0.194885, 1.392816, 0.105403)",
        "(-0.195170, 1.395834, 0.110426)",
        "(-0.195749, 1.399126, 0.119410)",
        "(-0.195749, 1.399126, 0.119410)",
        "(-0.196302, 1.400510, 0.125292)",
        "(-0.196970, 1.401250, 0.130702)",
        "(-0.197910, 1.401377, 0.136447)",
        "(-0.199455, 1.400378, 0.145143)",
        "(-0.199455, 1.400378, 0.145143)",
        "(-0.200626, 1.398851, 0.150666)",
        "(-0.201638, 1.396696, 0.155930)",
        "(-0.202532, 1.393899, 0.161368)",
        "(-0.204502, 1.388424, 0.170590)",
        "(-0.204502, 1.388424, 0.170590)",
        "(-0.205847, 1.384365, 0.176154)",
        "(-0.207021, 1.380044, 0.180974)",
        "(-0.208747, 1.375252, 0.185868)",
        "(-0.211544, 1.367222, 0.192994)",
        "(-0.211544, 1.367222, 0.192994)",
        "(-0.212532, 1.361630, 0.197376)",
        "(-0.213755, 1.355780, 0.201847)",
        "(-0.215654, 1.349665, 0.206531)",
        "(-0.218412, 1.340330, 0.212312)",
        "(-0.218412, 1.340330, 0.212312)",
        "(-0.219622, 1.334071, 0.215551)",
        "(-0.221580, 1.327376, 0.218985)",
        "(-0.224032, 1.320257, 0.222456)",
        "(-0.227969, 1.309029, 0.226276)",
        "(-0.227969, 1.309029, 0.226276)",
        "(-0.229743, 1.301200, 0.228209)",
        "(-0.231833, 1.292808, 0.230173)",
        "(-0.234949, 1.283986, 0.231531)",
        "(-0.239161, 1.270685, 0.232131)",
        "(-0.239161, 1.270685, 0.232131)",
        "(-0.241480, 1.261798, 0.231863)",
        "(-0.244059, 1.252724, 0.231123)",
        "(-0.246676, 1.243530, 0.230321)",
        "(-0.251293, 1.230109, 0.228764)",
        "(-0.251293, 1.230109, 0.228764)",
        "(-0.253004, 1.221564, 0.226331)",
        "(-0.255399, 1.213149, 0.223032)",
        "(-0.258114, 1.204588, 0.219303)",
        "(-0.262363, 1.191752, 0.213072)",
        "(-0.262363, 1.191752, 0.213072)",
        "(-0.264495, 1.183382, 0.207905)",
        "(-0.266914, 1.175128, 0.202539)",
        "(-0.269270, 1.167168, 0.197280)",
        "(-0.272239, 1.156213, 0.188815)",
        "(-0.272239, 1.156213, 0.188815)",
        "(-0.273997, 1.149735, 0.183091)",
        "(-0.275565, 1.144068, 0.176780)",
        "(-0.277193, 1.139441, 0.168761)",
        "(-0.278897, 1.133393, 0.158238)",
        "(-0.278897, 1.133393, 0.158238)",
        "(-0.279740, 1.130147, 0.152256)",
        "(-0.279762, 1.127534, 0.146351)",
        "(-0.279609, 1.125922, 0.140391)",
        "(-0.278940, 1.125341, 0.130584)",
        "(-0.278940, 1.125341, 0.130584)",
        "(-0.278011, 1.125816, 0.124532)",
        "(-0.276319, 1.126848, 0.119475)",
        "(-0.274147, 1.128621, 0.114155)",
        "(-0.270664, 1.132811, 0.105662)",
        "(-0.270664, 1.132811, 0.105662)",
        "(-0.268026, 1.136419, 0.100285)",
        "(-0.265026, 1.140268, 0.095611)",
        "(-0.261419, 1.144561, 0.090955)",
        "(-0.256353, 1.152128, 0.084044)",
        "(-0.256353, 1.152128, 0.084044)",
        "(-0.253075, 1.157748, 0.079796)",
        "(-0.249388, 1.163885, 0.075598)",
        "(-0.245015, 1.170429, 0.071599)",
        "(-0.238950, 1.180948, 0.066661)",
        "(-0.238950, 1.180948, 0.066661)",
        "(-0.235736, 1.188399, 0.063412)",
        "(-0.232123, 1.195989, 0.060127)",
        "(-0.228168, 1.203559, 0.057871)",
        "(-0.222158, 1.214909, 0.055570)",
        "(-0.222158, 1.214909, 0.055570)",
        "(-0.219030, 1.222779, 0.053589)",
        "(-0.216073, 1.230711, 0.052214)",
        "(-0.212768, 1.238802, 0.051240)",
        "(-0.207073, 1.251177, 0.050946)",
        "(-0.207073, 1.251177, 0.050946)",
        "(-0.203959, 1.259785, 0.051013)",
        "(-0.201162, 1.268542, 0.051044)",
        "(-0.198262, 1.277341, 0.051405)",
        "(-0.194357, 1.290358, 0.052885)",
        "(-0.194357, 1.290358, 0.052885)",
        "(-0.191929, 1.298825, 0.053925)",
        "(-0.190187, 1.307085, 0.055338)",
        "(-0.188254, 1.315143, 0.057407)",
        "(-0.185817, 1.326517, 0.061477)",
        "(-0.185817, 1.326517, 0.061477)",
        "(-0.184317, 1.333660, 0.064616)",
        "(-0.183249, 1.340323, 0.068166)",
        "(-0.182506, 1.346408, 0.072377)",
        "(-0.181349, 1.354783, 0.079108)",
        "(-0.181349, 1.354783, 0.079108)",
        "(-0.181120, 1.359918, 0.083704)",
        "(-0.181010, 1.364757, 0.088803)",
        "(-0.180614, 1.369464, 0.094872)",
        "(-0.180750, 1.375813, 0.104443)",
        "(-0.180750, 1.375813, 0.104443)",
        "(-0.180768, 1.379558, 0.110225)",
        "(-0.181152, 1.382982, 0.116431)",
        "(-0.181701, 1.386011, 0.123268)",
        "(-0.182555, 1.389890, 0.133638)",
        "(-0.182555, 1.389890, 0.133638)",
        "(-0.183361, 1.391849, 0.139864)",
        "(-0.184406, 1.393211, 0.146330)",
        "(-0.185516, 1.393931, 0.153298)",
        "(-0.186863, 1.393870, 0.164519)",
        "(-0.186863, 1.393870, 0.164519)",
        "(-0.188212, 1.392951, 0.171630)",
        "(-0.189893, 1.391446, 0.178284)",
        "(-0.191978, 1.389083, 0.184761)",
        "(-0.194756, 1.384508, 0.194543)",
        "(-0.194756, 1.384508, 0.194543)",
        "(-0.196812, 1.380656, 0.200666)",
        "(-0.199392, 1.376142, 0.206184)",
        "(-0.202028, 1.371001, 0.211398)",
        "(-0.205494, 1.362412, 0.218859)",
        "(-0.205494, 1.362412, 0.218859)",
        "(-0.207744, 1.356406, 0.223199)",
        "(-0.210242, 1.350209, 0.226472)",
        "(-0.212893, 1.343764, 0.229093)",
        "(-0.216383, 1.333682, 0.233274)"
    ],
    "rightHandRotations": [
        "(302.664700, 119.511700, 300.952700)",
        "(303.226000, 121.075800, 299.733300)",
        "(303.771200, 122.093600, 298.979700)",
        "(304.129500, 123.570400, 298.071100)",
        "(304.905700, 125.739800, 296.017000)",
        "(304.905700, 125.739800, 296.017000)",
        "(305.344300, 125.203500, 296.225800)",
        "(305.373000, 124.232300, 297.177000)",
        "(305.072000, 123.097300, 298.538100)",
        "(304.904700, 122.395800, 299.517500)",
        "(304.928800, 122.434000, 299.225500)",
        "(304.928800, 122.434000, 299.225500)",
        "(304.774700, 122.571100, 299.158300)",
        "(304.628300, 122.682900, 299.034700)",
        "(304.408300, 122.601700, 299.086800)",
        "(304.118500, 122.264800, 299.261700)",
        "(304.118500, 122.264800, 299.261700)",
        "(304.110200, 122.023400, 299.187700)",
        "(303.974800, 121.823500, 299.227000)",
        "(303.687300, 121.471900, 299.682900)",
        "(303.690200, 121.234400, 299.614800)",
        "(303.690200, 121.234400, 299.614800)",
        "(303.822000, 121.211500, 299.414700)",
        "(303.765100, 120.803900, 299.782900)",
        "(303.677200, 120.203600, 300.240400)",
        "(303.699800, 119.965800, 300.154500)",
        "(303.699800, 119.965800, 300.154500)",
        "(303.923900, 119.838600, 300.024500)",
        "(304.122300, 119.502000, 300.251300)",
        "(304.013500, 119.002000, 300.811600)",
        "(304.149000, 118.642000, 300.822200)",
        "(304.149000, 118.642000, 300.822200)",
        "(304.310500, 118.858000, 300.567000)",
        "(304.493700, 118.740400, 300.552000)",
        "(304.745100, 118.559200, 300.696600)",
        "(305.123400, 118.331600, 300.856100)",
        "(305.123400, 118.331600, 300.856100)",
        "(305.308200, 118.262200, 300.909100)",
        "(305.202900, 117.967900, 301.243200)",
        "(305.167900, 117.996700, 301.222700)",
        "(305.483800, 118.128100, 300.889100)",
        "(305.483800, 118.128100, 300.889100)",
        "(305.350600, 118.016000, 301.074700)",
        "(305.042300, 117.913600, 301.267600)",
        "(305.078900, 117.952500, 300.994000)",
        "(305.087200, 117.725400, 301.008700)",
        "(305.087200, 117.725400, 301.008700)",
        "(304.802800, 117.766400, 301.026800)",
        "(304.562500, 117.541000, 301.302800)",
        "(304.544400, 117.464400, 301.210300)",
        "(304.507200, 117.056500, 301.340200)",
        "(304.507200, 117.056500, 301.340200)",
        "(304.238700, 116.846600, 301.579000)",
        "(304.100500, 116.583600, 301.685400)",
        "(303.970800, 116.127400, 302.041700)",
        "(303.507100, 115.491200, 302.406000)",
        "(303.507100, 115.491200, 302.406000)",
        "(303.113800, 115.182800, 302.648700)",
        "(302.726500, 115.042000, 302.752600)",
        "(302.488700, 114.777100, 302.954500)",
        "(302.259200, 114.474900, 303.046700)",
        "(302.259200, 114.474900, 303.046700)",
        "(301.955800, 114.090800, 303.345800)",
        "(301.353400, 113.764900, 303.506500)",
        "(300.450000, 113.755500, 303.356100)",
        "(299.631500, 113.479600, 303.624000)",
        "(299.631500, 113.479600, 303.624000)",
        "(299.226000, 113.034700, 303.948400)",
        "(298.419100, 113.350300, 303.647000)",
        "(297.374900, 114.228600, 302.632100)",
        "(296.173400, 115.746500, 301.251100)",
        "(296.173400, 115.746500, 301.251100)",
        "(295.273100, 116.956400, 300.662300)",
        "(294.272700, 118.471900, 299.689500)",
        "(293.397300, 120.436600, 297.790600)",
        "(291.175600, 125.190800, 293.944500)",
        "(291.175600, 125.190800, 293.944500)",
        "(290.496600, 127.347400, 292.404000)",
        "(290.323700, 129.167900, 290.867600)",
        "(289.882600, 132.111500, 288.310700)",
        "(288.013800, 138.373600, 283.086900)",
        "(288.013800, 138.373600, 283.086900)",
        "(287.526600, 141.626400, 280.391700)",
        "(287.774700, 141.283500, 280.555500)",
        "(287.440700, 141.118000, 281.053200)",
        "(286.614900, 143.484500, 279.009900)",
        "(286.614900, 143.484500, 279.009900)",
        "(285.771800, 143.591600, 278.909000)",
        "(285.247500, 143.170000, 279.498000)",
        "(285.153100, 143.348700, 279.339700)",
        "(284.752100, 146.706800, 275.995800)",
        "(284.752100, 146.706800, 275.995800)",
        "(284.599100, 147.545400, 274.989100)",
        "(284.898400, 146.053500, 276.125300)",
        "(285.015300, 146.164100, 275.852800)",
        "(284.670300, 147.842600, 274.493800)",
        "(284.670300, 147.842600, 274.493800)",
        "(284.545400, 149.121000, 273.114200)",
        "(284.370500, 148.971900, 273.249400)",
        "(284.261100, 147.491000, 274.812000)",
        "(284.553400, 146.322800, 275.851400)",
        "(284.553400, 146.322800, 275.851400)",
        "(284.373900, 146.430400, 275.649000)",
        "(284.173300, 146.537000, 275.688200)",
        "(283.981700, 146.364600, 275.873000)",
        "(283.869000, 146.219100, 276.098400)",
        "(283.784800, 145.825900, 276.546700)",
        "(283.663400, 145.635000, 276.759300)",
        "(283.628800, 145.860700, 276.607500)",
        "(283.598600, 145.401300, 277.137500)",
        "(283.511800, 144.555700, 278.103700)",
        "(283.511800, 144.555700, 278.103700)",
        "(283.441600, 144.409800, 278.264800)",
        "(283.251700, 144.382500, 278.359300)",
        "(283.100800, 144.242800, 278.491700)",
        "(282.985000, 144.077000, 278.805000)",
        "(282.978500, 144.247000, 278.685000)",
        "(282.965800, 144.006300, 279.007400)",
        "(282.906500, 144.554000, 278.539800)",
        "(282.661900, 145.226000, 278.027600)",
        "(282.544000, 144.823400, 278.515200)",
        "(282.585400, 144.596800, 278.707700)",
        "(282.544600, 144.692900, 278.641400)",
        "(282.292100, 144.717500, 278.811500)",
        "(282.270400, 144.867300, 278.689300)",
        "(282.040900, 144.974500, 278.674800)",
        "(282.040900, 144.974500, 278.674800)",
        "(281.731400, 145.002100, 278.858500)",
        "(281.820000, 144.455900, 279.427200)",
        "(281.689800, 144.660500, 279.315200)",
        "(281.717300, 144.633500, 279.614300)",
        "(281.717300, 144.633500, 279.614300)",
        "(281.818900, 143.400900, 280.885700)",
        "(281.641400, 143.453600, 281.043600)",
        "(281.516100, 144.679200, 280.052800)",
        "(281.417700, 145.599700, 279.383300)",
        "(281.417700, 145.599700, 279.383300)",
        "(281.446000, 146.027300, 279.132800)",
        "(281.343000, 146.537200, 278.909900)",
        "(281.153800, 147.752100, 278.052700)",
        "(281.210400, 148.676500, 277.365600)",
        "(281.210400, 148.676500, 277.365600)",
        "(281.200200, 149.438200, 276.894000)",
        "(281.089100, 150.444900, 276.191900)",
        "(281.007700, 152.119700, 274.850800)",
        "(280.935800, 153.587100, 273.894000)",
        "(280.935800, 153.587100, 273.894000)",
        "(281.028500, 154.322300, 273.449700)",
        "(281.112000, 155.682500, 272.405400)",
        "(281.186500, 156.932600, 271.506700)",
        "(281.295400, 158.564100, 270.365600)",
        "(281.295400, 158.564100, 270.365600)",
        "(281.353300, 159.544100, 269.713200)",
        "(281.343500, 160.687100, 268.841300)",
        "(281.283800, 161.888700, 268.023200)",
        "(281.360700, 163.040400, 267.419900)",
        "(281.360700, 163.040400, 267.419900)",
        "(281.523000, 163.688700, 267.021000)",
        "(281.631800, 164.291900, 266.682500)",
        "(281.626300, 165.203800, 266.181200)",
        "(281.777900, 166.153200, 265.634400)",
        "(281.777900, 166.153200, 265.634400)",
        "(281.876500, 166.332300, 265.725900)",
        "(282.045100, 166.380400, 265.905000)",
        "(282.142200, 166.386800, 266.202500)",
        "(282.294600, 165.998900, 266.987400)",
        "(282.294600, 165.998900, 266.987400)",
        "(282.488200, 165.736400, 267.484600)",
        "(282.685800, 165.782200, 267.689500)",
        "(282.813400, 165.762800, 267.952600)",
        "(282.921100, 165.559700, 268.501200)",
        "(282.997200, 165.348200, 268.850600)",
        "(283.261600, 165.006500, 269.400500)",
        "(283.507900, 164.977300, 269.626000)",
        "(283.656200, 164.638100, 270.253900)",
        "(284.103300, 163.527100, 271.581000)",
        "(284.103300, 163.527100, 271.581000)",
        "(284.345300, 162.328200, 272.976600)",
        "(284.455600, 161.785900, 273.755900)",
        "(284.641400, 160.933600, 274.896700)",
        "(285.035000, 159.703600, 276.387500)",
        "(285.326400, 159.039000, 277.101600)",
        "(285.904800, 158.062700, 278.210100)",
        "(286.270400, 157.260400, 279.179000)",
        "(286.494700, 156.383000, 280.362100)",
        "(287.065600, 154.756800, 282.048100)",
        "(287.065600, 154.756800, 282.048100)",
        "(287.209500, 154.595000, 282.424600)",
        "(287.416600, 154.110900, 283.015600)",
        "(287.747300, 153.208800, 284.027500)",
        "(288.042700, 152.689200, 284.802400)",
        "(288.042700, 152.689200, 284.802400)",
        "(288.581800, 151.634300, 285.871300)",
        "(289.341800, 150.692200, 286.724800)",
        "(289.849000, 149.890400, 287.491900)",
        "(290.270500, 148.592300, 288.907200)",
        "(290.270500, 148.592300, 288.907200)",
        "(290.947500, 146.609800, 290.810900)",
        "(291.458400, 144.728500, 292.471300)",
        "(291.914900, 142.819300, 294.209900)",
        "(292.972400, 139.417900, 297.064100)",
        "(292.972400, 139.417900, 297.064100)",
        "(293.639800, 137.576500, 298.581100)",
        "(294.096600, 135.435700, 300.318200)",
        "(294.356200, 133.431700, 301.864300)",
        "(294.804800, 131.502300, 303.146100)",
        "(295.056800, 130.669200, 303.656900)",
        "(295.419300, 129.159900, 304.515100)",
        "(295.530900, 127.817500, 305.220800)",
        "(295.544700, 126.733700, 305.630300)",
        "(295.642100, 125.755300, 305.860000)",
        "(295.700700, 125.308000, 305.907500)",
        "(295.848300, 124.625800, 305.809700)",
        "(295.655200, 123.484800, 306.407900)",
        "(295.337600, 122.629100, 306.578200)",
        "(295.068300, 122.123300, 306.015700)",
        "(295.068300, 122.123300, 306.015700)",
        "(294.925200, 121.714200, 305.844700)",
        "(294.824900, 121.239100, 305.793900)",
        "(294.523000, 121.075400, 305.359400)",
        "(294.085100, 120.984200, 305.031400)",
        "(293.956800, 120.852200, 304.960100)",
        "(293.603900, 120.535100, 304.857600)",
        "(293.178800, 120.301600, 304.661500)",
        "(292.666100, 120.424400, 304.102800)",
        "(292.018900, 120.349000, 303.875200)",
        "(291.757800, 120.469200, 303.606200)",
        "(291.211200, 120.832600, 302.936700)",
        "(290.665500, 120.973000, 302.508400)",
        "(290.104700, 121.530600, 301.687700)",
        "(289.543900, 121.919200, 301.182600)",
        "(289.310700, 122.243500, 300.788000)",
        "(288.872000, 122.899900, 299.970100)",
        "(288.471400, 123.281000, 299.507900)",
        "(287.993000, 123.984500, 298.680100)",
        "(287.368500, 125.655600, 296.825400)",
        "(287.368500, 125.655600, 296.825400)",
        "(286.882100, 126.304700, 296.230900)",
        "(286.391600, 127.354200, 295.123500)",
        "(285.875800, 128.511000, 294.020200)",
        "(285.256700, 130.164700, 292.510800)",
        "(285.256700, 130.164700, 292.510800)",
        "(285.002000, 131.090800, 291.486500)",
        "(284.338400, 132.263100, 290.577700)",
        "(283.724100, 133.803800, 289.365900)",
        "(283.385100, 135.942400, 287.475700)",
        "(283.385100, 135.942400, 287.475700)",
        "(283.190100, 136.528500, 287.118200)",
        "(283.001800, 137.624500, 286.409900)",
        "(282.600500, 138.982100, 285.546300)",
        "(282.434800, 141.296300, 283.547300)",
        "(282.434800, 141.296300, 283.547300)",
        "(282.366300, 142.957900, 282.181500)",
        "(281.992500, 144.149300, 281.471100)",
        "(281.821700, 145.415400, 280.591600)",
        "(281.730900, 147.936300, 278.586300)",
        "(281.730900, 147.936300, 278.586300)",
        "(281.819900, 150.110400, 276.716200)",
        "(281.914800, 151.602200, 275.598700)",
        "(281.922400, 153.249900, 274.400700)",
        "(281.951300, 154.314000, 273.692400)",
        "(281.900900, 154.892700, 273.379400)",
        "(281.980300, 156.509100, 272.240800)",
        "(282.333600, 157.467100, 271.672400)",
        "(282.618600, 157.752500, 271.890300)",
        "(282.876600, 159.105800, 271.286000)",
        "(282.876600, 159.105800, 271.286000)",
        "(283.091400, 160.629100, 270.237500)",
        "(283.272600, 160.944300, 270.360400)",
        "(283.615900, 161.203500, 270.537800)",
        "(283.928600, 161.680200, 270.772700)",
        "(283.928600, 161.680200, 270.772700)",
        "(284.103300, 160.916200, 271.966100)",
        "(284.350100, 160.737500, 272.550300)",
        "(284.455200, 160.950000, 272.742000)",
        "(284.437700, 161.224100, 272.794600)",
        "(284.452800, 161.382000, 272.784400)",
        "(284.519400, 161.483500, 273.099400)",
        "(284.686300, 161.083100, 273.827300)",
        "(284.896800, 160.527500, 274.655800)",
        "(284.951600, 160.098300, 275.470300)",
        "(285.027900, 160.044600, 275.680700)",
        "(285.243600, 160.066800, 276.089200)",
        "(285.706900, 159.594900, 276.897000)",
        "(286.294600, 158.465300, 278.310700)",
        "(286.664200, 157.885500, 279.297100)",
        "(286.848800, 157.828300, 279.551900)",
        "(287.248700, 157.755400, 279.871100)",
        "(287.705400, 157.222400, 280.672200)",
        "(288.166300, 156.277100, 281.899600)",
        "(288.682800, 155.572400, 282.807800)",
        "(288.899600, 155.289700, 283.197500)",
        "(289.336400, 154.733700, 284.007400)",
        "(289.890600, 153.781700, 285.072400)",
        "(290.392700, 152.397200, 286.576000)",
        "(290.866900, 151.420900, 287.700400)",
        "(291.094100, 151.024700, 288.063200)",
        "(291.402300, 150.133900, 289.037000)",
        "(291.790500, 149.213100, 290.033400)",
        "(292.413300, 148.463900, 290.709800)",
        "(292.896500, 147.407700, 291.682100)",
        "(293.089900, 146.814400, 292.262600)",
        "(293.523400, 145.748700, 293.210900)",
        "(293.829800, 145.059800, 293.776100)",
        "(294.222200, 144.477100, 294.259800)",
        "(294.694600, 143.643800, 294.842500)",
        "(294.908500, 143.113100, 295.255000)",
        "(295.069100, 142.004300, 296.172200)",
        "(295.208500, 140.819200, 297.015600)",
        "(295.435900, 139.714000, 297.729800)",
        "(295.773300, 138.834300, 298.230900)",
        "(295.943400, 138.476200, 298.369100)",
        "(296.223600, 137.618400, 298.818100)",
        "(296.417100, 136.707400, 299.309800)",
        "(296.682000, 135.854700, 299.748700)",
        "(297.174100, 134.546300, 300.256000)",
        "(297.174100, 134.546300, 300.256000)",
        "(297.463000, 133.697800, 300.518800)",
        "(297.573300, 132.724300, 300.917200)",
        "(297.605300, 131.669500, 301.325400)",
        "(297.547300, 130.821000, 301.543600)",
        "(297.564500, 130.656900, 301.371400)",
        "(297.571900, 130.027200, 301.207000)",
        "(297.345500, 129.248600, 301.257800)",
        "(297.108500, 128.460300, 301.246800)",
        "(296.709100, 127.655900, 301.315800)",
        "(296.459300, 127.344400, 301.267100)",
        "(295.994100, 126.887000, 300.926200)",
        "(295.587800, 126.565700, 300.504200)",
        "(295.177300, 126.173900, 300.078000)",
        "(294.647400, 125.912100, 299.683800)",
        "(294.337300, 125.881200, 299.380100)",
        "(293.612200, 125.803200, 298.840900)",
        "(292.987600, 125.953400, 298.120500)",
        "(292.430200, 126.029900, 297.449900)",
        "(291.818700, 126.364700, 296.734400)",
        "(291.582800, 126.514600, 296.389500)",
        "(291.028900, 127.119400, 295.336500)",
        "(290.445400, 127.948800, 294.304900)",
        "(290.024500, 128.595600, 293.378500)",
        "(289.624600, 129.648800, 292.171900)",
        "(289.409300, 130.020100, 291.787100)",
        "(288.867700, 130.609700, 291.101400)",
        "(288.324600, 131.942700, 289.792300)",
        "(287.927700, 132.874300, 288.845500)",
        "(287.513100, 134.067000, 287.651100)",
        "(287.339100, 134.790300, 286.960300)",
        "(286.985300, 135.752800, 286.080600)",
        "(286.581600, 136.820100, 285.163000)",
        "(285.988800, 138.232700, 283.925500)",
        "(285.560900, 139.666700, 282.611000)",
        "(285.460100, 140.173800, 282.134500)",
        "(285.204700, 140.833500, 281.630300)",
        "(284.790300, 141.842000, 280.911100)",
        "(284.386100, 143.374600, 279.583300)",
        "(284.051400, 145.162700, 277.991900)",
        "(283.945800, 145.813500, 277.458100)",
        "(283.772900, 147.095100, 276.411100)",
        "(283.531600, 148.421700, 275.397100)",
        "(283.345000, 149.841000, 274.239800)",
        "(283.207400, 151.465000, 272.928400)",
        "(283.170700, 152.256000, 272.265400)",
        "(283.151600, 153.297900, 271.556200)",
        "(283.057600, 154.700700, 270.544500)",
        "(283.020700, 156.239200, 269.348300)",
        "(283.083700, 157.736500, 268.215100)",
        "(283.065000, 158.386900, 267.797200)",
        "(283.029500, 159.679500, 266.987100)",
        "(283.159200, 160.731100, 266.293500)",
        "(283.192900, 161.571600, 265.840500)",
        "(283.192100, 162.463900, 265.428900)",
        "(283.159900, 162.987200, 265.140800)",
        "(283.151200, 164.125200, 264.555100)",
        "(283.266400, 165.192700, 263.989100)",
        "(283.436600, 165.989500, 263.685300)",
        "(283.670100, 166.772800, 263.375200)",
        "(283.749100, 167.031700, 263.376900)",
        "(283.932500, 167.507600, 263.449200)",
        "(284.182100, 167.984000, 263.449400)",
        "(284.364100, 168.614300, 263.244900)",
        "(284.439000, 169.348600, 263.092600)",
        "(284.476400, 169.568400, 263.174700)",
        "(284.660100, 170.056000, 263.201000)",
        "(284.887200, 169.993400, 263.705800)",
        "(285.020800, 169.564000, 264.578700)",
        "(284.948400, 169.858100, 264.780500)",
        "(284.931900, 170.155300, 264.775600)",
        "(285.062000, 169.897200, 265.586900)",
        "(285.353600, 168.812900, 267.018000)",
        "(285.566500, 168.543700, 267.714000)",
        "(285.627500, 168.444400, 268.270800)",
        "(285.674800, 168.356300, 268.586700)",
        "(285.870800, 168.254400, 269.064900)",
        "(286.209100, 167.545800, 270.194600)",
        "(286.902000, 166.311600, 271.925000)",
        "(286.902000, 166.311600, 271.925000)",
        "(287.282600, 166.056400, 272.486900)",
        "(287.561800, 165.272700, 273.544900)",
        "(287.717500, 164.215600, 274.945900)",
        "(287.961700, 163.077600, 276.323600)",
        "(288.137500, 162.061400, 277.599700)",
        "(288.295500, 161.547300, 278.234200)",
        "(288.772100, 160.039800, 279.981800)",
        "(289.368700, 158.493200, 281.691300)",
        "(289.977600, 157.155000, 283.136100)",
        "(290.369200, 155.854100, 284.678000)",
        "(290.518700, 155.220800, 285.383100)",
        "(291.003400, 153.726800, 286.918300)",
        "(291.657300, 152.029800, 288.492500)",
        "(292.304500, 150.347000, 290.088400)",
        "(292.769100, 148.857500, 291.464800)",
        "(292.963000, 148.064100, 292.226600)",
        "(293.563300, 146.327600, 293.672900)",
        "(294.178000, 144.739300, 294.730800)",
        "(294.479900, 143.172100, 295.982500)",
        "(294.819900, 141.694500, 296.990100)",
        "(295.004100, 141.000700, 297.429700)",
        "(295.318200, 139.612000, 298.200200)",
        "(295.745000, 138.238600, 298.866900)",
        "(296.107500, 136.078500, 300.048300)",
        "(296.107500, 136.078500, 300.048300)",
        "(296.285800, 134.868900, 300.555500)",
        "(296.608500, 133.737600, 300.767000)",
        "(296.680500, 132.611800, 301.040000)",
        "(296.465100, 130.577800, 301.927500)",
        "(296.465100, 130.577800, 301.927500)",
        "(296.473600, 129.637600, 301.976700)",
        "(296.555300, 128.646700, 302.064300)",
        "(296.468300, 127.700000, 302.207900)",
        "(296.171800, 126.697000, 302.509900)",
        "(295.855700, 125.941600, 302.470000)",
        "(295.694200, 125.602600, 302.414200)",
        "(295.384600, 125.152100, 302.242800)",
        "(295.131900, 124.764100, 301.941800)",
        "(294.883400, 124.470800, 301.614400)",
        "(294.513000, 124.288800, 301.222000)",
        "(294.326600, 124.290700, 300.964100)",
        "(293.883700, 124.054200, 300.596800)",
        "(293.469600, 123.793800, 300.364300)",
        "(293.034300, 123.791200, 299.834800)",
        "(292.476200, 123.744000, 299.509100)",
        "(292.180400, 123.785500, 299.240900)",
        "(291.708500, 123.757000, 298.904200)",
        "(291.197700, 123.905300, 298.401300)",
        "(290.596400, 124.186100, 297.777800)",
        "(290.162400, 124.612800, 297.081400)",
        "(289.877500, 124.816000, 296.746800)",
        "(289.245200, 125.071900, 296.263100)",
        "(288.614100, 125.917500, 295.153600)",
        "(288.047600, 126.576200, 294.245100)",
        "(287.505800, 127.181200, 293.542500)",
        "(287.205000, 127.303000, 293.369900)",
        "(286.490800, 127.728900, 292.816900)",
        "(285.730100, 128.862400, 291.548000)",
        "(285.014600, 129.505300, 290.901900)",
        "(284.560800, 130.746000, 289.671700)",
        "(284.403500, 131.353300, 289.021200)",
        "(284.016200, 132.414500, 287.993000)",
        "(283.520500, 134.107200, 286.335300)",
        "(282.858200, 136.062100, 284.578800)",
        "(282.256700, 137.560000, 283.341900)",
        "(282.059400, 138.362300, 282.633900)",
        "(281.757100, 140.103300, 281.112500)",
        "(281.551600, 141.524800, 279.888500)",
        "(281.126900, 143.213400, 278.463900)",
        "(280.662000, 145.356600, 276.732800)",
        "(280.542000, 146.248400, 275.989300)",
        "(280.375100, 147.644900, 274.911700)",
        "(280.250400, 149.369300, 273.546400)",
        "(280.105300, 150.855900, 272.507500)",
        "(279.939000, 152.640000, 271.202400)",
        "(279.940200, 153.442200, 270.633500)",
        "(280.099700, 154.514000, 269.973500)",
        "(280.257500, 155.679700, 269.236200)",
        "(280.178900, 156.915800, 268.555800)",
        "(280.126000, 158.477400, 267.511900)",
        "(280.169700, 159.554000, 266.662300)",
        "(280.316200, 160.711800, 265.953400)",
        "(280.524400, 161.253000, 265.884000)",
        "(280.621700, 161.869600, 265.788200)",
        "(280.648800, 163.144100, 265.051100)",
        "(280.688400, 163.801400, 264.689700)",
        "(280.874500, 164.595600, 264.357000)",
        "(281.136700, 165.305300, 264.067900)",
        "(281.328400, 166.057400, 263.818700)",
        "(281.436000, 166.852900, 263.590600)",
        "(281.524900, 167.312600, 263.409300)",
        "(281.715000, 167.894000, 263.393500)",
        "(282.037100, 168.429500, 263.339600)",
        "(282.408000, 168.720000, 263.492700)",
        "(282.572100, 168.999100, 263.822000)",
        "(282.633100, 169.122000, 264.012500)",
        "(282.903300, 169.533700, 264.121600)",
        "(283.314900, 169.150400, 264.958300)",
        "(283.768700, 168.387400, 266.141600)",
        "(284.005200, 168.208200, 266.761000)",
        "(284.003800, 167.910400, 267.346000)",
        "(284.039000, 166.933400, 268.786800)",
        "(284.344400, 165.970100, 270.140400)",
        "(284.751100, 165.246500, 271.254600)",
        "(285.374000, 163.053100, 273.977600)",
        "(285.374000, 163.053100, 273.977600)",
        "(285.692500, 161.722600, 275.806500)",
        "(286.203100, 160.834500, 277.015100)",
        "(286.687500, 160.307800, 277.796000)",
        "(287.456700, 158.088700, 280.429900)",
        "(287.456700, 158.088700, 280.429900)",
        "(287.993300, 156.113000, 282.689600)",
        "(288.262000, 154.432200, 284.565900)",
        "(288.463100, 153.497300, 285.872100)",
        "(288.995000, 152.674500, 286.959900)",
        "(289.409500, 152.143200, 287.568400)",
        "(290.294600, 150.539000, 289.155200)",
        "(290.857800, 148.773000, 291.149000)",
        "(291.207100, 147.012400, 293.111800)",
        "(291.960100, 145.888900, 294.165800)",
        "(292.494100, 145.244800, 294.746000)",
        "(293.265300, 143.969300, 295.987200)",
        "(293.820300, 142.654900, 297.248500)",
        "(294.497800, 141.014000, 298.593000)",
        "(294.497800, 141.014000, 298.593000)",
        "(295.264900, 139.853600, 299.367700)",
        "(295.878300, 138.802100, 300.064400)",
        "(296.212800, 137.620300, 300.906200)",
        "(296.669800, 136.343700, 301.593800)",
        "(296.943500, 135.007100, 302.327900)",
        "(296.976900, 134.103500, 302.906500)",
        "(297.040500, 132.140600, 304.194200)",
        "(297.253700, 130.722000, 304.971600)",
        "(297.498600, 129.455300, 305.484200)",
        "(297.607200, 128.565000, 305.686800)",
        "(297.640900, 127.991600, 305.875300)",
        "(297.630700, 126.763200, 306.377200)",
        "(297.535600, 125.717400, 306.753100)",
        "(297.660900, 124.719100, 306.914700)",
        "(297.674300, 123.870500, 307.028000)",
        "(297.586600, 123.545100, 307.028300)",
        "(297.503400, 122.756100, 306.992800)",
        "(297.298700, 121.598200, 307.467400)",
        "(297.115200, 120.779200, 307.564000)",
        "(296.964800, 120.207700, 307.222100)",
        "(296.825700, 119.899800, 307.146600)",
        "(296.351100, 118.667700, 307.613900)",
        "(295.841700, 117.478400, 308.159400)",
        "(295.516200, 116.636000, 308.243000)",
        "(295.106000, 116.180900, 307.982800)",
        "(294.851000, 115.956300, 307.845900)",
        "(294.384600, 115.195500, 307.908100)",
        "(293.823200, 114.589300, 307.963300)",
        "(293.303400, 114.104100, 307.844500)",
        "(292.906200, 113.781400, 307.632200)",
        "(292.581800, 113.743500, 307.346800)",
        "(291.838900, 113.902000, 306.814100)",
        "(291.160500, 113.917600, 306.387200)",
        "(290.602700, 114.027500, 305.853400)",
        "(289.833500, 114.427700, 305.012300)",
        "(289.396900, 114.526100, 304.766600)",
        "(288.595800, 114.367800, 304.724000)",
        "(287.958500, 114.539900, 304.352300)",
        "(287.317600, 115.276100, 303.489900)",
        "(286.783800, 116.137600, 302.570200)",
        "(286.603900, 116.769100, 301.891200)",
        "(286.134500, 118.084900, 300.518800)",
        "(285.251800, 119.022800, 299.909700)",
        "(284.620300, 119.913700, 299.193300)",
        "(284.057600, 121.233300, 298.042400)",
        "(283.771100, 121.903600, 297.442500)",
        "(283.322500, 123.565000, 295.931900)",
        "(282.822800, 125.136200, 294.649300)",
        "(282.222200, 126.231700, 293.888100)",
        "(281.780200, 127.296800, 293.221100)",
        "(281.602100, 128.088900, 292.551100)",
        "(281.150900, 129.975200, 290.924400)",
        "(280.719800, 132.345600, 289.007600)",
        "(280.364000, 134.654400, 287.057300)",
        "(280.171400, 136.291500, 285.793000)",
        "(280.107600, 137.073900, 285.200000)",
        "(279.929800, 139.843500, 282.844400)",
        "(279.567000, 142.337800, 280.890900)",
        "(279.296800, 144.357000, 279.358200)",
        "(279.270400, 146.379400, 277.733200)",
        "(279.281800, 147.188100, 277.106300)",
        "(279.222500, 148.645700, 276.128100)",
        "(279.089400, 149.681700, 275.701200)",
        "(279.104900, 151.708900, 274.152500)",
        "(279.153300, 152.988200, 273.389900)",
        "(279.209800, 153.160800, 273.510600)",
        "(279.321000, 154.210900, 272.998300)",
        "(279.437400, 155.962200, 271.791400)",
        "(279.481600, 157.047700, 271.348400)",
        "(279.628800, 158.143800, 270.836000)",
        "(279.728500, 158.888500, 270.393200)",
        "(279.921400, 160.491800, 269.312800)",
        "(280.014900, 161.467100, 268.977800)",
        "(280.085300, 162.417200, 268.632600)",
        "(280.151900, 163.534900, 268.086300)",
        "(280.174700, 164.057000, 267.904700)",
        "(280.328100, 164.393000, 268.251700)",
        "(280.523400, 164.087700, 269.192900)",
        "(280.699700, 164.597300, 269.696400)",
        "(280.699700, 164.597300, 269.696400)",
        "(280.839300, 164.591000, 270.336800)",
        "(280.970100, 164.263400, 271.432800)",
        "(281.179100, 163.219100, 273.122500)",
        "(281.399200, 162.389100, 274.643500)",
        "(281.643800, 161.395400, 276.302600)",
        "(281.782300, 160.971100, 277.086300)",
        "(282.100800, 159.717900, 278.954800)",
        "(282.304200, 158.148500, 281.156500)",
        "(282.701800, 155.907600, 284.308800)",
        "(282.701800, 155.907600, 284.308800)",
        "(282.968900, 154.646400, 286.183600)",
        "(283.410000, 153.181900, 288.216400)",
        "(283.990700, 152.023200, 289.799500)",
        "(284.494100, 150.843700, 291.485400)",
        "(284.988600, 149.981000, 292.694600)",
        "(285.267700, 149.509100, 293.315200)",
        "(285.783600, 148.268200, 294.835000)",
        "(286.190300, 147.342800, 296.034300)",
        "(286.698900, 146.844000, 296.765000)",
        "(287.396600, 146.276600, 297.442100)",
        "(287.752000, 146.040300, 297.754000)",
        "(288.445500, 145.424000, 298.485600)",
        "(289.084200, 144.438800, 299.532200)",
        "(289.739600, 143.640100, 300.326200)",
        "(290.203300, 142.696400, 301.298200)",
        "(290.413100, 141.975400, 302.004800)",
        "(290.893200, 140.761400, 303.109000)",
        "(291.375800, 140.017800, 303.669500)",
        "(292.343300, 138.587400, 304.688700)",
        "(292.343300, 138.587400, 304.688700)",
        "(292.927600, 137.498900, 305.528000)",
        "(293.650100, 136.364400, 306.298400)",
        "(294.299000, 135.154000, 307.080900)",
        "(295.208500, 132.944200, 308.669600)",
        "(295.208500, 132.944200, 308.669600)",
        "(295.873700, 131.729700, 309.404900)",
        "(296.602000, 130.578400, 309.994400)",
        "(297.291400, 129.409700, 310.565000)",
        "(297.852900, 128.111500, 311.366000)",
        "(298.467700, 126.837000, 312.017100)",
        "(298.820300, 126.312000, 312.172700)",
        "(299.421900, 125.279000, 312.368600)",
        "(299.869000, 123.804800, 313.075300)",
        "(300.132400, 122.232900, 313.909300)",
        "(300.372600, 120.990400, 314.355800)",
        "(300.564500, 120.440700, 314.440800)",
        "(300.894700, 119.228700, 314.755000)",
        "(300.982000, 118.231100, 314.906100)",
        "(300.871000, 116.905300, 314.937400)",
        "(300.772500, 116.256200, 314.714100)",
        "(300.772500, 116.256200, 314.714100)",
        "(300.650200, 115.552700, 314.570500)",
        "(300.431900, 114.888700, 314.446100)",
        "(299.871700, 114.111200, 313.898100)",
        "(299.871700, 114.111200, 313.898100)",
        "(299.361300, 113.743800, 313.631400)",
        "(298.943200, 113.768500, 312.803100)",
        "(298.542000, 113.639800, 312.184900)",
        "(298.048600, 113.389400, 311.657700)",
        "(297.312300, 113.157600, 311.226900)",
        "(296.878600, 113.104800, 310.988700)",
        "(296.240500, 112.911300, 310.453600)",
        "(295.581700, 112.559000, 310.139700)",
        "(294.385100, 112.311600, 309.356600)",
        "(294.385100, 112.311600, 309.356600)",
        "(293.572800, 111.969700, 309.234800)",
        "(292.627600, 111.957000, 308.741900)",
        "(291.732300, 112.498900, 307.756200)",
        "(290.951100, 112.837600, 307.086500)",
        "(290.173400, 113.380300, 306.196100)",
        "(289.848500, 113.807200, 305.618200)",
        "(289.039100, 113.936700, 305.326000)",
        "(288.079800, 114.305800, 304.791000)",
        "(286.782800, 115.918100, 303.054900)",
        "(286.782800, 115.918100, 303.054900)",
        "(286.166000, 116.919300, 302.104200)",
        "(285.534000, 117.891700, 301.118700)",
        "(284.720000, 118.988200, 300.216300)",
        "(283.562200, 121.255100, 298.179300)",
        "(283.562200, 121.255100, 298.179300)",
        "(283.103600, 123.071700, 296.569000)",
        "(282.676700, 125.235800, 294.515700)",
        "(282.159200, 127.095100, 292.885000)",
        "(281.108200, 130.777800, 289.595300)",
        "(281.108200, 130.777800, 289.595300)",
        "(280.548800, 133.793700, 286.949200)",
        "(280.191200, 137.127900, 283.927300)",
        "(280.061300, 141.117300, 280.198700)",
        "(279.700000, 146.305500, 275.630100)",
        "(279.700000, 146.305500, 275.630100)",
        "(279.487100, 150.217000, 272.228200)",
        "(279.436600, 153.376900, 269.507200)",
        "(279.435100, 155.555800, 267.846600)",
        "(279.482600, 158.328000, 265.533700)",
        "(279.499400, 162.083600, 262.297200)",
        "(279.490700, 163.233000, 261.453800)",
        "(279.459000, 165.701800, 259.605300)",
        "(279.624300, 168.033200, 257.801600)",
        "(279.829400, 170.922900, 255.848000)",
        "(279.829400, 170.922900, 255.848000)",
        "(280.029400, 172.363400, 255.048800)",
        "(280.333700, 173.078900, 254.888300)",
        "(280.582800, 173.542300, 254.920800)",
        "(280.697500, 174.622500, 254.673300)",
        "(281.005900, 175.438800, 254.532300)",
        "(281.158500, 175.877500, 254.374400)",
        "(281.416400, 176.927500, 253.944600)",
        "(281.758800, 176.866700, 254.587000)",
        "(282.038100, 176.495400, 255.588000)",
        "(282.128700, 176.723900, 256.030000)",
        "(282.179500, 176.747300, 256.324400)",
        "(282.289900, 175.938500, 257.694300)",
        "(282.259000, 174.665000, 259.583300)",
        "(282.190400, 171.972500, 263.202700)",
        "(282.190400, 171.972500, 263.202700)",
        "(282.276700, 170.399300, 265.223700)",
        "(282.350600, 169.258500, 266.844700)",
        "(282.348000, 167.620000, 269.039100)",
        "(282.659800, 164.171400, 272.976400)",
        "(282.659800, 164.171400, 272.976400)",
        "(282.825500, 162.092000, 275.485500)",
        "(283.006900, 160.095400, 277.834800)",
        "(283.238500, 158.568200, 279.702400)",
        "(284.026100, 156.271500, 282.353400)",
        "(284.026100, 156.271500, 282.353400)",
        "(284.655900, 155.077700, 283.799600)",
        "(285.276800, 154.187000, 284.871300)",
        "(285.768500, 152.707100, 286.566500)",
        "(286.605300, 150.567800, 289.013800)",
        "(286.605300, 150.567800, 289.013800)",
        "(287.298600, 149.190500, 290.562300)",
        "(287.897800, 148.302000, 291.625300)",
        "(288.626400, 146.851300, 293.225600)",
        "(289.465000, 145.254600, 294.903000)",
        "(290.137300, 144.023500, 296.230300)",
        "(290.431200, 143.594100, 296.633300)",
        "(291.028800, 142.913100, 297.209000)",
        "(291.601300, 141.643400, 298.512400)",
        "(292.631700, 139.680800, 300.313400)",
        "(292.631700, 139.680800, 300.313400)",
        "(293.207500, 138.397000, 301.483600)",
        "(293.725900, 137.340200, 302.341400)",
        "(294.536100, 136.247700, 303.168300)",
        "(295.795900, 134.550600, 304.243700)",
        "(295.795900, 134.550600, 304.243700)",
        "(296.452200, 133.364000, 305.053700)",
        "(296.979500, 132.083300, 305.852200)",
        "(297.381000, 130.591600, 306.838000)",
        "(297.873100, 128.943200, 307.787500)",
        "(298.385500, 127.213800, 308.723900)",
        "(298.576800, 126.420900, 309.151400)",
        "(298.861900, 125.046000, 309.832300)",
        "(299.030000, 123.520300, 310.487400)",
        "(299.107800, 121.245100, 311.677300)",
        "(299.107800, 121.245100, 311.677300)",
        "(299.265600, 120.169900, 311.876400)",
        "(299.325500, 119.280200, 312.055400)",
        "(299.391900, 118.546400, 312.047900)",
        "(299.306900, 117.379100, 312.018100)",
        "(299.306900, 117.379100, 312.018100)",
        "(299.141400, 116.526900, 312.129000)",
        "(298.972200, 115.941700, 311.946100)",
        "(298.766500, 115.271800, 311.844900)",
        "(298.141100, 114.642800, 311.445900)",
        "(298.141100, 114.642800, 311.445900)",
        "(297.677500, 114.093300, 311.334300)",
        "(297.158400, 113.658600, 311.144300)",
        "(296.673300, 113.547500, 310.732500)",
        "(295.904700, 113.205500, 310.204700)",
        "(295.904700, 113.205500, 310.204700)",
        "(295.142600, 113.012600, 309.981100)",
        "(294.485300, 113.126200, 309.484100)",
        "(293.931600, 113.145600, 308.972700)",
        "(292.897800, 113.647700, 308.075700)",
        "(292.897800, 113.647700, 308.075700)",
        "(292.276200, 113.802100, 307.753900)",
        "(291.537600, 114.249900, 307.164300)",
        "(290.837300, 114.983100, 306.197800)",
        "(289.708300, 115.624000, 305.222800)",
        "(289.708300, 115.624000, 305.222800)",
        "(288.999200, 116.345400, 304.417000)",
        "(288.406800, 117.063400, 303.603300)",
        "(287.869500, 117.665800, 303.004500)",
        "(286.769800, 119.460500, 301.059300)",
        "(286.769800, 119.460500, 301.059300)",
        "(285.991100, 121.343100, 299.283400)",
        "(285.490400, 123.547400, 297.080400)",
        "(285.142900, 125.837100, 294.845200)",
        "(284.558000, 128.981400, 291.794900)",
        "(284.558000, 128.981400, 291.794900)",
        "(283.818700, 130.871200, 290.149900)",
        "(283.195900, 133.618200, 287.646500)",
        "(282.732000, 136.082200, 285.450400)",
        "(282.129000, 139.419900, 282.584000)",
        "(282.129000, 139.419900, 282.584000)",
        "(281.749300, 141.554000, 280.770300)",
        "(281.275500, 144.823800, 277.951900)",
        "(280.988800, 147.416300, 275.788500)",
        "(280.854900, 149.892500, 273.681900)",
        "(280.687400, 152.483700, 271.466900)",
        "(280.608500, 153.805900, 270.451300)",
        "(280.466800, 156.712800, 268.008000)",
        "(280.434500, 159.590800, 265.685000)",
        "(280.678800, 162.149100, 263.827900)",
        "(280.678800, 162.149100, 263.827900)",
        "(280.753700, 164.235900, 262.347800)",
        "(280.732600, 165.833400, 261.429000)",
        "(280.676900, 167.081200, 260.836500)",
        "(280.789200, 168.723300, 259.906200)",
        "(281.077700, 169.293100, 259.913500)",
        "(281.246300, 169.297200, 260.206900)",
        "(281.463500, 169.649100, 260.463300)",
        "(281.452500, 170.668800, 260.307700)",
        "(281.720300, 170.782900, 261.166600)",
        "(281.720300, 170.782900, 261.166600)",
        "(282.010900, 170.795600, 261.711200)",
        "(282.161200, 170.763200, 262.454700)",
        "(282.336200, 170.730300, 263.133000)",
        "(282.485100, 170.991300, 263.529800)",
        "(282.693500, 170.154900, 264.979000)",
        "(282.888800, 169.388300, 266.011100)",
        "(283.316700, 168.200700, 267.665000)",
        "(283.596900, 167.590300, 268.694300)",
        "(283.267000, 166.520800, 270.828400)",
        "(283.267000, 166.520800, 270.828400)",
        "(283.441900, 165.995100, 271.720100)",
        "(283.756700, 164.523200, 273.607400)",
        "(284.169700, 162.725800, 275.707200)",
        "(284.475200, 160.503200, 278.483300)",
        "(284.475200, 160.503200, 278.483300)",
        "(284.545300, 159.645000, 279.700900)",
        "(284.846600, 158.871000, 280.743400)",
        "(285.412700, 158.061700, 281.833100)",
        "(286.104000, 156.995200, 282.993500)",
        "(286.735200, 155.416600, 284.776200)",
        "(286.929100, 154.523600, 285.766800)",
        "(287.033200, 153.203600, 287.297000)",
        "(287.565100, 152.546700, 288.176800)",
        "(288.887700, 150.472800, 290.086500)",
        "(288.887700, 150.472800, 290.086500)",
        "(289.541400, 149.306600, 291.447600)",
        "(290.048500, 148.293800, 292.572000)",
        "(290.764600, 147.301800, 293.619500)",
        "(292.343600, 145.657100, 295.074900)",
        "(292.343600, 145.657100, 295.074900)",
        "(293.344100, 144.051200, 296.499700)",
        "(294.130400, 142.584000, 297.876600)",
        "(294.962100, 141.017800, 299.181700)",
        "(296.120800, 137.927400, 301.817900)",
        "(296.120800, 137.927400, 301.817900)",
        "(296.795700, 136.272800, 303.156000)",
        "(297.585100, 135.035800, 303.887500)",
        "(298.377900, 133.553400, 304.822900)",
        "(299.330500, 131.316500, 306.309600)",
        "(299.330500, 131.316500, 306.309600)",
        "(299.910300, 130.000200, 306.942800)",
        "(300.250900, 128.725500, 307.545600)",
        "(300.493400, 127.455700, 308.165600)",
        "(300.755500, 126.302300, 308.543500)",
        "(300.961800, 125.647500, 308.413700)",
        "(301.022400, 125.239200, 308.409200)",
        "(301.030600, 124.089400, 308.726700)",
        "(300.838000, 123.043800, 309.090100)",
        "(300.635700, 121.940600, 309.058600)",
        "(300.635700, 121.940600, 309.058600)",
        "(300.597000, 121.490600, 308.690500)",
        "(300.330700, 120.912500, 308.472800)",
        "(300.056200, 120.372100, 308.325800)",
        "(299.858200, 119.887400, 308.034900)",
        "(299.606300, 119.114000, 308.011000)",
        "(299.319400, 118.641100, 308.121400)",
        "(298.829500, 118.034500, 307.989100)",
        "(298.280600, 117.435600, 307.853400)",
        "(297.527600, 116.545000, 307.569400)",
        "(297.527600, 116.545000, 307.569400)",
        "(296.816400, 115.827000, 307.523000)",
        "(296.070900, 115.225200, 307.460100)",
        "(295.439100, 114.744900, 307.266100)",
        "(294.390900, 114.132500, 306.917800)",
        "(294.390900, 114.132500, 306.917800)",
        "(293.632800, 114.037000, 306.504900)",
        "(292.873800, 114.381900, 305.712200)",
        "(292.201700, 114.734100, 304.958300)",
        "(291.071000, 115.190000, 304.070000)",
        "(291.071000, 115.190000, 304.070000)",
        "(290.197100, 115.867900, 303.198600)",
        "(289.676800, 116.600700, 302.427200)",
        "(289.041300, 117.150600, 301.735300)",
        "(287.994100, 118.809700, 300.155500)",
        "(287.994100, 118.809700, 300.155500)",
        "(287.367700, 119.872200, 299.219000)",
        "(286.690600, 121.387200, 297.868900)",
        "(286.072700, 122.915200, 296.469900)",
        "(285.547200, 123.902100, 295.721600)",
        "(284.724700, 124.854300, 295.036100)",
        "(284.316300, 125.758000, 294.245400)",
        "(283.759400, 127.294500, 292.879300)",
        "(283.253500, 129.034800, 291.395100)",
        "(282.677300, 130.830400, 289.975000)",
        "(282.677300, 130.830400, 289.975000)",
        "(282.128700, 132.522100, 288.642500)",
        "(281.567700, 135.487800, 286.100500)",
        "(281.340500, 138.121300, 283.842300)",
        "(281.197300, 142.562400, 279.953200)",
        "(281.197300, 142.562400, 279.953200)",
        "(281.177300, 144.837300, 278.033300)",
        "(281.100800, 147.699300, 275.617600)",
        "(280.998000, 150.796800, 272.988300)",
        "(280.887000, 154.044100, 270.534300)",
        "(280.887000, 154.044100, 270.534300)",
        "(280.963600, 155.786600, 269.250200)",
        "(281.067300, 157.063400, 268.403000)",
        "(281.059600, 158.340600, 267.718400)",
        "(281.009900, 161.241600, 265.710300)",
        "(281.009900, 161.241600, 265.710300)",
        "(281.068300, 162.368800, 265.110900)",
        "(281.132400, 163.473800, 264.639100)",
        "(281.409200, 164.670800, 263.890600)",
        "(281.648800, 165.692600, 263.850900)",
        "(281.648800, 165.692600, 263.850900)",
        "(281.788800, 166.812300, 263.367300)",
        "(282.070700, 167.787300, 262.899400)",
        "(282.355600, 168.132900, 263.107800)",
        "(282.806200, 168.243400, 263.743400)",
        "(282.806200, 168.243400, 263.743400)",
        "(282.964800, 168.510600, 263.991500)",
        "(283.033900, 168.508800, 264.454100)",
        "(283.225900, 168.561500, 264.886500)",
        "(283.612300, 167.620100, 266.566600)",
        "(283.612300, 167.620100, 266.566600)",
        "(283.975300, 166.462500, 268.148600)",
        "(284.276300, 165.263400, 269.744500)",
        "(284.292200, 164.621800, 270.942300)",
        "(284.706600, 163.329100, 272.788700)",
        "(284.706600, 163.329100, 272.788700)",
        "(285.283500, 162.313400, 274.019000)",
        "(285.680700, 161.121500, 275.524100)",
        "(285.846600, 159.997500, 276.959700)",
        "(286.178600, 158.185400, 279.252100)",
        "(286.178600, 158.185400, 279.252100)",
        "(286.701800, 157.107300, 280.430800)",
        "(287.325900, 155.809800, 281.844400)",
        "(287.755900, 154.079300, 283.770900)",
        "(288.370000, 152.335400, 285.872800)",
        "(288.370000, 152.335400, 285.872800)",
        "(288.986300, 151.728200, 286.596600)",
        "(289.709700, 150.780900, 287.648000)",
        "(290.409000, 149.293300, 289.345200)",
        "(291.150300, 147.299900, 291.515300)",
        "(291.150300, 147.299900, 291.515300)",
        "(291.421100, 146.187800, 292.743300)",
        "(291.799600, 145.066100, 293.926600)",
        "(292.439900, 144.080200, 294.948900)",
        "(293.195700, 143.093900, 295.987000)",
        "(293.832800, 142.398000, 296.733900)",
        "(294.147600, 142.163300, 296.987500)",
        "(294.737900, 141.308700, 297.787800)",
        "(295.171900, 140.303800, 298.919200)",
        "(296.047600, 139.198200, 299.891500)",
        "(296.047600, 139.198200, 299.891500)",
        "(296.759400, 138.730600, 300.220900)",
        "(297.366500, 137.863100, 300.946000)",
        "(297.784000, 136.772000, 301.953700)",
        "(298.468700, 135.317000, 303.067300)",
        "(298.468700, 135.317000, 303.067300)",
        "(299.102800, 134.364700, 303.687600)",
        "(299.708900, 133.215200, 304.485700)",
        "(300.221600, 131.964200, 305.398900)",
        "(300.802800, 130.468900, 306.301900)",
        "(300.802800, 130.468900, 306.301900)",
        "(301.229500, 129.423600, 306.853200)",
        "(301.590700, 128.324900, 307.471800)",
        "(301.891700, 127.179900, 308.105400)",
        "(302.293200, 126.116700, 308.283400)",
        "(302.293200, 126.116700, 308.283400)",
        "(302.595900, 125.275200, 308.386300)",
        "(302.591000, 123.920600, 309.083300)",
        "(302.504700, 122.533600, 309.777700)",
        "(302.373200, 120.795400, 310.351500)",
        "(302.373200, 120.795400, 310.351500)",
        "(302.425400, 119.739300, 310.531300)",
        "(302.279600, 118.738600, 310.784700)",
        "(302.039400, 117.772400, 311.095300)",
        "(301.868900, 116.799700, 310.882400)",
        "(301.868900, 116.799700, 310.882400)",
        "(301.761000, 116.117500, 310.757200)",
        "(301.468600, 115.173300, 310.989900)",
        "(301.067900, 114.493000, 310.967900)",
        "(300.522600, 113.523300, 310.852100)",
        "(300.522600, 113.523300, 310.852100)",
        "(300.100600, 112.911800, 310.749000)",
        "(299.597400, 112.129200, 310.926400)",
        "(299.098300, 111.630000, 310.743000)",
        "(298.249400, 110.858500, 310.680400)",
        "(298.249400, 110.858500, 310.680400)",
        "(297.612400, 110.357800, 310.643500)",
        "(297.018400, 110.036400, 310.472700)",
        "(296.452500, 109.644200, 310.389800)",
        "(295.396100, 109.405500, 310.172100)",
        "(295.396100, 109.405500, 310.172100)",
        "(294.725200, 109.367000, 309.911400)",
        "(294.123500, 109.361500, 309.709300)",
        "(293.553300, 109.435500, 309.447200)",
        "(292.528300, 109.565300, 309.115300)",
        "(292.528300, 109.565300, 309.115300)",
        "(291.788500, 109.928100, 308.605900)",
        "(291.078800, 110.163100, 308.239300)",
        "(290.369400, 110.145900, 308.201200)",
        "(289.135100, 110.955400, 307.448800)",
        "(289.135100, 110.955400, 307.448800)",
        "(288.442500, 111.666700, 306.782000)",
        "(287.774700, 113.237400, 305.249100)",
        "(287.196500, 114.932900, 303.561300)",
        "(286.045200, 117.329000, 301.594400)",
        "(286.045200, 117.329000, 301.594400)",
        "(285.513000, 119.112700, 300.000100)",
        "(285.067800, 121.208500, 298.043400)",
        "(284.435000, 123.389100, 296.121700)",
        "(283.459700, 126.885600, 293.164500)",
        "(283.459700, 126.885600, 293.164500)",
        "(282.942500, 129.194300, 291.151100)",
        "(282.413800, 131.512800, 289.178700)",
        "(281.926500, 134.673700, 286.394800)",
        "(281.471200, 138.319000, 283.368000)",
        "(281.471200, 138.319000, 283.368000)",
        "(281.295500, 140.578800, 281.448500)",
        "(281.171000, 142.857300, 279.624200)",
        "(281.093600, 144.499200, 278.516200)",
        "(281.105100, 146.428000, 277.065600)",
        "(281.138300, 148.541100, 275.465900)",
        "(281.142500, 149.551700, 274.708000)",
        "(281.224500, 152.031900, 272.723700)",
        "(281.356400, 153.895500, 271.348800)",
        "(281.569200, 155.418500, 270.289300)",
        "(281.784600, 156.805100, 269.442700)",
        "(281.820600, 157.184600, 269.355300)",
        "(281.915600, 158.143100, 268.989500)",
        "(282.098500, 159.423600, 268.258800)",
        "(282.425900, 160.590800, 267.790900)",
        "(282.425900, 160.590800, 267.790900)",
        "(282.565200, 161.552500, 267.470500)",
        "(282.685400, 162.177400, 267.483300)",
        "(282.995900, 162.218500, 268.016800)",
        "(283.559500, 161.713300, 269.269600)",
        "(283.559500, 161.713300, 269.269600)",
        "(283.593600, 161.724100, 269.984600)",
        "(283.768200, 161.668400, 270.610200)",
        "(284.115400, 161.002600, 271.700400)",
        "(284.466600, 160.600300, 272.910600)",
        "(284.466600, 160.600300, 272.910600)",
        "(284.603400, 159.728500, 274.256600)",
        "(284.691300, 159.291700, 275.212200)",
        "(284.983200, 158.765200, 276.182800)",
        "(285.576400, 157.255000, 278.436800)",
        "(285.576400, 157.255000, 278.436800)",
        "(286.099700, 156.116600, 280.061100)",
        "(286.341700, 154.888900, 281.859600)",
        "(286.685500, 153.807300, 283.380700)",
        "(287.380300, 151.989400, 285.857700)",
        "(287.380300, 151.989400, 285.857700)",
        "(287.818400, 150.753600, 287.559300)",
        "(288.463600, 149.435900, 289.237500)",
        "(289.106700, 147.967900, 291.110900)",
        "(290.062300, 145.688100, 293.820300)",
        "(290.062300, 145.688100, 293.820300)",
        "(290.728600, 144.633300, 295.129100)",
        "(291.403800, 143.768300, 296.288400)",
        "(292.346000, 142.555600, 297.590800)",
        "(293.601600, 140.412600, 299.873000)",
        "(293.601600, 140.412600, 299.873000)",
        "(294.355500, 139.226200, 301.116600)",
        "(295.058700, 138.203300, 302.102800)",
        "(295.844200, 137.098100, 303.075200)",
        "(297.135700, 134.829700, 304.945100)",
        "(297.135700, 134.829700, 304.945100)",
        "(297.790800, 133.045500, 306.491000)",
        "(298.333300, 131.303200, 307.919600)",
        "(299.024200, 129.692400, 309.060800)",
        "(300.126800, 127.692500, 310.120000)",
        "(300.126800, 127.692500, 310.120000)",
        "(300.771100, 126.243500, 310.866800)",
        "(301.175800, 124.705100, 311.630000)",
        "(301.377600, 123.157000, 312.467400)",
        "(301.723100, 121.553700, 312.735800)",
        "(301.723100, 121.553700, 312.735800)",
        "(301.945900, 120.525500, 312.847800)",
        "(302.118500, 119.368500, 313.010100)",
        "(301.985600, 118.231000, 313.242100)",
        "(301.716400, 116.895800, 313.318500)",
        "(301.716400, 116.895800, 313.318500)",
        "(301.762500, 116.195800, 312.994200)",
        "(301.498400, 115.332900, 313.014200)",
        "(301.135200, 114.435100, 313.110500)",
        "(300.706100, 113.361200, 312.953300)",
        "(300.706100, 113.361200, 312.953300)",
        "(300.457000, 113.028400, 312.469000)",
        "(300.154500, 112.542500, 312.337300)",
        "(299.767800, 112.213800, 312.003400)",
        "(299.096500, 111.541000, 311.659300)",
        "(299.096500, 111.541000, 311.659300)",
        "(298.595800, 111.066200, 311.485400)",
        "(298.102400, 110.723400, 311.257900)",
        "(297.603100, 110.447600, 311.018800)",
        "(296.670200, 110.106400, 310.582300)",
        "(296.670200, 110.106400, 310.582300)",
        "(296.129700, 109.817600, 310.336300)",
        "(295.566500, 109.388800, 310.349700)",
        "(294.848100, 109.204500, 310.232100)",
        "(293.912000, 108.981600, 310.036500)",
        "(293.912000, 108.981600, 310.036500)",
        "(293.454800, 109.032500, 309.689100)",
        "(292.903100, 108.973500, 309.429000)",
        "(292.057000, 108.897800, 309.359600)",
        "(291.065600, 108.954500, 309.114600)",
        "(291.065600, 108.954500, 309.114600)",
        "(290.634500, 108.993000, 308.944600)",
        "(290.209500, 109.148200, 308.630900)",
        "(289.435500, 109.973000, 307.791000)",
        "(288.434000, 110.618000, 307.217700)",
        "(288.434000, 110.618000, 307.217700)",
        "(287.947800, 111.385800, 306.557500)",
        "(287.559600, 112.005100, 306.068000)",
        "(287.105900, 112.704500, 305.420400)",
        "(286.096700, 114.198000, 304.253500)",
        "(286.096700, 114.198000, 304.253500)",
        "(285.570000, 114.905800, 303.786800)",
        "(285.018400, 116.164700, 302.775900)",
        "(284.376300, 117.660500, 301.509600)",
        "(283.696900, 119.557300, 300.021400)",
        "(283.696900, 119.557300, 300.021400)",
        "(283.302500, 120.933900, 298.997500)",
        "(282.807800, 122.786900, 297.540100)",
        "(282.457200, 124.773900, 295.870900)",
        "(282.058600, 126.729800, 294.480700)",
        "(282.058600, 126.729800, 294.480700)",
        "(281.765400, 128.435800, 293.223200)",
        "(281.501200, 130.251000, 291.916400)",
        "(281.344600, 131.764700, 290.912200)",
        "(281.394600, 134.159300, 289.196700)",
        "(281.394600, 134.159300, 289.196700)",
        "(281.465000, 135.809900, 288.039700)",
        "(281.431300, 137.958400, 286.375200)",
        "(281.386900, 140.292400, 284.630200)",
        "(281.448500, 142.333300, 283.429900)",
        "(281.448500, 142.333300, 283.429900)",
        "(281.532500, 143.824900, 282.496600)",
        "(281.625500, 145.243600, 281.547200)",
        "(281.764200, 146.659800, 280.665600)",
        "(281.851500, 147.794300, 280.490000)",
        "(281.851500, 147.794300, 280.490000)",
        "(282.006600, 148.925900, 279.855100)",
        "(282.227500, 149.827300, 279.437100)",
        "(282.354800, 149.849900, 279.991500)",
        "(282.514900, 150.574100, 280.148800)",
        "(282.514900, 150.574100, 280.148800)",
        "(282.673900, 150.886800, 280.375400)",
        "(282.891600, 151.327500, 280.469300)",
        "(283.158000, 151.686700, 280.585300)",
        "(283.413800, 151.491100, 281.608600)",
        "(283.413800, 151.491100, 281.608600)",
        "(283.634200, 152.053700, 281.519700)",
        "(283.800100, 152.194000, 281.884500)",
        "(283.976000, 151.811900, 282.780500)",
        "(284.201000, 151.660900, 283.691300)",
        "(284.201000, 151.660900, 283.691300)",
        "(284.445300, 151.810800, 283.982900)",
        "(284.837200, 151.457800, 284.686800)",
        "(285.145200, 150.906300, 285.690300)",
        "(285.702800, 150.083300, 287.069600)",
        "(285.702800, 150.083300, 287.069600)",
        "(286.205000, 149.835000, 287.615400)",
        "(286.582500, 149.557300, 288.178400)",
        "(286.938000, 149.082500, 289.007900)",
        "(287.808200, 148.716600, 289.703600)",
        "(287.808200, 148.716600, 289.703600)",
        "(288.398800, 148.823500, 289.753000)",
        "(288.849700, 148.914200, 289.807800)",
        "(289.401700, 148.258000, 290.508700)",
        "(290.329300, 146.270000, 292.487000)",
        "(290.329300, 146.270000, 292.487000)",
        "(290.663000, 145.335200, 293.425400)",
        "(291.052100, 144.135000, 294.644700)",
        "(291.599000, 143.028600, 295.643900)",
        "(292.512700, 141.881300, 296.535100)",
        "(292.512700, 141.881300, 296.535100)",
        "(293.176800, 140.954200, 297.255200)",
        "(293.726700, 139.904900, 298.146100)",
        "(294.136000, 138.826000, 298.861200)",
        "(294.856100, 136.821200, 300.408100)",
        "(294.856100, 136.821200, 300.408100)",
        "(295.455800, 135.722600, 301.102700)",
[truncated: 268,849 more chars]
